# Supplementary material for: Unbiased Quantitative Proteomics Reveals a Crucial Role of the Allergen Context for the Activation of Human Dendritic Cells
Source: Sci Rep. 2017 Nov 30;7:16638. doi: 10.1038/s41598-017-16726-2 (PMC5709417; doi:10.1038/s41598-017-16726-2)
Supplement: Supplementary file 2 — Dataset 1 [file 41598_2017_16726_MOESM2_ESM.xlsx]

## Sheet: Protein Groups
Total list of identified protein groups prior to filtering and normalization steps:
#1: Bet v 1/ut	#2: Bet v 1/ut	#3: Bet v 1/ut	#1: BPE/ut	#2: BPE/ut	#3: BPE/ut	#1: LPS/ut	#2: LPS/ut	#3: LPS/ut	Accession	Description
1.091	0.901	0.964	1.186	1.048	1.125	0.768	1.025	0.796	P04406	Glyceraldehyde-3-phosphate dehydrogenase OS=Homo sapiens GN=GAPDH PE=1 SV=3 - [G3P_HUMAN]
1.101	0.876	0.995	1.238	1.076	1.18	0.792	1.058	0.839	P05387	60S acidic ribosomal protein P2 OS=Homo sapiens GN=RPLP2 PE=1 SV=1 - [RLA2_HUMAN]
1.102	0.892	0.956	1.204	1.041	1.107	0.789	1.054	0.778	P60174-1	Isoform 2 of Triosephosphate isomerase OS=Homo sapiens GN=TPI1 - [TPIS_HUMAN]
1.095	0.895	0.948	1.182	1.055	1.098	0.791	1.031	0.791	P04075	Fructose-bisphosphate aldolase A OS=Homo sapiens GN=ALDOA PE=1 SV=2 - [ALDOA_HUMAN]
NaN	NaN	NaN	NaN	NaN	NaN	NaN	NaN	NaN	P31949	Protein S100-A11 OS=Homo sapiens GN=S100A11 PE=1 SAccession
1.112	0.863	0.945	1.15	1.014	1.118	0.759	0.981	0.787	P05109	Protein S100-A8 OS=Homo sapiens GN=S100A8 PE=1 SV=1 - [S10A8_HUMAN]
1.133	0.936	0.97	1.432	1.158	1.177	0.893	1.079	0.831	P10599	Thioredoxin OS=Homo sapiens GN=TXN PE=1 SV=3 - [THIO_HUMAN]
1.091	0.901	0.964	1.186	1.048	1.125	0.768	1.025	0.796	P04406	Glyceraldehyde-3-phosphate dehydrogenase OS=Homo sapiens GN=GAPDH PE=1 SV=3 - [G3P_HUMAN]
1.101	0.876	0.995	1.238	1.076	1.18	0.792	1.058	0.839	P05387	60S acidic ribosomal protein P2 OS=Homo sapiens GN=RPLP2 PE=1 SV=1 - [RLA2_HUMAN]
1.102	0.892	0.956	1.204	1.041	1.107	0.789	1.054	0.778	P60174-1	Isoform 2 of Triosephosphate isomerase OS=Homo sapiens GN=TPI1 - [TPIS_HUMAN]
1.095	0.895	0.948	1.182	1.055	1.098	0.791	1.031	0.791	P04075	Fructose-bisphosphate aldolase A OS=Homo sapiens GN=ALDOA PE=1 SV=2 - [ALDOA_HUMAN]
1.117	0.889	0.961	1.193	1.06	1.106	0.828	1.048	0.795	P31949	Protein S100-A11 OS=Homo sapiens GN=S100A11 PE=1 SV=2 - [S10AB_HUMAN]
1.11	0.88	0.958	1.198	1.052	1.115	0.803	1.021	0.799	P13796	Plastin-2 OS=Homo sapiens GN=LCP1 PE=1 SV=6 - [PLSL_HUMAN]
1.091	0.885	0.986	1.182	1.055	1.154	0.807	1.089	0.827	P08670	Vimentin OS=Homo sapiens GN=VIM PE=1 SV=4 - [VIME_HUMAN]
1.157	0.883	0.991	1.184	1.031	1.117	0.783	1.04	0.814	P06702	Protein S100-A9 OS=Homo sapiens GN=S100A9 PE=1 SV=1 - [S10A9_HUMAN]
1.091	0.881	0.925	1.138	1.062	1.103	0.797	1.045	0.792	P16050	Arachidonate 15-lipoxygenase OS=Homo sapiens GN=ALOX15 PE=1 SV=3 - [LOX15_HUMAN]
1.102	0.898	0.986	1.199	1.089	1.133	0.822	1.115	0.807	P60660-2	Isoform Smooth muscle of Myosin light polypeptide 6 OS=Homo sapiens GN=MYL6 - [MYL6_HUMAN]
1.093	0.864	0.979	1.184	1.031	1.11	0.78	1.048	0.744	Q99497	Protein DJ-1 OS=Homo sapiens GN=PARK7 PE=1 SV=2 - [PARK7_HUMAN]
1.101	0.901	0.935	1.158	1.008	1.061	0.773	0.991	0.751	P07741	Adenine phosphoribosyltransferase OS=Homo sapiens GN=APRT PE=1 SV=2 - [APT_HUMAN]
1.111	0.898	0.938	1.164	1.039	1.068	0.79	1.049	0.803	P60709	Actin, cytoplasmic 1 OS=Homo sapiens GN=ACTB PE=1 SV=1 - [ACTB_HUMAN]
1.095	0.896	0.974	1.19	1.058	1.118	0.795	1.078	0.792	P62937	Peptidyl-prolyl cis-trans isomerase A OS=Homo sapiens GN=PPIA PE=1 SV=2 - [PPIA_HUMAN]
1.093	0.885	0.958	1.158	1.08	1.128	0.784	1.1	0.808	Q09666	Neuroblast differentiation-associated protein AHNAK OS=Homo sapiens GN=AHNAK PE=1 SV=2 - [AHNK_HUMAN]
1.089	0.91	0.969	1.186	1.076	1.153	0.802	1.13	0.807	O75947	ATP synthase subunit d, mitochondrial OS=Homo sapiens GN=ATP5H PE=1 SV=3 - [ATP5H_HUMAN]
1.098	0.892	0.948	1.397	1.122	1.139	0.89	1.021	0.821	P18510-4	Isoform 4 of Interleukin-1 receptor antagonist protein OS=Homo sapiens GN=IL1RN - [IL1RA_HUMAN]
1.089	0.88	0.964	1.183	1.05	1.119	0.777	1.043	0.793	P06733	Alpha-enolase OS=Homo sapiens GN=ENO1 PE=1 SV=2 - [ENOA_HUMAN]
1.082	0.893	0.966	1.181	1.051	1.126	0.782	1.047	0.791	P00558	Phosphoglycerate kinase 1 OS=Homo sapiens GN=PGK1 PE=1 SV=3 - [PGK1_HUMAN]
1.156	0.87	0.984	1.24	1.035	1.15	0.806	1.066	0.796	P21964-2	Isoform Soluble of Catechol O-methyltransferase OS=Homo sapiens GN=COMT - [COMT_HUMAN]
1.077	0.891	0.96	1.222	1.097	1.157	0.805	1.05	0.813	Q15691	Microtubule-associated protein RP/EB family member 1 OS=Homo sapiens GN=MAPRE1 PE=1 SV=3 - [MARE1_HUMAN]
1.094	0.911	0.952	1.19	1.068	1.116	0.784	1.027	0.778	O15144	Actin-related protein 2/3 complex subunit 2 OS=Homo sapiens GN=ARPC2 PE=1 SV=1 - [ARPC2_HUMAN]
1.104	0.875	0.955	1.202	1.062	1.133	0.804	1.044	0.815	P07355	Annexin A2 OS=Homo sapiens GN=ANXA2 PE=1 SV=2 - [ANXA2_HUMAN]
1.228	0.825	0.94	1.177	1.035	1.041	0.935	0.818	0.778	Q71U36-2	Isoform 2 of Tubulin alpha-1A chain OS=Homo sapiens GN=TUBA1A - [TBA1A_HUMAN]
1.096	0.883	0.972	1.191	1.063	1.113	0.783	1.076	0.799	P35232	Prohibitin OS=Homo sapiens GN=PHB PE=1 SV=1 - [PHB_HUMAN]
1.087	0.973	1.115	0.987	2	1.584	0.553	2.017	0.818	P19105	Myosin regulatory light chain 12A OS=Homo sapiens GN=MYL12A PE=1 SV=2 - [ML12A_HUMAN]
1.079	0.882	0.952	1.15	1.064	1.094	0.76	1.064	0.787	P07437	Tubulin beta chain OS=Homo sapiens GN=TUBB PE=1 SV=2 - [TBB5_HUMAN]
1.123	0.903	0.957	1.192	1.075	1.12	0.778	1.039	0.815	P51149	Ras-related protein Rab-7a OS=Homo sapiens GN=RAB7A PE=1 SV=1 - [RAB7A_HUMAN]
1.649	0.718	NaN	1.664	0.939	NaN	0.936	0.86	NaN	O14950	Myosin regulatory light chain 12B OS=Homo sapiens GN=MYL12B PE=1 SV=2 - [ML12B_HUMAN]
1.165	0.942	0.966	1.271	1.076	1.203	0.841	1.131	0.823	P68371	Tubulin beta-4B chain OS=Homo sapiens GN=TUBB4B PE=1 SV=1 - [TBB4B_HUMAN]
1.084	0.876	0.949	1.188	1.088	1.134	0.796	1.066	0.82	P11142	Heat shock cognate 71 kDa protein OS=Homo sapiens GN=HSPA8 PE=1 SV=1 - [HSP7C_HUMAN]
1.115	0.899	0.966	1.194	1.04	1.11	0.764	1.045	0.798	P11413	Glucose-6-phosphate 1-dehydrogenase OS=Homo sapiens GN=G6PD PE=1 SV=4 - [G6PD_HUMAN]
1.065	0.883	0.966	1.156	1.035	1.112	0.771	1.004	0.793	P08758	Annexin A5 OS=Homo sapiens GN=ANXA5 PE=1 SV=2 - [ANXA5_HUMAN]
1.076	0.888	0.949	1.167	1.042	1.101	0.756	1.015	0.774	P30041	Peroxiredoxin-6 OS=Homo sapiens GN=PRDX6 PE=1 SV=3 - [PRDX6_HUMAN]
1.098	0.876	0.995	1.188	1.055	1.17	0.776	1.072	0.826	P06576	ATP synthase subunit beta, mitochondrial OS=Homo sapiens GN=ATP5B PE=1 SV=3 - [ATPB_HUMAN]
1.092	0.891	0.961	1.18	1.082	1.124	0.79	1.062	0.819	P21281	V-type proton ATPase subunit B, brain isoform OS=Homo sapiens GN=ATP6V1B2 PE=1 SV=3 - [VATB2_HUMAN]
1.078	0.904	0.96	1.198	1.056	1.144	0.785	1.095	0.806	P21796	Voltage-dependent anion-selective channel protein 1 OS=Homo sapiens GN=VDAC1 PE=1 SV=2 - [VDAC1_HUMAN]
1.103	0.888	0.956	1.244	1.073	1.107	0.792	1.046	0.76	P18669	Phosphoglycerate mutase 1 OS=Homo sapiens GN=PGAM1 PE=1 SV=2 - [PGAM1_HUMAN]
1.096	0.865	0.96	1.192	1.051	1.157	0.774	1.054	0.814	P50395	Rab GDP dissociation inhibitor beta OS=Homo sapiens GN=GDI2 PE=1 SV=2 - [GDIB_HUMAN]
1.086	0.89	0.982	1.187	1.082	1.147	0.789	1.079	0.835	P07237	Protein disulfide-isomerase OS=Homo sapiens GN=P4HB PE=1 SV=3 - [PDIA1_HUMAN]
1.139	NaN	NaN	1.053	NaN	NaN	0.789	NaN	NaN	P84077	ADP-ribosylation factor 1 OS=Homo sapiens GN=ARF1 PE=1 SV=2 - [ARF1_HUMAN]
1.033	0.816	NaN	1.339	1.199	NaN	1.157	1.001	NaN	P61204	ADP-ribosylation factor 3 OS=Homo sapiens GN=ARF3 PE=1 SV=2 - [ARF3_HUMAN]
1.098	0.892	0.969	1.21	1.075	1.136	0.825	1.087	0.801	P09382	Galectin-1 OS=Homo sapiens GN=LGALS1 PE=1 SV=2 - [LEG1_HUMAN]
1.085	0.883	0.971	1.14	1.055	1.088	0.788	1.027	0.796	P30086	Phosphatidylethanolamine-binding protein 1 OS=Homo sapiens GN=PEBP1 PE=1 SV=3 - [PEBP1_HUMAN]
1.073	0.886	0.954	1.195	1.058	1.123	0.785	1.04	0.782	P04083	Annexin A1 OS=Homo sapiens GN=ANXA1 PE=1 SV=2 - [ANXA1_HUMAN]
1.081	0.898	0.968	1.167	1.045	1.101	0.778	1.043	0.78	P23528	Cofilin-1 OS=Homo sapiens GN=CFL1 PE=1 SV=3 - [COF1_HUMAN]
1.068	0.894	0.957	1.131	1.053	1.092	0.766	1.102	0.805	P04792	Heat shock protein beta-1 OS=Homo sapiens GN=HSPB1 PE=1 SV=2 - [HSPB1_HUMAN]
1.1	0.885	0.956	1.186	1.066	1.122	0.782	1.048	0.794	P12814	Alpha-actinin-1 OS=Homo sapiens GN=ACTN1 PE=1 SV=2 - [ACTN1_HUMAN]
1.078	0.867	0.966	1.202	1.081	1.083	0.798	1.027	0.768	P04632	Calpain small subunit 1 OS=Homo sapiens GN=CAPNS1 PE=1 SV=1 - [CPNS1_HUMAN]
1.122	0.89	0.966	1.226	1.057	1.108	0.812	1.055	0.79	P61158	Actin-related protein 3 OS=Homo sapiens GN=ACTR3 PE=1 SV=3 - [ARP3_HUMAN]
1.12	0.876	0.937	1.104	0.989	1.065	0.768	1.048	0.749	Q9ULZ3-2	Isoform 2 of Apoptosis-associated speck-like protein containing a CARD OS=Homo sapiens GN=PYCARD - [ASC_HUMAN]
1.07	0.878	0.964	1.108	1.092	1.122	0.789	1.042	0.797	P18085	ADP-ribosylation factor 4 OS=Homo sapiens GN=ARF4 PE=1 SV=3 - [ARF4_HUMAN]
1.09	0.874	0.939	1.139	1.101	1.164	0.762	1.095	0.847	P84085	ADP-ribosylation factor 5 OS=Homo sapiens GN=ARF5 PE=1 SV=2 - [ARF5_HUMAN]
1.104	0.783	1.038	1.156	1.04	1.207	0.753	1.048	0.838	P62158	Calmodulin OS=Homo sapiens GN=CALM1 PE=1 SV=2 - [CALM_HUMAN]
1.089	0.898	0.949	1.146	1.058	1.104	0.783	1.037	0.772	P37802	Transgelin-2 OS=Homo sapiens GN=TAGLN2 PE=1 SV=3 - [TAGL2_HUMAN]
1.102	0.892	0.944	1.169	1.061	1.097	0.762	1.087	0.795	P06396-2	Isoform 2 of Gelsolin OS=Homo sapiens GN=GSN - [GELS_HUMAN]
1.089	0.887	0.96	1.142	1.049	1.101	0.798	1.064	0.782	O75368	SH3 domain-binding glutamic acid-rich-like protein OS=Homo sapiens GN=SH3BGRL PE=1 SV=1 - [SH3L1_HUMAN]
1.078	0.879	0.932	1.246	1.12	1.146	0.804	1.119	0.809	P08107	Heat shock 70 kDa protein 1A/1B OS=Homo sapiens GN=HSPA1A PE=1 SV=5 - [HSP71_HUMAN]
1.096	0.878	0.966	1.212	1.075	1.142	0.827	1.053	0.803	P28838-2	Isoform 2 of Cytosol aminopeptidase OS=Homo sapiens GN=LAP3 - [AMPL_HUMAN]
1.117	0.885	0.97	1.183	1.076	1.142	0.796	1.075	0.815	P38606	V-type proton ATPase catalytic subunit A OS=Homo sapiens GN=ATP6V1A PE=1 SV=2 - [VATA_HUMAN]
1.074	0.871	0.939	1.158	1.051	1.103	0.771	1.028	0.77	Q14019	Coactosin-like protein OS=Homo sapiens GN=COTL1 PE=1 SV=3 - [COTL1_HUMAN]
1.149	0.91	0.965	1.14	1.034	1.043	0.777	1.066	0.749	Q9H299	SH3 domain-binding glutamic acid-rich-like protein 3 OS=Homo sapiens GN=SH3BGRL3 PE=1 SV=1 - [SH3L3_HUMAN]
1.106	0.892	0.947	1.205	1.069	1.134	0.805	1.03	0.776	P61586	Transforming protein RhoA OS=Homo sapiens GN=RHOA PE=1 SV=1 - [RHOA_HUMAN]
1.111	0.908	0.944	1.209	1.057	1.109	0.795	1.036	0.786	P14618	Pyruvate kinase PKM OS=Homo sapiens GN=PKM PE=1 SV=4 - [KPYM_HUMAN]
1.091	0.882	0.965	1.161	1.053	1.13	0.773	1.054	0.801	P10809	60 kDa heat shock protein, mitochondrial OS=Homo sapiens GN=HSPD1 PE=1 SV=2 - [CH60_HUMAN]
1.103	0.875	0.928	1.195	1.083	1.133	0.867	1.093	0.844	P20290-2	Isoform 2 of Transcription factor BTF3 OS=Homo sapiens GN=BTF3 - [BTF3_HUMAN]
1.1	0.884	0.978	1.242	1.064	1.181	0.813	1.078	0.835	Q9Y6N5	Sulfide:quinone oxidoreductase, mitochondrial OS=Homo sapiens GN=SQRDL PE=1 SV=1 - [SQRD_HUMAN]
1.066	0.879	0.933	1.153	1.059	1.105	0.772	1.046	0.801	P52566	Rho GDP-dissociation inhibitor 2 OS=Homo sapiens GN=ARHGDIB PE=1 SV=3 - [GDIR2_HUMAN]
NaN	0.897	0.925	NaN	1.087	1.17	NaN	1.003	0.79	P04350	Tubulin beta-4A chain OS=Homo sapiens GN=TUBB4A PE=1 SV=2 - [TBB4A_HUMAN]
1.043	0.88	0.955	1.138	1.068	1.108	0.762	1.051	0.789	P22392-2	Isoform 3 of Nucleoside diphosphate kinase B OS=Homo sapiens GN=NME2 - [NDKB_HUMAN]
1.115	0.857	0.963	1.177	1.055	1.071	0.787	1.064	0.784	Q6IAA8	Ragulator complex protein LAMTOR1 OS=Homo sapiens GN=LAMTOR1 PE=1 SV=2 - [LTOR1_HUMAN]
1.102	0.891	0.972	1.218	1.077	1.146	0.809	1.101	0.82	P27797	Calreticulin OS=Homo sapiens GN=CALR PE=1 SV=1 - [CALR_HUMAN]
1.229	0.837	0.864	1.199	1.037	1.116	0.797	1.027	0.771	Q9Y2Q5	Ragulator complex protein LAMTOR2 OS=Homo sapiens GN=LAMTOR2 PE=1 SV=1 - [LTOR2_HUMAN]
1.08	0.876	0.954	1.169	1.052	1.111	0.775	1.047	0.786	P07737	Profilin-1 OS=Homo sapiens GN=PFN1 PE=1 SV=2 - [PROF1_HUMAN]
1.089	0.87	0.956	1.188	1.067	1.117	0.765	1.067	0.784	P08133	Annexin A6 OS=Homo sapiens GN=ANXA6 PE=1 SV=3 - [ANXA6_HUMAN]
1.083	0.914	0.951	1.205	1.042	1.092	0.795	1.048	0.77	P63104	14-3-3 protein zeta/delta OS=Homo sapiens GN=YWHAZ PE=1 SV=1 - [1433Z_HUMAN]
1.099	0.883	0.988	1.156	1.029	1.142	0.787	1.036	0.791	P30044-2	Isoform Cytoplasmic+peroxisomal of Peroxiredoxin-5, mitochondrial OS=Homo sapiens GN=PRDX5 - [PRDX5_HUMAN]
1.117	0.889	0.937	1.189	1.015	1.062	0.786	1.047	0.768	P31946-2	Isoform Short of 14-3-3 protein beta/alpha OS=Homo sapiens GN=YWHAB - [1433B_HUMAN]
1.184	0.915	0.957	1.267	1.032	1.092	0.916	1.007	0.781	Q01469	Fatty acid-binding protein, epidermal OS=Homo sapiens GN=FABP5 PE=1 SV=3 - [FABP5_HUMAN]
1.121	0.878	1	1.203	1.077	1.166	0.779	1.133	0.836	P62820	Ras-related protein Rab-1A OS=Homo sapiens GN=RAB1A PE=1 SV=3 - [RAB1A_HUMAN]
1.121	0.919	0.94	1.204	1.035	1.009	0.836	1.091	0.684	P13489	Ribonuclease inhibitor OS=Homo sapiens GN=RNH1 PE=1 SV=2 - [RINI_HUMAN]
1.045	0.937	0.921	1.134	1.075	1.051	0.766	1.04	0.696	P61224	Ras-related protein Rap-1b OS=Homo sapiens GN=RAP1B PE=1 SV=1 - [RAP1B_HUMAN]
1.073	0.859	0.962	1.237	1.113	1.169	0.825	1.085	0.829	Q9H223	EH domain-containing protein 4 OS=Homo sapiens GN=EHD4 PE=1 SV=1 - [EHD4_HUMAN]
1.034	0.887	0.953	1.111	1.068	1.108	0.808	1.016	0.812	P30043	Flavin reductase (NADPH) OS=Homo sapiens GN=BLVRB PE=1 SV=3 - [BLVRB_HUMAN]
1.094	0.885	0.958	1.175	1.048	1.119	0.805	1.05	0.796	P61981	14-3-3 protein gamma OS=Homo sapiens GN=YWHAG PE=1 SV=2 - [1433G_HUMAN]
1.087	0.936	0.95	1.268	1.127	1.136	0.818	1.126	0.81	P05386	60S acidic ribosomal protein P1 OS=Homo sapiens GN=RPLP1 PE=1 SV=1 - [RLA1_HUMAN]
1.076	0.911	0.955	1.132	1.038	1.135	0.841	0.967	0.778	P12277	Creatine kinase B-type OS=Homo sapiens GN=CKB PE=1 SV=1 - [KCRB_HUMAN]
1.103	0.875	0.954	1.778	1.337	1.319	1.13	1.233	0.862	P04179	Superoxide dismutase [Mn], mitochondrial OS=Homo sapiens GN=SOD2 PE=1 SV=2 - [SODM_HUMAN]
1.066	0.884	0.938	1.185	1.098	1.114	0.779	1.054	0.786	P16152	Carbonyl reductase [NADPH] 1 OS=Homo sapiens GN=CBR1 PE=1 SV=3 - [CBR1_HUMAN]
1.091	0.89	0.961	1.195	1.062	1.127	0.786	1.055	0.793	P26038	Moesin OS=Homo sapiens GN=MSN PE=1 SV=3 - [MOES_HUMAN]
1.096	0.882	0.942	1.199	1.078	1.094	0.809	1.035	0.795	P62258	14-3-3 protein epsilon OS=Homo sapiens GN=YWHAE PE=1 SV=1 - [1433E_HUMAN]
1.099	0.878	0.941	1.232	1.075	1.088	0.809	1.083	0.776	O00299	Chloride intracellular channel protein 1 OS=Homo sapiens GN=CLIC1 PE=1 SV=4 - [CLIC1_HUMAN]
1.084	0.877	0.972	1.152	1.03	1.118	0.787	1.007	0.807	P40925	Malate dehydrogenase, cytoplasmic OS=Homo sapiens GN=MDH1 PE=1 SV=4 - [MDHC_HUMAN]
1.111	0.892	0.96	1.167	1.051	1.116	0.729	1.074	0.795	O60664	Perilipin-3 OS=Homo sapiens GN=PLIN3 PE=1 SV=3 - [PLIN3_HUMAN]
1.095	0.861	0.949	1.193	1.043	1.104	0.817	1.027	0.796	Q16851	UTP--glucose-1-phosphate uridylyltransferase OS=Homo sapiens GN=UGP2 PE=1 SV=5 - [UGPA_HUMAN]
1.069	0.877	0.968	1.155	1.062	1.104	0.761	1.063	0.795	P09211	Glutathione S-transferase P OS=Homo sapiens GN=GSTP1 PE=1 SV=2 - [GSTP1_HUMAN]
1.075	0.879	0.978	1.167	1.065	1.182	0.775	1.073	0.847	Q9BUF5	Tubulin beta-6 chain OS=Homo sapiens GN=TUBB6 PE=1 SV=1 - [TBB6_HUMAN]
1.071	0.855	0.926	1.209	1.106	1.129	0.811	1.013	0.815	P60842	Eukaryotic initiation factor 4A-I OS=Homo sapiens GN=EIF4A1 PE=1 SV=1 - [IF4A1_HUMAN]
1.057	0.966	1.016	1.142	1.095	1.126	0.769	1.143	0.845	P61604	10 kDa heat shock protein, mitochondrial OS=Homo sapiens GN=HSPE1 PE=1 SV=2 - [CH10_HUMAN]
1.087	0.886	0.965	1.194	1.023	1.12	0.776	1.025	0.79	O75874	Isocitrate dehydrogenase [NADP] cytoplasmic OS=Homo sapiens GN=IDH1 PE=1 SV=2 - [IDHC_HUMAN]
1.053	0.865	0.954	1.178	1.058	1.138	0.774	1.04	0.794	P68036	Ubiquitin-conjugating enzyme E2 L3 OS=Homo sapiens GN=UBE2L3 PE=1 SV=1 - [UB2L3_HUMAN]
1.105	0.888	0.958	1.174	1.039	1.077	0.787	1.061	0.759	P07203	Glutathione peroxidase 1 OS=Homo sapiens GN=GPX1 PE=1 SV=4 - [GPX1_HUMAN]
1.197	1.017	0.829	1.3	1.099	0.931	0.822	1.105	0.713	P68104	Elongation factor 1-alpha 1 OS=Homo sapiens GN=EEF1A1 PE=1 SV=1 - [EF1A1_HUMAN]
NaN	NaN	0.92	NaN	NaN	1.245	NaN	NaN	0.861	Q5VTE0	Putative elongation factor 1-alpha-like 3 OS=Homo sapiens GN=EEF1A1P5 PE=5 SV=1 - [EF1A3_HUMAN]
1.073	0.936	0.932	1.036	0.973	1.043	0.82	0.884	0.763	P15090	Fatty acid-binding protein, adipocyte OS=Homo sapiens GN=FABP4 PE=1 SV=3 - [FABP4_HUMAN]
1.08	0.897	0.952	1.147	1.075	1.08	0.793	1.034	0.783	P63241	Eukaryotic translation initiation factor 5A-1 OS=Homo sapiens GN=EIF5A PE=1 SV=2 - [IF5A1_HUMAN]
1.122	0.894	0.932	1.264	1.019	1.109	0.833	1.008	0.777	P00441	Superoxide dismutase [Cu-Zn] OS=Homo sapiens GN=SOD1 PE=1 SV=2 - [SODC_HUMAN]
1.102	0.883	0.924	1.23	1.094	1.132	0.803	1.06	0.781	P13639	Elongation factor 2 OS=Homo sapiens GN=EEF2 PE=1 SV=4 - [EF2_HUMAN]
1.099	0.912	0.929	1.153	1.025	1.107	0.75	1.037	0.779	P04899	Guanine nucleotide-binding protein G(i) subunit alpha-2 OS=Homo sapiens GN=GNAI2 PE=1 SV=3 - [GNAI2_HUMAN]
1.082	0.875	0.961	1.183	1.052	1.123	0.788	1.042	0.81	Q6IBS0	Twinfilin-2 OS=Homo sapiens GN=TWF2 PE=1 SV=2 - [TWF2_HUMAN]
1.101	0.922	0.939	1.21	1.133	1.169	0.796	1.083	0.829	P23396	40S ribosomal protein S3 OS=Homo sapiens GN=RPS3 PE=1 SV=2 - [RS3_HUMAN]
1.081	0.874	0.953	1.174	1.044	1.116	0.79	1.066	0.809	P52907	F-actin-capping protein subunit alpha-1 OS=Homo sapiens GN=CAPZA1 PE=1 SV=3 - [CAZA1_HUMAN]
1.125	0.885	0.989	1.211	1.007	1.158	0.712	1.092	0.773	Q9H0U4	Ras-related protein Rab-1B OS=Homo sapiens GN=RAB1B PE=1 SV=1 - [RAB1B_HUMAN]
1.056	0.832	0.969	1.169	1.058	1.125	0.75	0.992	0.789	Q99714	3-hydroxyacyl-CoA dehydrogenase type-2 OS=Homo sapiens GN=HSD17B10 PE=1 SV=3 - [HCD2_HUMAN]
1.091	0.888	0.978	1.21	1.086	1.16	0.798	1.11	0.822	P30101	Protein disulfide-isomerase A3 OS=Homo sapiens GN=PDIA3 PE=1 SV=4 - [PDIA3_HUMAN]
1.089	0.876	0.951	1.183	1.064	1.112	0.8	1.029	0.791	P52209	6-phosphogluconate dehydrogenase, decarboxylating OS=Homo sapiens GN=PGD PE=1 SV=3 - [6PGD_HUMAN]
1.068	0.832	0.971	1.284	1.107	1.118	0.809	1.033	0.804	P05413	Fatty acid-binding protein, heart OS=Homo sapiens GN=FABP3 PE=1 SV=4 - [FABPH_HUMAN]
1.1	0.893	0.97	1.17	1.046	1.129	0.761	1.044	0.819	O43707	Alpha-actinin-4 OS=Homo sapiens GN=ACTN4 PE=1 SV=2 - [ACTN4_HUMAN]
1.083	0.875	0.983	1.221	1.043	1.072	0.742	1.049	0.777	O95336	6-phosphogluconolactonase OS=Homo sapiens GN=PGLS PE=1 SV=2 - [6PGL_HUMAN]
1.11	0.868	0.973	1.159	1.033	1.108	0.793	1.016	0.788	P09525	Annexin A4 OS=Homo sapiens GN=ANXA4 PE=1 SV=4 - [ANXA4_HUMAN]
1.096	0.869	0.977	1.173	1.05	1.129	0.779	1.061	0.813	P38646	Stress-70 protein, mitochondrial OS=Homo sapiens GN=HSPA9 PE=1 SV=2 - [GRP75_HUMAN]
1.09	0.888	0.963	1.186	1.069	1.155	0.795	1.054	0.826	Q06830	Peroxiredoxin-1 OS=Homo sapiens GN=PRDX1 PE=1 SV=1 - [PRDX1_HUMAN]
1.107	0.88	0.953	1.148	1.015	1.101	0.824	0.95	0.829	P04080	Cystatin-B OS=Homo sapiens GN=CSTB PE=1 SV=2 - [CYTB_HUMAN]
1.094	0.875	0.975	1.179	1.052	1.124	0.771	1.042	0.816	P29401	Transketolase OS=Homo sapiens GN=TKT PE=1 SV=3 - [TKT_HUMAN]
1.064	0.872	0.98	1.182	1.065	1.138	0.787	1.078	0.798	P54819-2	Isoform 2 of Adenylate kinase 2, mitochondrial OS=Homo sapiens GN=AK2 - [KAD2_HUMAN]
1.07	0.878	0.975	1.182	1.032	1.152	0.776	1.068	0.801	P49411	Elongation factor Tu, mitochondrial OS=Homo sapiens GN=TUFM PE=1 SV=2 - [EFTU_HUMAN]
1.103	0.89	0.973	1.178	1.07	1.136	0.797	1.114	0.821	P22626	Heterogeneous nuclear ribonucleoproteins A2/B1 OS=Homo sapiens GN=HNRNPA2B1 PE=1 SV=2 - [ROA2_HUMAN]
1.063	0.885	0.971	1.21	1.075	1.129	0.749	1.09	0.766	Q9H4G4	Golgi-associated plant pathogenesis-related protein 1 OS=Homo sapiens GN=GLIPR2 PE=1 SV=3 - [GAPR1_HUMAN]
1.086	0.869	0.915	1.109	1.045	1.029	0.847	0.981	0.818	P07108	Acyl-CoA-binding protein OS=Homo sapiens GN=DBI PE=1 SV=2 - [ACBP_HUMAN]
1.092	0.899	0.963	1.178	1.076	1.117	0.796	1.077	0.821	P47756-2	Isoform 2 of F-actin-capping protein subunit beta OS=Homo sapiens GN=CAPZB - [CAPZB_HUMAN]
1.107	0.873	0.964	1.194	1.045	1.11	0.774	1.045	0.788	Q9Y3Z3	Deoxynucleoside triphosphate triphosphohydrolase SAMHD1 OS=Homo sapiens GN=SAMHD1 PE=1 SV=2 - [SAMH1_HUMAN]
1.079	0.866	0.958	1.162	1.045	1.106	0.764	1.006	0.798	P06744	Glucose-6-phosphate isomerase OS=Homo sapiens GN=GPI PE=1 SV=4 - [G6PI_HUMAN]
1.091	0.88	0.949	1.174	1.061	1.135	0.777	1.074	0.804	Q15365	Poly(rC)-binding protein 1 OS=Homo sapiens GN=PCBP1 PE=1 SV=2 - [PCBP1_HUMAN]
1.058	0.885	0.951	1.152	1.054	1.089	0.777	1.048	0.783	P18206-2	Isoform 1 of Vinculin OS=Homo sapiens GN=VCL - [VINC_HUMAN]
1.088	0.876	0.951	1.168	1.074	1.117	0.76	1.078	0.8	P52565	Rho GDP-dissociation inhibitor 1 OS=Homo sapiens GN=ARHGDIA PE=1 SV=3 - [GDIR1_HUMAN]
1.116	0.867	0.914	1.208	1.027	1.115	0.833	0.985	0.794	P47755	F-actin-capping protein subunit alpha-2 OS=Homo sapiens GN=CAPZA2 PE=1 SV=3 - [CAZA2_HUMAN]
1.082	0.885	0.957	1.152	1.062	1.12	0.796	1.052	0.807	P46940	Ras GTPase-activating-like protein IQGAP1 OS=Homo sapiens GN=IQGAP1 PE=1 SV=1 - [IQGA1_HUMAN]
1.145	NaN	NaN	1.232	NaN	NaN	0.839	NaN	NaN	Q9BQE3	Tubulin alpha-1C chain OS=Homo sapiens GN=TUBA1C PE=1 SV=1 - [TBA1C_HUMAN]
1.116	0.908	0.941	1.212	1.074	1.109	0.802	1.052	0.779	P08238	Heat shock protein HSP 90-beta OS=Homo sapiens GN=HSP90AB1 PE=1 SV=4 - [HS90B_HUMAN]
1.109	0.893	0.945	1.198	1.074	1.096	0.798	1.089	0.801	P07900	Heat shock protein HSP 90-alpha OS=Homo sapiens GN=HSP90AA1 PE=1 SV=5 - [HS90A_HUMAN]
1.072	0.9	0.93	1.171	1.073	1.12	0.804	1.015	0.809	Q86UX7-2	Isoform 2 of Fermitin family homolog 3 OS=Homo sapiens GN=FERMT3 - [URP2_HUMAN]
1.134	0.887	0.918	1.219	1.029	1.014	0.779	1.112	0.683	P68366	Tubulin alpha-4A chain OS=Homo sapiens GN=TUBA4A PE=1 SV=1 - [TBA4A_HUMAN]
1.126	0.895	0.954	1.161	1.066	1.118	0.717	1.05	0.766	Q04917	14-3-3 protein eta OS=Homo sapiens GN=YWHAH PE=1 SV=4 - [1433F_HUMAN]
1.093	0.886	0.978	1.244	1.123	1.127	0.807	1.162	0.778	P30050	60S ribosomal protein L12 OS=Homo sapiens GN=RPL12 PE=1 SV=1 - [RL12_HUMAN]
1.088	0.874	0.992	1.194	1.056	1.169	0.769	1.059	0.826	Q99623	Prohibitin-2 OS=Homo sapiens GN=PHB2 PE=1 SV=2 - [PHB2_HUMAN]
1.11	0.887	0.952	1.162	1.06	1.106	0.763	1.072	0.782	Q9Y490	Talin-1 OS=Homo sapiens GN=TLN1 PE=1 SV=3 - [TLN1_HUMAN]
1.071	0.894	0.958	1.239	1.073	1.118	0.776	1.113	0.771	P63208	S-phase kinase-associated protein 1 OS=Homo sapiens GN=SKP1 PE=1 SV=2 - [SKP1_HUMAN]
1.102	0.891	0.96	1.177	1.064	1.107	0.799	1.072	0.802	P21333-2	Isoform 2 of Filamin-A OS=Homo sapiens GN=FLNA - [FLNA_HUMAN]
1.089	0.88	0.954	1.17	1.064	1.127	0.799	1.071	0.802	P55072	Transitional endoplasmic reticulum ATPase OS=Homo sapiens GN=VCP PE=1 SV=4 - [TERA_HUMAN]
1.088	0.873	0.967	1.153	1.044	1.115	0.778	1.071	0.804	P68032	Actin, alpha cardiac muscle 1 OS=Homo sapiens GN=ACTC1 PE=1 SV=1 - [ACTC_HUMAN]
1.091	0.867	0.971	1.19	1.033	1.137	0.775	1.033	0.81	P22314	Ubiquitin-like modifier-activating enzyme 1 OS=Homo sapiens GN=UBA1 PE=1 SV=3 - [UBA1_HUMAN]
1.117	0.877	0.936	1.189	1.017	1.091	0.796	1.006	0.735	P17987	T-complex protein 1 subunit alpha OS=Homo sapiens GN=TCP1 PE=1 SV=1 - [TCPA_HUMAN]
1.1	0.865	0.988	1.164	1.05	1.149	0.765	1.075	0.823	P25705	ATP synthase subunit alpha, mitochondrial OS=Homo sapiens GN=ATP5A1 PE=1 SV=1 - [ATPA_HUMAN]
1.064	0.887	0.968	1.143	1.044	1.119	0.761	1.022	0.807	Q96KP4	Cytosolic non-specific dipeptidase OS=Homo sapiens GN=CNDP2 PE=1 SV=2 - [CNDP2_HUMAN]
1.119	1.024	0.751	1.274	1.193	1.062	0.932	1.161	0.635	P08134	Rho-related GTP-binding protein RhoC OS=Homo sapiens GN=RHOC PE=1 SV=1 - [RHOC_HUMAN]
1.096	0.887	0.981	1.194	1.092	1.164	0.795	1.103	0.822	P14625	Endoplasmin OS=Homo sapiens GN=HSP90B1 PE=1 SV=1 - [ENPL_HUMAN]
1.079	0.861	0.989	1.146	1.036	1.154	0.76	1.016	0.814	P42765	3-ketoacyl-CoA thiolase, mitochondrial OS=Homo sapiens GN=ACAA2 PE=1 SV=2 - [THIM_HUMAN]
1.08	0.876	0.956	1.37	1.151	1.159	0.911	1.075	0.801	P23381	Tryptophan--tRNA ligase, cytoplasmic OS=Homo sapiens GN=WARS PE=1 SV=2 - [SYWC_HUMAN]
1.085	0.836	0.975	1.14	1.06	1.094	0.751	1.032	0.799	Q9HB71	Calcyclin-binding protein OS=Homo sapiens GN=CACYBP PE=1 SV=2 - [CYBP_HUMAN]
1.1	0.892	0.956	1.187	1.073	1.132	0.792	1.07	0.807	P35579	Myosin-9 OS=Homo sapiens GN=MYH9 PE=1 SV=4 - [MYH9_HUMAN]
1.286	0.767	0.983	1.142	1.043	1.101	0.886	1.048	0.789	P06703	Protein S100-A6 OS=Homo sapiens GN=S100A6 PE=1 SV=1 - [S10A6_HUMAN]
1.1	0.883	0.967	1.161	1.099	1.045	0.742	1.059	0.697	Q99417	C-Myc-binding protein OS=Homo sapiens GN=MYCBP PE=1 SV=3 - [MYCBP_HUMAN]
1.097	0.913	0.937	1.241	1.08	1.114	0.809	1.073	0.809	P61247	40S ribosomal protein S3a OS=Homo sapiens GN=RPS3A PE=1 SV=2 - [RS3A_HUMAN]
1.118	0.901	0.984	1.173	1.033	1.137	0.823	1.013	0.821	Q07021	Complement component 1 Q subcomponent-binding protein, mitochondrial OS=Homo sapiens GN=C1QBP PE=1 SV=1 - [C1QBP_HUMAN]
1.113	0.893	0.974	1.187	1.043	1.16	0.772	1.065	0.814	P40939	Trifunctional enzyme subunit alpha, mitochondrial OS=Homo sapiens GN=HADHA PE=1 SV=2 - [ECHA_HUMAN]
1.055	0.901	0.988	1.17	1.071	1.129	0.768	1.033	0.803	P61088	Ubiquitin-conjugating enzyme E2 N OS=Homo sapiens GN=UBE2N PE=1 SV=1 - [UBE2N_HUMAN]
1.109	0.862	1.008	1.146	1.029	1.125	0.739	1.081	0.799	Q9NVJ2	ADP-ribosylation factor-like protein 8B OS=Homo sapiens GN=ARL8B PE=1 SV=1 - [ARL8B_HUMAN]
1.103	0.874	0.962	1.187	1.044	1.131	0.772	1.032	0.79	P78371	T-complex protein 1 subunit beta OS=Homo sapiens GN=CCT2 PE=1 SV=4 - [TCPB_HUMAN]
1.121	0.871	0.929	1.15	1.029	1.123	0.774	1.055	0.826	Q9H3K6	BolA-like protein 2 OS=Homo sapiens GN=BOLA2 PE=1 SV=1 - [BOLA2_HUMAN]
1.107	0.901	0.937	1.151	1.036	1.084	0.789	1.028	0.78	O75083	WD repeat-containing protein 1 OS=Homo sapiens GN=WDR1 PE=1 SV=4 - [WDR1_HUMAN]
1.083	0.896	0.952	1.192	1.089	1.159	0.774	1.087	0.856	P36543	V-type proton ATPase subunit E 1 OS=Homo sapiens GN=ATP6V1E1 PE=1 SV=1 - [VATE1_HUMAN]
1.093	0.855	0.962	1.155	1.049	1.102	0.766	1.059	0.789	P40926	Malate dehydrogenase, mitochondrial OS=Homo sapiens GN=MDH2 PE=1 SV=3 - [MDHM_HUMAN]
1.023	0.834	1.02	1.182	1.005	1.194	0.758	1.099	0.786	P99999	Cytochrome c OS=Homo sapiens GN=CYCS PE=1 SV=2 - [CYC_HUMAN]
1.108	0.885	0.989	1.18	1.059	1.129	0.759	1.05	0.831	Q01518	Adenylyl cyclase-associated protein 1 OS=Homo sapiens GN=CAP1 PE=1 SV=5 - [CAP1_HUMAN]
1.089	0.884	0.971	1.225	1.073	1.136	0.785	1.07	0.793	Q14764	Major vault protein OS=Homo sapiens GN=MVP PE=1 SV=4 - [MVP_HUMAN]
1.107	0.943	0.992	1.193	1.092	1.151	0.766	1.093	0.836	P33241	Lymphocyte-specific protein 1 OS=Homo sapiens GN=LSP1 PE=1 SV=1 - [LSP1_HUMAN]
1.144	0.796	0.979	1.005	1.041	1.167	0.715	0.995	0.719	Q01518-2	Isoform 2 of Adenylyl cyclase-associated protein 1 OS=Homo sapiens GN=CAP1 - [CAP1_HUMAN]
1.041	0.884	0.963	1.124	1.043	1.142	0.765	1.018	0.812	Q06323	Proteasome activator complex subunit 1 OS=Homo sapiens GN=PSME1 PE=1 SV=1 - [PSME1_HUMAN]
1.113	0.878	0.949	1.171	1.027	1.144	0.766	1.074	0.751	P12236	ADP/ATP translocase 3 OS=Homo sapiens GN=SLC25A6 PE=1 SV=4 - [ADT3_HUMAN]
1.084	0.909	0.972	1.165	1.069	1.114	0.759	1.072	0.793	Q15019	Septin-2 OS=Homo sapiens GN=SEPT2 PE=1 SV=1 - [SEPT2_HUMAN]
1.111	0.876	0.993	1.173	1.058	1.156	0.764	1.077	0.812	P55084	Trifunctional enzyme subunit beta, mitochondrial OS=Homo sapiens GN=HADHB PE=1 SV=3 - [ECHB_HUMAN]
1.052	0.913	0.916	1.115	1.044	1.077	0.767	1.061	0.797	P62805	Histone H4 OS=Homo sapiens GN=HIST1H4A PE=1 SV=2 - [H4_HUMAN]
1.057	0.897	0.84	1.335	1.142	1.071	0.902	1.137	0.783	P41567	Eukaryotic translation initiation factor 1 OS=Homo sapiens GN=EIF1 PE=1 SV=1 - [EIF1_HUMAN]
1.099	0.885	0.934	1.192	1.063	1.119	0.792	1.065	0.781	Q16555	Dihydropyrimidinase-related protein 2 OS=Homo sapiens GN=DPYSL2 PE=1 SV=1 - [DPYL2_HUMAN]
1.099	0.913	0.935	1.166	1.122	1.134	0.78	1.073	0.782	P62701	40S ribosomal protein S4, X isoform OS=Homo sapiens GN=RPS4X PE=1 SV=2 - [RS4X_HUMAN]
1.061	0.869	0.96	1.175	1.058	1.146	0.773	1.045	0.8	P48735	Isocitrate dehydrogenase [NADP], mitochondrial OS=Homo sapiens GN=IDH2 PE=1 SV=2 - [IDHP_HUMAN]
1.04	0.913	1.011	1.108	1.049	1.139	0.771	1.014	0.735	Q13404	Ubiquitin-conjugating enzyme E2 variant 1 OS=Homo sapiens GN=UBE2V1 PE=1 SV=2 - [UB2V1_HUMAN]
1.097	0.896	0.96	1.197	1.085	1.129	0.772	1.106	0.819	P20700	Lamin-B1 OS=Homo sapiens GN=LMNB1 PE=1 SV=2 - [LMNB1_HUMAN]
1.077	0.878	0.958	1.158	1.03	1.086	0.766	1.028	0.799	Q13177	Serine/threonine-protein kinase PAK 2 OS=Homo sapiens GN=PAK2 PE=1 SV=3 - [PAK2_HUMAN]
1.073	0.883	0.963	1.16	1.072	1.143	0.794	1.064	0.791	Q9Y2Q3	Glutathione S-transferase kappa 1 OS=Homo sapiens GN=GSTK1 PE=1 SV=3 - [GSTK1_HUMAN]
1.072	0.866	0.977	1.171	1.052	1.152	0.782	1.075	0.814	P48047	ATP synthase subunit O, mitochondrial OS=Homo sapiens GN=ATP5O PE=1 SV=1 - [ATPO_HUMAN]
1.071	0.827	0.954	1.144	1.066	1.142	0.777	1.064	0.791	P59998	Actin-related protein 2/3 complex subunit 4 OS=Homo sapiens GN=ARPC4 PE=1 SV=3 - [ARPC4_HUMAN]
1.081	0.868	0.97	1.176	1.063	1.123	0.78	1.08	0.799	P13667	Protein disulfide-isomerase A4 OS=Homo sapiens GN=PDIA4 PE=1 SV=2 - [PDIA4_HUMAN]
1.08	0.918	0.946	1.175	1.072	1.122	0.774	1.026	0.813	P0CW22	40S ribosomal protein S17-like OS=Homo sapiens GN=RPS17L PE=1 SV=1 - [RS17L_HUMAN]
1.068	0.876	0.915	1.179	1.061	1.145	0.781	1.051	0.789	P62244	40S ribosomal protein S15a OS=Homo sapiens GN=RPS15A PE=1 SV=2 - [RS15A_HUMAN]
1.073	0.867	0.939	1.178	1.063	1.109	0.748	1.088	0.795	Q9NNX6-6	Isoform 6 of CD209 antigen OS=Homo sapiens GN=CD209 - [CD209_HUMAN]
1.08	0.877	0.944	1.186	1.087	1.132	0.764	1.067	0.802	P48643	T-complex protein 1 subunit epsilon OS=Homo sapiens GN=CCT5 PE=1 SV=1 - [TCPE_HUMAN]
1.087	0.886	0.954	1.193	1.056	1.101	0.799	1.013	0.774	P00338	L-lactate dehydrogenase A chain OS=Homo sapiens GN=LDHA PE=1 SV=2 - [LDHA_HUMAN]
1.084	0.893	0.931	1.169	1.048	1.125	0.79	1.024	0.797	Q00610-2	Isoform 2 of Clathrin heavy chain 1 OS=Homo sapiens GN=CLTC - [CLH1_HUMAN]
1.112	0.898	0.943	1.209	1.072	1.125	0.81	1.045	0.767	P63244	Guanine nucleotide-binding protein subunit beta-2-like 1 OS=Homo sapiens GN=GNB2L1 PE=1 SV=3 - [GBLP_HUMAN]
1.059	0.879	0.925	1.219	1.091	1.118	0.802	1.072	0.824	P19878	Neutrophil cytosol factor 2 OS=Homo sapiens GN=NCF2 PE=1 SV=2 - [NCF2_HUMAN]
1.115	0.901	0.992	1.214	1.084	1.141	0.812	1.109	0.833	P67936	Tropomyosin alpha-4 chain OS=Homo sapiens GN=TPM4 PE=1 SV=3 - [TPM4_HUMAN]
1.048	0.881	1.019	1.12	1.049	1.201	0.767	1.07	0.882	P61960	Ubiquitin-fold modifier 1 OS=Homo sapiens GN=UFM1 PE=1 SV=1 - [UFM1_HUMAN]
1.046	0.857	0.932	1.13	1.002	1.132	0.768	1.099	0.805	Q9HBI0-3	Isoform 3 of Gamma-parvin OS=Homo sapiens GN=PARVG - [PARVG_HUMAN]
1.06	0.849	0.978	1.186	1.057	1.176	0.796	1.014	0.851	P00387-2	Isoform 2 of NADH-cytochrome b5 reductase 3 OS=Homo sapiens GN=CYB5R3 - [NB5R3_HUMAN]
1.1	0.914	1.021	1.128	1.101	1.122	0.734	0.957	0.804	P62841	40S ribosomal protein S15 OS=Homo sapiens GN=RPS15 PE=1 SV=2 - [RS15_HUMAN]
1.064	0.814	1.017	1.064	1.102	1.139	0.777	1.114	0.799	P30049	ATP synthase subunit delta, mitochondrial OS=Homo sapiens GN=ATP5D PE=1 SV=2 - [ATPD_HUMAN]
1.063	0.882	0.966	1.212	1.089	1.161	0.767	1.081	0.815	P19971	Thymidine phosphorylase OS=Homo sapiens GN=TYMP PE=1 SV=2 - [TYPH_HUMAN]
1.366	1.069	1.135	1.314	1.182	1.136	0.745	1.948	0.613	Q16777	Histone H2A type 2-C OS=Homo sapiens GN=HIST2H2AC PE=1 SV=4 - [H2A2C_HUMAN]
1.137	0.923	0.966	1.176	1.092	1.101	0.807	1.143	0.735	P14854	Cytochrome c oxidase subunit 6B1 OS=Homo sapiens GN=COX6B1 PE=1 SV=2 - [CX6B1_HUMAN]
1.096	0.918	1.007	1.167	1.041	1.159	0.772	1.056	0.81	Q99627-2	Isoform 2 of COP9 signalosome complex subunit 8 OS=Homo sapiens GN=COPS8 - [CSN8_HUMAN]
1.074	0.871	0.907	1.388	1.079	1.065	0.825	1.115	0.793	Q9Y696	Chloride intracellular channel protein 4 OS=Homo sapiens GN=CLIC4 PE=1 SV=4 - [CLIC4_HUMAN]
1.081	0.879	0.968	1.215	1.103	1.149	0.81	1.081	0.801	P62993	Growth factor receptor-bound protein 2 OS=Homo sapiens GN=GRB2 PE=1 SV=1 - [GRB2_HUMAN]
1.103	0.861	0.947	1.215	1.089	1.135	0.787	1.087	0.802	P05388	60S acidic ribosomal protein P0 OS=Homo sapiens GN=RPLP0 PE=1 SV=1 - [RLA0_HUMAN]
NaN	NaN	1.074	NaN	NaN	1.009	NaN	NaN	0.56	P04908	Histone H2A type 1-B/E OS=Homo sapiens GN=HIST1H2AB PE=1 SV=2 - [H2A1B_HUMAN]
1.178	0.852	0.968	1.26	1.071	1.171	0.86	1.128	0.732	Q8IUE6	Histone H2A type 2-B OS=Homo sapiens GN=HIST2H2AB PE=1 SV=3 - [H2A2B_HUMAN]
1.124	0.886	0.965	1.186	1.08	1.124	0.805	1.074	0.791	P62136	Serine/threonine-protein phosphatase PP1-alpha catalytic subunit OS=Homo sapiens GN=PPP1CA PE=1 SV=1 - [PP1A_HUMAN]
1.086	0.93	0.985	1.274	1.046	1.16	0.807	1.116	0.805	P27348	14-3-3 protein theta OS=Homo sapiens GN=YWHAQ PE=1 SV=1 - [1433T_HUMAN]
1.078	0.864	0.96	1.173	1.05	1.094	0.738	1.108	0.818	O15247	Chloride intracellular channel protein 2 OS=Homo sapiens GN=CLIC2 PE=1 SV=3 - [CLIC2_HUMAN]
NaN	0.982	0.954	NaN	1.027	1.078	NaN	1.058	0.844	Q9H2X3-10	Isoform 10 of C-type lectin domain family 4 member M OS=Homo sapiens GN=CLEC4M - [CLC4M_HUMAN]
1.087	0.882	0.98	1.234	1.102	1.171	0.809	1.129	0.833	P11021	78 kDa glucose-regulated protein OS=Homo sapiens GN=HSPA5 PE=1 SV=2 - [GRP78_HUMAN]
1.093	0.92	1.003	1.192	1.095	1.165	0.772	1.146	0.82	P20674	Cytochrome c oxidase subunit 5A, mitochondrial OS=Homo sapiens GN=COX5A PE=1 SV=2 - [COX5A_HUMAN]
1.082	0.882	0.974	1.174	1.06	1.125	0.804	1.052	0.849	P20618	Proteasome subunit beta type-1 OS=Homo sapiens GN=PSMB1 PE=1 SV=2 - [PSB1_HUMAN]
1.103	0.84	0.997	1.197	1.058	1.163	0.787	1.049	0.792	Q13636	Ras-related protein Rab-31 OS=Homo sapiens GN=RAB31 PE=1 SV=1 - [RAB31_HUMAN]
1.09	0.868	0.976	1.211	1.046	1.156	0.787	1.058	0.855	P61106	Ras-related protein Rab-14 OS=Homo sapiens GN=RAB14 PE=1 SV=4 - [RAB14_HUMAN]
1.063	0.875	0.971	1.131	1.008	1.084	0.756	0.936	0.755	O75608-2	Isoform 2 of Acyl-protein thioesterase 1 OS=Homo sapiens GN=LYPLA1 - [LYPA1_HUMAN]
1.085	0.855	0.964	1.179	1.057	1.125	0.764	1.085	0.804	Q16698	2,4-dienoyl-CoA reductase, mitochondrial OS=Homo sapiens GN=DECR1 PE=1 SV=1 - [DECR_HUMAN]
1.084	0.871	0.98	1.192	1.063	1.124	0.777	1.068	0.8	P23284	Peptidyl-prolyl cis-trans isomerase B OS=Homo sapiens GN=PPIB PE=1 SV=2 - [PPIB_HUMAN]
1.091	0.912	0.957	1.149	1.084	1.13	0.757	1.072	0.795	P30040	Endoplasmic reticulum resident protein 29 OS=Homo sapiens GN=ERP29 PE=1 SV=4 - [ERP29_HUMAN]
1.092	0.894	0.948	1.217	1.063	1.127	0.807	1.03	0.824	P61353	60S ribosomal protein L27 OS=Homo sapiens GN=RPL27 PE=1 SV=2 - [RL27_HUMAN]
1.098	0.886	0.947	1.186	1.064	1.132	0.773	1.054	0.806	P61160	Actin-related protein 2 OS=Homo sapiens GN=ACTR2 PE=1 SV=1 - [ARP2_HUMAN]
1.085	0.869	0.938	1.17	1.049	1.145	0.791	1.015	0.795	P07195	L-lactate dehydrogenase B chain OS=Homo sapiens GN=LDHB PE=1 SV=2 - [LDHB_HUMAN]
1.091	0.85	0.98	1.259	1.071	1.15	0.786	1.131	0.792	P09651-3	Isoform 2 of Heterogeneous nuclear ribonucleoprotein A1 OS=Homo sapiens GN=HNRNPA1 - [ROA1_HUMAN]
1.065	0.875	0.975	1.128	1.011	1.106	0.765	1.026	0.774	P62942	Peptidyl-prolyl cis-trans isomerase FKBP1A OS=Homo sapiens GN=FKBP1A PE=1 SV=2 - [FKB1A_HUMAN]
1.109	0.858	0.944	1.223	1.025	1.116	0.816	1.044	0.846	O75347	Tubulin-specific chaperone A OS=Homo sapiens GN=TBCA PE=1 SV=3 - [TBCA_HUMAN]
1.138	0.833	NaN	1.007	0.944	NaN	0.928	1.085	NaN	P61978-2	Isoform 2 of Heterogeneous nuclear ribonucleoprotein K OS=Homo sapiens GN=HNRNPK - [HNRPK_HUMAN]
1.101	0.855	1.018	1.222	1.075	1.054	0.867	1.07	0.87	Q96BM9	ADP-ribosylation factor-like protein 8A OS=Homo sapiens GN=ARL8A PE=1 SV=1 - [ARL8A_HUMAN]
1.068	0.873	0.943	1.168	1.054	1.129	0.762	0.988	0.796	Q15404	Ras suppressor protein 1 OS=Homo sapiens GN=RSU1 PE=1 SV=3 - [RSU1_HUMAN]
1.062	0.882	0.929	1.164	1.086	1.136	0.804	1.022	0.815	P15880	40S ribosomal protein S2 OS=Homo sapiens GN=RPS2 PE=1 SV=2 - [RS2_HUMAN]
1.069	0.861	0.947	1.217	1.084	1.12	0.822	0.992	0.828	P62263	40S ribosomal protein S14 OS=Homo sapiens GN=RPS14 PE=1 SV=3 - [RS14_HUMAN]
1.096	0.896	0.961	1.149	1.081	1.149	0.76	1.088	0.781	P17980	26S protease regulatory subunit 6A OS=Homo sapiens GN=PSMC3 PE=1 SV=3 - [PRS6A_HUMAN]
1.044	0.851	0.964	1.011	0.935	1.042	0.717	1.021	0.754	P01034	Cystatin-C OS=Homo sapiens GN=CST3 PE=1 SV=1 - [CYTC_HUMAN]
1.062	0.885	0.941	1.19	1.071	1.226	0.823	1.076	0.86	Q15121	Astrocytic phosphoprotein PEA-15 OS=Homo sapiens GN=PEA15 PE=1 SV=2 - [PEA15_HUMAN]
1.216	0.942	1.053	1.181	1.237	1.166	0.813	1.127	0.758	O75367-3	Isoform 3 of Core histone macro-H2A.1 OS=Homo sapiens GN=H2AFY - [H2AY_HUMAN]
1.085	0.85	0.963	1.205	1.106	1.195	0.769	1.125	0.853	P20339	Ras-related protein Rab-5A OS=Homo sapiens GN=RAB5A PE=1 SV=2 - [RAB5A_HUMAN]
1.086	0.869	0.948	1.168	1.068	1.112	0.746	1.044	0.791	Q99832	T-complex protein 1 subunit eta OS=Homo sapiens GN=CCT7 PE=1 SV=2 - [TCPH_HUMAN]
1.066	0.894	0.967	1.174	1.085	1.201	0.813	0.986	0.832	P04844-2	Isoform 2 of Dolichyl-diphosphooligosaccharide--protein glycosyltransferase subunit 2 OS=Homo sapiens GN=RPN2 - [RPN2_HUMAN]
1.146	0.895	0.958	1.198	1.059	1.063	0.82	0.991	0.81	O60888-3	Isoform C of Protein CutA OS=Homo sapiens GN=CUTA - [CUTA_HUMAN]
1.081	0.887	0.953	1.126	1.025	1.095	0.805	1.018	0.817	Q99536	Synaptic vesicle membrane protein VAT-1 homolog OS=Homo sapiens GN=VAT1 PE=1 SV=2 - [VAT1_HUMAN]
1.091	0.909	0.986	1.194	1.068	1.119	0.799	1.098	0.813	P06753-2	Isoform 2 of Tropomyosin alpha-3 chain OS=Homo sapiens GN=TPM3 - [TPM3_HUMAN]
1.096	0.888	0.965	1.17	1.118	1.135	0.783	1.104	0.793	P62424	60S ribosomal protein L7a OS=Homo sapiens GN=RPL7A PE=1 SV=2 - [RL7A_HUMAN]
1.08	0.857	0.987	1.134	1.074	1.137	0.761	1.069	0.802	P13804	Electron transfer flavoprotein subunit alpha, mitochondrial OS=Homo sapiens GN=ETFA PE=1 SV=1 - [ETFA_HUMAN]
1.096	0.891	0.957	1.18	1.039	1.108	0.765	1.07	0.809	P51148	Ras-related protein Rab-5C OS=Homo sapiens GN=RAB5C PE=1 SV=2 - [RAB5C_HUMAN]
NaN	0.835	NaN	NaN	1.069	NaN	NaN	1.355	NaN	O75367-2	Isoform 1 of Core histone macro-H2A.1 OS=Homo sapiens GN=H2AFY - [H2AY_HUMAN]
1.119	0.876	0.955	1.251	1.057	1.149	0.823	1.027	0.815	O00764	Pyridoxal kinase OS=Homo sapiens GN=PDXK PE=1 SV=1 - [PDXK_HUMAN]
1.087	0.882	0.966	1.147	1.049	1.144	0.753	1.084	0.795	P52272	Heterogeneous nuclear ribonucleoprotein M OS=Homo sapiens GN=HNRNPM PE=1 SV=3 - [HNRPM_HUMAN]
1.092	0.886	0.944	1.43	1.259	1.211	0.885	1.228	0.869	Q5Y7A7	HLA class II histocompatibility antigen, DRB1-13 beta chain OS=Homo sapiens GN=HLA-DRB1 PE=1 SV=1 - [2B1D_HUMAN]
1.131	0.911	0.937	1.459	1.166	1.19	0.872	1.12	0.832	P13693	Translationally-controlled tumor protein OS=Homo sapiens GN=TPT1 PE=1 SV=1 - [TCTP_HUMAN]
1.098	0.867	0.966	1.193	1.046	1.125	0.77	1.073	0.781	P37837	Transaldolase OS=Homo sapiens GN=TALDO1 PE=1 SV=2 - [TALDO_HUMAN]
1.072	0.872	0.988	1.143	1.064	1.169	0.759	1.014	0.787	P30085	UMP-CMP kinase OS=Homo sapiens GN=CMPK1 PE=1 SV=3 - [KCY_HUMAN]
1.067	0.895	0.959	1.142	1.037	1.109	0.736	1.034	0.778	P04040	Catalase OS=Homo sapiens GN=CAT PE=1 SV=3 - [CATA_HUMAN]
1.084	0.881	0.968	1.174	1.043	1.103	0.779	1.055	0.783	P07954-2	Isoform Cytoplasmic of Fumarate hydratase, mitochondrial OS=Homo sapiens GN=FH - [FUMH_HUMAN]
1.114	0.891	0.973	1.197	1.135	1.145	0.812	1.059	0.788	P61026	Ras-related protein Rab-10 OS=Homo sapiens GN=RAB10 PE=1 SV=1 - [RAB10_HUMAN]
1.102	0.888	0.965	1.161	1.054	1.114	0.767	1.056	0.807	P29350	Tyrosine-protein phosphatase non-receptor type 6 OS=Homo sapiens GN=PTPN6 PE=1 SV=1 - [PTN6_HUMAN]
1.111	0.877	0.942	1.218	1.067	1.123	0.812	1.057	0.787	P30084	Enoyl-CoA hydratase, mitochondrial OS=Homo sapiens GN=ECHS1 PE=1 SV=4 - [ECHM_HUMAN]
1.014	0.865	0.96	1.158	1.017	1.105	0.739	1.023	0.82	P43686	26S protease regulatory subunit 6B OS=Homo sapiens GN=PSMC4 PE=1 SV=2 - [PRS6B_HUMAN]
1.084	0.892	0.941	1.2	1.082	1.121	0.795	1.057	0.78	P26641	Elongation factor 1-gamma OS=Homo sapiens GN=EEF1G PE=1 SV=3 - [EF1G_HUMAN]
1.077	0.878	0.899	1.177	1.039	1.015	0.764	0.963	0.759	P00491	Purine nucleoside phosphorylase OS=Homo sapiens GN=PNP PE=1 SV=2 - [PNPH_HUMAN]
1.17	0.866	0.897	1.244	1.096	1.151	0.828	1.018	0.78	Q15819	Ubiquitin-conjugating enzyme E2 variant 2 OS=Homo sapiens GN=UBE2V2 PE=1 SV=4 - [UB2V2_HUMAN]
1.052	0.907	0.976	1.183	1.102	1.11	0.805	1.048	0.819	O00244	Copper transport protein ATOX1 OS=Homo sapiens GN=ATOX1 PE=1 SV=1 - [ATOX1_HUMAN]
1.082	0.894	0.983	1.161	1.049	1.114	0.796	1.026	0.812	P31948	Stress-induced-phosphoprotein 1 OS=Homo sapiens GN=STIP1 PE=1 SV=1 - [STIP1_HUMAN]
1.086	0.873	0.959	1.164	1.072	1.149	0.78	1.072	0.808	P62277	40S ribosomal protein S13 OS=Homo sapiens GN=RPS13 PE=1 SV=2 - [RS13_HUMAN]
1.123	0.92	0.939	1.063	0.987	1.056	0.86	0.899	0.764	P21980	Protein-glutamine gamma-glutamyltransferase 2 OS=Homo sapiens GN=TGM2 PE=1 SV=2 - [TGM2_HUMAN]
1.09	0.92	0.885	1.145	1.07	1.084	0.81	1.01	0.756	P62249	40S ribosomal protein S16 OS=Homo sapiens GN=RPS16 PE=1 SV=2 - [RS16_HUMAN]
1.036	NaN	NaN	1.256	NaN	NaN	0.756	NaN	NaN	P61978-3	Isoform 3 of Heterogeneous nuclear ribonucleoprotein K OS=Homo sapiens GN=HNRNPK - [HNRPK_HUMAN]
1.092	0.902	0.944	1.294	1.147	1.187	0.806	1.059	0.831	Q16881-4	Isoform 4 of Thioredoxin reductase 1, cytoplasmic OS=Homo sapiens GN=TXNRD1 - [TRXR1_HUMAN]
1.07	0.864	0.956	1.17	1.073	1.101	0.795	1.07	0.81	O14818	Proteasome subunit alpha type-7 OS=Homo sapiens GN=PSMA7 PE=1 SV=1 - [PSA7_HUMAN]
1.106	0.887	1.003	1.217	1.077	1.135	0.81	1.119	0.834	P06748-2	Isoform 2 of Nucleophosmin OS=Homo sapiens GN=NPM1 - [NPM_HUMAN]
1.117	0.922	0.984	1.199	1.08	1.168	0.754	1.078	0.824	P0C0S5	Histone H2A.Z OS=Homo sapiens GN=H2AFZ PE=1 SV=2 - [H2AZ_HUMAN]
1.09	0.881	0.986	1.203	1.078	1.185	0.803	1.098	0.812	P62979	Ubiquitin-40S ribosomal protein S27a OS=Homo sapiens GN=RPS27A PE=1 SV=2 - [RS27A_HUMAN]
1.041	0.89	0.911	1.131	1.054	1.094	0.789	1.06	0.771	P00488	Coagulation factor XIII A chain OS=Homo sapiens GN=F13A1 PE=1 SV=4 - [F13A_HUMAN]
1.08	0.829	0.989	1.125	1.036	1.183	0.763	1.021	0.802	Q96C19	EF-hand domain-containing protein D2 OS=Homo sapiens GN=EFHD2 PE=1 SV=1 - [EFHD2_HUMAN]
1.103	0.891	0.956	1.174	1.086	1.111	0.794	1.096	0.787	Q9NUQ9	Protein FAM49B OS=Homo sapiens GN=FAM49B PE=1 SV=1 - [FA49B_HUMAN]
1.06	0.874	0.995	1.183	1.139	1.085	0.763	1.202	0.774	Q9UMY4-2	Isoform 2 of Sorting nexin-12 OS=Homo sapiens GN=SNX12 - [SNX12_HUMAN]
1.084	0.889	0.975	1.147	1.06	1.084	0.788	1.028	0.787	Q9BRA2	Thioredoxin domain-containing protein 17 OS=Homo sapiens GN=TXNDC17 PE=1 SV=1 - [TXD17_HUMAN]
1.092	0.874	0.984	1.168	1.033	1.13	0.775	1.007	0.798	O75390	Citrate synthase, mitochondrial OS=Homo sapiens GN=CS PE=1 SV=2 - [CISY_HUMAN]
1.126	0.879	0.91	1.211	1.016	1.049	0.844	0.978	0.732	P46779-4	Isoform 4 of 60S ribosomal protein L28 OS=Homo sapiens GN=RPL28 - [RL28_HUMAN]
1.068	0.885	0.976	1.167	1.065	1.161	0.767	1.029	0.827	P25786	Proteasome subunit alpha type-1 OS=Homo sapiens GN=PSMA1 PE=1 SV=1 - [PSA1_HUMAN]
1.104	0.884	0.937	1.193	1.093	1.097	0.781	1.067	0.794	P34932	Heat shock 70 kDa protein 4 OS=Homo sapiens GN=HSPA4 PE=1 SV=4 - [HSP74_HUMAN]
1.13	0.898	0.962	1.206	1.066	1.153	0.759	1.059	0.806	P13010	X-ray repair cross-complementing protein 5 OS=Homo sapiens GN=XRCC5 PE=1 SV=3 - [XRCC5_HUMAN]
1.115	0.878	0.975	1.219	1.044	1.086	0.796	1.026	0.806	O95881	Thioredoxin domain-containing protein 12 OS=Homo sapiens GN=TXNDC12 PE=1 SV=1 - [TXD12_HUMAN]
1.086	0.889	0.983	1.186	1.083	1.151	0.8	1.067	0.803	P24534	Elongation factor 1-beta OS=Homo sapiens GN=EEF1B2 PE=1 SV=3 - [EF1B_HUMAN]
1.096	0.894	0.966	1.193	1.07	1.144	0.799	1.079	0.825	P21397	Amine oxidase [flavin-containing] A OS=Homo sapiens GN=MAOA PE=1 SV=1 - [AOFA_HUMAN]
1.088	0.918	0.888	1.158	1.042	1.009	0.791	0.982	0.702	P62266	40S ribosomal protein S23 OS=Homo sapiens GN=RPS23 PE=1 SV=3 - [RS23_HUMAN]
1.125	0.865	0.971	1.136	1.068	1.12	0.768	1.024	0.829	O60493	Sorting nexin-3 OS=Homo sapiens GN=SNX3 PE=1 SV=3 - [SNX3_HUMAN]
1.103	0.867	0.966	1.174	1.053	1.14	0.778	1.057	0.816	P12956	X-ray repair cross-complementing protein 6 OS=Homo sapiens GN=XRCC6 PE=1 SV=2 - [XRCC6_HUMAN]
1.076	0.895	0.89	1.145	1.04	1.113	0.803	1.003	0.82	Q9Y277	Voltage-dependent anion-selective channel protein 3 OS=Homo sapiens GN=VDAC3 PE=1 SV=1 - [VDAC3_HUMAN]
1.064	0.861	0.938	1.174	1.058	1.13	0.811	1.055	0.799	Q9UJ70	N-acetyl-D-glucosamine kinase OS=Homo sapiens GN=NAGK PE=1 SV=4 - [NAGK_HUMAN]
1.063	0.885	0.941	1.17	1.046	1.141	0.762	1.003	0.813	P50991	T-complex protein 1 subunit delta OS=Homo sapiens GN=CCT4 PE=1 SV=4 - [TCPD_HUMAN]
1.073	0.887	0.934	1.224	1.104	1.139	0.81	1.108	0.783	P54920	Alpha-soluble NSF attachment protein OS=Homo sapiens GN=NAPA PE=1 SV=3 - [SNAA_HUMAN]
1.111	0.907	0.977	1.165	1.075	1.156	0.753	1.068	0.834	P00390-2	Isoform Cytoplasmic of Glutathione reductase, mitochondrial OS=Homo sapiens GN=GSR - [GSHR_HUMAN]
1.116	0.881	0.932	1.246	1.112	1.127	0.836	1.053	0.801	P49721	Proteasome subunit beta type-2 OS=Homo sapiens GN=PSMB2 PE=1 SV=1 - [PSB2_HUMAN]
1.189	0.831	0.921	1.464	1.248	1.33	0.797	1.296	0.977	P20039	HLA class II histocompatibility antigen, DRB1-11 beta chain OS=Homo sapiens GN=HLA-DRB1 PE=1 SV=1 - [2B1B_HUMAN]
1.095	0.873	0.943	1.189	1.013	1.113	0.76	1.044	0.776	P30740	Leukocyte elastase inhibitor OS=Homo sapiens GN=SERPINB1 PE=1 SV=1 - [ILEU_HUMAN]
1.065	0.89	0.98	1.171	1.082	1.155	0.785	1.029	0.819	Q07960	Rho GTPase-activating protein 1 OS=Homo sapiens GN=ARHGAP1 PE=1 SV=1 - [RHG01_HUMAN]
1.052	0.877	0.961	1.188	1.081	1.112	0.794	1.103	0.809	P06899	Histone H2B type 1-J OS=Homo sapiens GN=HIST1H2BJ PE=1 SV=3 - [H2B1J_HUMAN]
1.065	0.897	0.972	1.131	1.022	1.075	0.76	1.057	0.817	O60814	Histone H2B type 1-K OS=Homo sapiens GN=HIST1H2BK PE=1 SV=3 - [H2B1K_HUMAN]
1.077	0.889	0.971	1.194	1.071	1.142	0.793	1.063	0.812	O15511	Actin-related protein 2/3 complex subunit 5 OS=Homo sapiens GN=ARPC5 PE=1 SV=3 - [ARPC5_HUMAN]
1.07	0.881	0.977	1.16	1.061	1.151	0.768	1.051	0.813	P22695	Cytochrome b-c1 complex subunit 2, mitochondrial OS=Homo sapiens GN=UQCRC2 PE=1 SV=3 - [QCR2_HUMAN]
1.117	0.899	0.937	1.192	1.064	1.077	0.751	1.106	0.74	P05164-2	Isoform H14 of Myeloperoxidase OS=Homo sapiens GN=MPO - [PERM_HUMAN]
1.099	0.9	0.931	1.153	1.077	1.11	0.777	1.037	0.796	P23469-3	Isoform 3 of Receptor-type tyrosine-protein phosphatase epsilon OS=Homo sapiens GN=PTPRE - [PTPRE_HUMAN]
1.183	0.841	0.982	1.148	1.007	1.157	0.841	1.072	0.771	P62304	Small nuclear ribonucleoprotein E OS=Homo sapiens GN=SNRPE PE=1 SV=1 - [RUXE_HUMAN]
1.069	0.9	0.99	1.059	1.058	1.146	0.76	1.035	0.785	P56385	ATP synthase subunit e, mitochondrial OS=Homo sapiens GN=ATP5I PE=1 SV=2 - [ATP5I_HUMAN]
1.116	0.896	0.937	1.155	1.06	1.042	0.795	1.091	0.783	P62829	60S ribosomal protein L23 OS=Homo sapiens GN=RPL23 PE=1 SV=1 - [RL23_HUMAN]
1.125	0.891	1.024	1.155	1.069	1.155	0.813	1.044	0.838	Q16864	V-type proton ATPase subunit F OS=Homo sapiens GN=ATP6V1F PE=1 SV=2 - [VATF_HUMAN]
1.081	0.913	0.908	1.15	1.046	1.102	0.768	1.031	0.806	P62081	40S ribosomal protein S7 OS=Homo sapiens GN=RPS7 PE=1 SV=1 - [RS7_HUMAN]
1.17	0.908	0.881	1.205	1.05	1.114	0.85	1.068	0.792	O14579	Coatomer subunit epsilon OS=Homo sapiens GN=COPE PE=1 SV=3 - [COPE_HUMAN]
1.083	0.881	0.945	1.22	1.116	1.119	0.826	1.07	0.814	Q9UL46	Proteasome activator complex subunit 2 OS=Homo sapiens GN=PSME2 PE=1 SV=4 - [PSME2_HUMAN]
1.1	0.89	0.982	1.326	1.176	1.272	0.874	1.159	0.854	Q9H4M9	EH domain-containing protein 1 OS=Homo sapiens GN=EHD1 PE=1 SV=2 - [EHD1_HUMAN]
1.07	0.86	0.979	1.146	1.031	1.13	0.781	1.011	0.836	P35237	Serpin B6 OS=Homo sapiens GN=SERPINB6 PE=1 SV=3 - [SPB6_HUMAN]
1.071	0.927	1.01	1.173	1.08	1.191	0.795	1.114	0.857	P18859	ATP synthase-coupling factor 6, mitochondrial OS=Homo sapiens GN=ATP5J PE=1 SV=1 - [ATP5J_HUMAN]
1.072	0.882	0.973	1.178	1.024	1.165	0.753	1.035	0.813	P25787	Proteasome subunit alpha type-2 OS=Homo sapiens GN=PSMA2 PE=1 SV=2 - [PSA2_HUMAN]
1.04	0.847	0.93	1.203	1.051	1.138	0.731	1.043	0.831	Q5XKP0	Protein QIL1 OS=Homo sapiens GN=QIL1 PE=1 SV=1 - [QIL1_HUMAN]
1.034	0.862	1.018	1.087	1.082	1.2	0.747	0.937	0.85	P62834	Ras-related protein Rap-1A OS=Homo sapiens GN=RAP1A PE=1 SV=1 - [RAP1A_HUMAN]
1.084	0.898	1.002	1.135	1.063	1.219	0.729	1.104	0.802	Q16836	Hydroxyacyl-coenzyme A dehydrogenase, mitochondrial OS=Homo sapiens GN=HADH PE=1 SV=3 - [HCDH_HUMAN]
1.107	0.912	0.975	1.242	1.089	1.041	0.841	1.132	0.787	P49773	Histidine triad nucleotide-binding protein 1 OS=Homo sapiens GN=HINT1 PE=1 SV=2 - [HINT1_HUMAN]
1.123	0.912	0.948	1.183	1.075	1.147	0.825	1.067	0.832	P32969	60S ribosomal protein L9 OS=Homo sapiens GN=RPL9 PE=1 SV=1 - [RL9_HUMAN]
1.102	0.881	0.984	1.242	1.11	1.157	0.772	1.127	0.826	P02545	Prelamin-A/C OS=Homo sapiens GN=LMNA PE=1 SV=1 - [LMNA_HUMAN]
1.105	0.907	0.962	1.202	1.09	1.119	0.817	1.092	0.796	P62241	40S ribosomal protein S8 OS=Homo sapiens GN=RPS8 PE=1 SV=2 - [RS8_HUMAN]
1.041	0.898	1.051	1.152	1.073	1.217	0.758	1.069	0.825	P26885	Peptidyl-prolyl cis-trans isomerase FKBP2 OS=Homo sapiens GN=FKBP2 PE=1 SV=2 - [FKBP2_HUMAN]
1.103	0.882	1.039	1.079	1.33	1.123	0.749	1.113	0.851	P69905	Hemoglobin subunit alpha OS=Homo sapiens GN=HBA1 PE=1 SV=2 - [HBA_HUMAN]
1.086	0.885	0.972	1.159	1.052	1.133	0.729	1.068	0.808	P49748-2	Isoform 2 of Very long-chain specific acyl-CoA dehydrogenase, mitochondrial OS=Homo sapiens GN=ACADVL - [ACADV_HUMAN]
1.074	0.866	0.941	1.163	1.034	1.068	0.774	1.064	0.749	P60953	Cell division control protein 42 homolog OS=Homo sapiens GN=CDC42 PE=1 SV=2 - [CDC42_HUMAN]
1.071	0.897	0.943	1.159	1.033	1.107	0.777	0.995	0.791	P17858	6-phosphofructokinase, liver type OS=Homo sapiens GN=PFKL PE=1 SV=6 - [K6PL_HUMAN]
1.097	0.891	0.952	1.045	1.037	1.088	0.776	1.011	0.749	P61970	Nuclear transport factor 2 OS=Homo sapiens GN=NUTF2 PE=1 SV=1 - [NTF2_HUMAN]
1.098	0.873	0.97	1.18	1.031	1.114	0.773	1.052	0.766	P24539	ATP synthase F(0) complex subunit B1, mitochondrial OS=Homo sapiens GN=ATP5F1 PE=1 SV=2 - [AT5F1_HUMAN]
1.169	NaN	0.816	1.279	NaN	1.349	1.171	NaN	0.951	P04229	HLA class II histocompatibility antigen, DRB1-1 beta chain OS=Homo sapiens GN=HLA-DRB1 PE=1 SV=2 - [2B11_HUMAN]
1.091	0.851	0.967	1.159	1.064	1.125	0.782	1.049	0.804	P22061	Protein-L-isoaspartate(D-aspartate) O-methyltransferase OS=Homo sapiens GN=PCMT1 PE=1 SV=4 - [PIMT_HUMAN]
1.097	0.88	0.981	1.205	1.084	1.16	0.792	1.097	0.811	P04843	Dolichyl-diphosphooligosaccharide--protein glycosyltransferase subunit 1 OS=Homo sapiens GN=RPN1 PE=1 SV=1 - [RPN1_HUMAN]
1.097	0.844	0.964	1.154	1.107	1.094	0.74	1.056	0.726	Q9NP97	Dynein light chain roadblock-type 1 OS=Homo sapiens GN=DYNLRB1 PE=1 SV=3 - [DLRB1_HUMAN]
1.107	0.893	0.953	1.215	1.061	1.115	0.803	1.037	0.799	P30153	Serine/threonine-protein phosphatase 2A 65 kDa regulatory subunit A alpha isoform OS=Homo sapiens GN=PPP2R1A PE=1 SV=4 - [2AAA_HUMAN]
1.119	0.911	0.931	1.228	1.072	1.128	0.802	1.003	0.809	P45880-2	Isoform 2 of Voltage-dependent anion-selective channel protein 2 OS=Homo sapiens GN=VDAC2 - [VDAC2_HUMAN]
1.111	0.86	0.905	1.243	1.038	1.119	0.798	1.08	0.774	P02792	Ferritin light chain OS=Homo sapiens GN=FTL PE=1 SV=2 - [FRIL_HUMAN]
1.087	0.865	0.977	1.13	1.003	1.114	0.751	1	0.77	P50225	Sulfotransferase 1A1 OS=Homo sapiens GN=SULT1A1 PE=1 SV=3 - [ST1A1_HUMAN]
1.076	0.853	0.986	1.17	1.055	1.146	0.765	1.022	0.805	Q15435	Protein phosphatase 1 regulatory subunit 7 OS=Homo sapiens GN=PPP1R7 PE=1 SV=1 - [PP1R7_HUMAN]
1.073	0.943	0.873	1.19	1.035	1.091	0.819	1.08	0.737	P35268	60S ribosomal protein L22 OS=Homo sapiens GN=RPL22 PE=1 SV=2 - [RL22_HUMAN]
1.643	1.079	0.799	1.46	0.845	0.612	0.869	1.711	0.393	P68431	Histone H3.1 OS=Homo sapiens GN=HIST1H3A PE=1 SV=2 - [H31_HUMAN]
1.314	1.051	0.693	1.313	0.865	0.778	0.745	1.17	0.398	Q71DI3	Histone H3.2 OS=Homo sapiens GN=HIST2H3A PE=1 SV=3 - [H32_HUMAN]
1.458	1.038	0.78	1.493	0.961	0.703	0.923	1.273	0.401	P84243	Histone H3.3 OS=Homo sapiens GN=H3F3A PE=1 SV=2 - [H33_HUMAN]
1.058	0.9	0.959	1.144	1.089	1.148	0.748	1.071	0.819	P61006	Ras-related protein Rab-8A OS=Homo sapiens GN=RAB8A PE=1 SV=1 - [RAB8A_HUMAN]
1.078	0.867	0.953	1.238	1.079	1.143	0.817	1.048	0.804	P28066	Proteasome subunit alpha type-5 OS=Homo sapiens GN=PSMA5 PE=1 SV=3 - [PSA5_HUMAN]
1.31	0.888	0.991	1.187	1.074	0.989	0.82	1.181	0.732	Q9P1F3	Costars family protein ABRACL OS=Homo sapiens GN=ABRACL PE=1 SV=1 - [ABRAL_HUMAN]
1.074	0.886	0.91	1.182	1.086	1.106	0.803	1.058	0.788	P36969-2	Isoform Cytoplasmic of Phospholipid hydroperoxide glutathione peroxidase, mitochondrial OS=Homo sapiens GN=GPX4 - [GPX4_HUMAN]
1.224	0.917	0.936	1.264	1.073	0.996	0.779	1.033	0.608	P63167	Dynein light chain 1, cytoplasmic OS=Homo sapiens GN=DYNLL1 PE=1 SV=1 - [DYL1_HUMAN]
1.101	0.886	0.955	1.211	1.066	1.115	0.792	1.083	0.786	P31146	Coronin-1A OS=Homo sapiens GN=CORO1A PE=1 SV=4 - [COR1A_HUMAN]
1.097	0.907	0.945	1.223	1.12	1.141	0.828	1.134	0.784	P60903	Protein S100-A10 OS=Homo sapiens GN=S100A10 PE=1 SV=2 - [S10AA_HUMAN]
1.046	0.914	0.986	1.186	1.001	1.171	0.776	1.043	0.833	Q14240	Eukaryotic initiation factor 4A-II OS=Homo sapiens GN=EIF4A2 PE=1 SV=2 - [IF4A2_HUMAN]
1.077	0.895	0.965	1.158	1.032	1.108	0.811	1.052	0.797	P40121	Macrophage-capping protein OS=Homo sapiens GN=CAPG PE=1 SV=2 - [CAPG_HUMAN]
1.066	0.867	0.945	1.113	1.031	1.106	0.76	1.036	0.778	P49368	T-complex protein 1 subunit gamma OS=Homo sapiens GN=CCT3 PE=1 SV=4 - [TCPG_HUMAN]
1.112	0.854	0.974	1.161	1.003	1.097	0.793	1.015	0.785	P05141	ADP/ATP translocase 2 OS=Homo sapiens GN=SLC25A5 PE=1 SV=7 - [ADT2_HUMAN]
1.119	0.888	0.948	1.217	1.073	1.164	0.808	1.079	0.828	P18124	60S ribosomal protein L7 OS=Homo sapiens GN=RPL7 PE=1 SV=1 - [RL7_HUMAN]
1.104	0.879	0.941	1.24	1.049	1.099	0.816	1.116	0.788	Q9BS26	Endoplasmic reticulum resident protein 44 OS=Homo sapiens GN=ERP44 PE=1 SV=1 - [ERP44_HUMAN]
1.115	0.899	0.968	1.146	1.055	1.118	0.822	1.06	0.783	P09467	Fructose-1,6-bisphosphatase 1 OS=Homo sapiens GN=FBP1 PE=1 SV=5 - [F16P1_HUMAN]
1.088	0.912	0.937	1.168	1.058	1.111	0.76	1.022	0.807	O43399	Tumor protein D54 OS=Homo sapiens GN=TPD52L2 PE=1 SV=2 - [TPD54_HUMAN]
NaN	0.829	NaN	NaN	1.709	NaN	NaN	1.729	NaN	P13761	HLA class II histocompatibility antigen, DRB1-7 beta chain OS=Homo sapiens GN=HLA-DRB1 PE=1 SV=1 - [2B17_HUMAN]
1.029	0.909	0.925	1.098	1.006	1.075	0.851	0.884	0.736	P30711	Glutathione S-transferase theta-1 OS=Homo sapiens GN=GSTT1 PE=1 SV=4 - [GSTT1_HUMAN]
1.089	0.876	0.95	1.179	1.067	1.15	0.771	1.046	0.819	P26599	Polypyrimidine tract-binding protein 1 OS=Homo sapiens GN=PTBP1 PE=1 SV=1 - [PTBP1_HUMAN]
1.064	0.903	0.963	1.16	1.062	1.145	0.762	1.03	0.817	P55263-2	Isoform 2 of Adenosine kinase OS=Homo sapiens GN=ADK - [ADK_HUMAN]
1.081	0.836	0.963	1.187	1.06	1.16	0.819	1.027	0.827	Q9UFN0	Protein NipSnap homolog 3A OS=Homo sapiens GN=NIPSNAP3A PE=1 SV=2 - [NPS3A_HUMAN]
1.115	0.904	0.955	1.287	1.156	1.177	0.86	1.071	0.868	P55957	BH3-interacting domain death agonist OS=Homo sapiens GN=BID PE=1 SV=1 - [BID_HUMAN]
1.051	0.858	0.954	1.169	1.064	1.113	0.759	1.032	0.805	P09960	Leukotriene A-4 hydrolase OS=Homo sapiens GN=LTA4H PE=1 SV=2 - [LKHA4_HUMAN]
1.075	0.885	1.018	1.198	1.016	1.141	0.784	1.073	0.8	P51858	Hepatoma-derived growth factor OS=Homo sapiens GN=HDGF PE=1 SV=1 - [HDGF_HUMAN]
1.105	0.893	0.947	1.193	1.071	1.104	0.782	1.018	0.804	Q9H4A4	Aminopeptidase B OS=Homo sapiens GN=RNPEP PE=1 SV=2 - [AMPB_HUMAN]
1.064	0.923	0.997	1.176	1.151	1.159	0.794	1.079	0.855	P31150	Rab GDP dissociation inhibitor alpha OS=Homo sapiens GN=GDI1 PE=1 SV=2 - [GDIA_HUMAN]
1.097	0.879	0.957	1.197	1.109	1.162	0.794	1.082	0.796	P25789	Proteasome subunit alpha type-4 OS=Homo sapiens GN=PSMA4 PE=1 SV=1 - [PSA4_HUMAN]
1.104	0.867	0.968	1.17	1.058	1.124	0.771	1.007	0.807	P15311	Ezrin OS=Homo sapiens GN=EZR PE=1 SV=4 - [EZRI_HUMAN]
1.066	0.924	0.908	1.138	1.113	1.069	0.756	1.128	0.747	Q13185	Chromobox protein homolog 3 OS=Homo sapiens GN=CBX3 PE=1 SV=4 - [CBX3_HUMAN]
1.084	0.876	0.955	1.14	1.052	1.118	0.756	1.038	0.815	Q13561	Dynactin subunit 2 OS=Homo sapiens GN=DCTN2 PE=1 SV=4 - [DCTN2_HUMAN]
1.102	0.877	0.984	1.173	1.046	1.144	0.753	1.027	0.797	Q13011	Delta(3,5)-Delta(2,4)-dienoyl-CoA isomerase, mitochondrial OS=Homo sapiens GN=ECH1 PE=1 SV=2 - [ECH1_HUMAN]
1.017	0.69	1.888	1.327	0.623	1.174	0.918	1.888	0.983	P62491	Ras-related protein Rab-11A OS=Homo sapiens GN=RAB11A PE=1 SV=3 - [RB11A_HUMAN]
1.142	0.898	0.985	1.195	1.064	1.079	0.826	1.08	0.717	P61916	Epididymal secretory protein E1 OS=Homo sapiens GN=NPC2 PE=1 SV=1 - [NPC2_HUMAN]
1.058	0.878	0.975	1.144	1.024	1.185	0.793	1.134	0.854	P56134-4	Isoform 4 of ATP synthase subunit f, mitochondrial OS=Homo sapiens GN=ATP5J2 - [ATPK_HUMAN]
1.117	0.863	0.992	1.193	1.06	1.202	0.798	1.065	0.818	P11177-2	Isoform 2 of Pyruvate dehydrogenase E1 component subunit beta, mitochondrial OS=Homo sapiens GN=PDHB - [ODPB_HUMAN]
1.106	0.886	0.989	1.223	1.076	1.16	0.799	1.06	0.829	P40227	T-complex protein 1 subunit zeta OS=Homo sapiens GN=CCT6A PE=1 SV=3 - [TCPZ_HUMAN]
1.048	0.889	0.969	1.15	1.077	1.162	0.794	1.049	0.833	Q15084	Protein disulfide-isomerase A6 OS=Homo sapiens GN=PDIA6 PE=1 SV=1 - [PDIA6_HUMAN]
1.08	0.926	0.994	1.161	1.028	1.174	0.836	1.03	0.903	O43598	2'-deoxynucleoside 5'-phosphate N-hydrolase 1 OS=Homo sapiens GN=DNPH1 PE=1 SV=1 - [DNPH1_HUMAN]
1.129	0.882	0.93	1.245	1.087	1.099	0.833	1.084	0.772	P62280	40S ribosomal protein S11 OS=Homo sapiens GN=RPS11 PE=1 SV=3 - [RS11_HUMAN]
1.063	0.85	0.97	1.146	1.037	1.122	0.768	1.047	0.8	Q12905	Interleukin enhancer-binding factor 2 OS=Homo sapiens GN=ILF2 PE=1 SV=2 - [ILF2_HUMAN]
1.064	0.912	0.981	1.181	1.165	1.153	0.754	1.058	0.798	Q15907	Ras-related protein Rab-11B OS=Homo sapiens GN=RAB11B PE=1 SV=4 - [RB11B_HUMAN]
1.09	0.878	0.95	1.2	1.155	1.204	0.816	1.087	0.855	P63173	60S ribosomal protein L38 OS=Homo sapiens GN=RPL38 PE=1 SV=2 - [RL38_HUMAN]
1.125	0.903	0.93	1.204	1.085	1.106	0.817	1.101	0.809	P28070	Proteasome subunit beta type-4 OS=Homo sapiens GN=PSMB4 PE=1 SV=4 - [PSB4_HUMAN]
1.082	0.868	0.967	1.199	1.056	1.146	0.785	1.04	0.77	P08865	40S ribosomal protein SA OS=Homo sapiens GN=RPSA PE=1 SV=4 - [RSSA_HUMAN]
1.142	0.876	1.006	1.173	1.066	1.15	0.776	1.13	0.787	O43504	Ragulator complex protein LAMTOR5 OS=Homo sapiens GN=LAMTOR5 PE=1 SV=1 - [LTOR5_HUMAN]
1.087	0.875	0.989	1.192	1.08	1.194	0.783	1.046	0.858	P39656	Dolichyl-diphosphooligosaccharide--protein glycosyltransferase 48 kDa subunit OS=Homo sapiens GN=DDOST PE=1 SV=4 - [OST48_HUMAN]
1.162	0.927	0.957	1.343	1.127	1.141	0.845	1.115	0.794	P80723	Brain acid soluble protein 1 OS=Homo sapiens GN=BASP1 PE=1 SV=2 - [BASP1_HUMAN]
1.096	0.861	0.951	1.199	1.059	1.097	0.776	1.049	0.787	P28482	Mitogen-activated protein kinase 1 OS=Homo sapiens GN=MAPK1 PE=1 SV=3 - [MK01_HUMAN]
1.114	0.866	0.914	1.558	1.251	1.348	0.906	1.25	0.872	P79483	HLA class II histocompatibility antigen, DR beta 3 chain OS=Homo sapiens GN=HLA-DRB3 PE=1 SV=1 - [DRB3_HUMAN]
1.08	0.891	0.939	1.16	1.046	1.096	0.756	1.023	0.779	Q01813	6-phosphofructokinase type C OS=Homo sapiens GN=PFKP PE=1 SV=2 - [K6PP_HUMAN]
1.09	0.892	0.936	1.192	1.067	1.008	0.789	1.069	0.801	P62316	Small nuclear ribonucleoprotein Sm D2 OS=Homo sapiens GN=SNRPD2 PE=1 SV=1 - [SMD2_HUMAN]
1.119	0.875	0.989	1.197	1.01	1.169	0.828	1.041	0.838	P58546	Myotrophin OS=Homo sapiens GN=MTPN PE=1 SV=2 - [MTPN_HUMAN]
1.093	0.877	0.945	1.152	1.089	1.087	0.757	0.983	0.769	Q13838	Spliceosome RNA helicase DDX39B OS=Homo sapiens GN=DDX39B PE=1 SV=1 - [DX39B_HUMAN]
1.121	0.883	0.914	1.198	1.073	1.084	0.751	1.046	0.742	O43396	Thioredoxin-like protein 1 OS=Homo sapiens GN=TXNL1 PE=1 SV=3 - [TXNL1_HUMAN]
1.086	0.86	0.972	1.075	1.074	1.126	0.748	1.135	0.837	O00161	Synaptosomal-associated protein 23 OS=Homo sapiens GN=SNAP23 PE=1 SV=1 - [SNP23_HUMAN]
1.115	0.915	0.958	1.176	1.084	1.125	0.774	1.025	0.789	Q9Y5K8	V-type proton ATPase subunit D OS=Homo sapiens GN=ATP6V1D PE=1 SV=1 - [VATD_HUMAN]
1.112	0.907	0.941	1.237	1.128	1.176	0.77	1.059	0.823	P28065-2	Isoform LMP2.S of Proteasome subunit beta type-9 OS=Homo sapiens GN=PSMB9 - [PSB9_HUMAN]
1.106	0.83	0.981	1.176	1.019	1.121	0.787	1.003	0.796	P30042	ES1 protein homolog, mitochondrial OS=Homo sapiens GN=C21orf33 PE=1 SV=3 - [ES1_HUMAN]
1.07	0.889	0.969	1.137	1.06	1.08	0.767	1.079	0.797	P09429	High mobility group protein B1 OS=Homo sapiens GN=HMGB1 PE=1 SV=3 - [HMGB1_HUMAN]
1.108	0.89	0.956	1.116	0.98	1.087	0.753	0.978	0.749	P00918	Carbonic anhydrase 2 OS=Homo sapiens GN=CA2 PE=1 SV=2 - [CAH2_HUMAN]
1.105	0.917	0.961	1.151	1.084	1.137	0.753	1.076	0.789	O00483	NADH dehydrogenase [ubiquinone] 1 alpha subcomplex subunit 4 OS=Homo sapiens GN=NDUFA4 PE=1 SV=1 - [NDUA4_HUMAN]
1.094	0.886	0.956	1.166	1.022	1.09	0.773	1.016	0.793	P14550	Alcohol dehydrogenase [NADP(+)] OS=Homo sapiens GN=AKR1A1 PE=1 SV=3 - [AK1A1_HUMAN]
1.085	0.899	0.949	1.217	1.068	1.131	0.799	1.072	0.79	P62269	40S ribosomal protein S18 OS=Homo sapiens GN=RPS18 PE=1 SV=3 - [RS18_HUMAN]
1.105	0.899	1.004	1.154	1.05	1.124	0.775	1.067	0.847	Q9NQC3-2	Isoform 2 of Reticulon-4 OS=Homo sapiens GN=RTN4 - [RTN4_HUMAN]
1.084	0.895	0.963	1.189	1.087	1.14	0.794	1.092	0.815	Q15149	Plectin OS=Homo sapiens GN=PLEC PE=1 SV=3 - [PLEC_HUMAN]
1.098	0.851	0.998	1.11	0.987	1.214	0.765	1.006	0.801	O75964	ATP synthase subunit g, mitochondrial OS=Homo sapiens GN=ATP5L PE=1 SV=3 - [ATP5L_HUMAN]
1.083	0.901	0.948	1.217	1.09	1.153	0.807	1.073	0.818	Q02878	60S ribosomal protein L6 OS=Homo sapiens GN=RPL6 PE=1 SV=3 - [RL6_HUMAN]
1.117	0.898	0.955	1.176	1.058	1.124	0.8	1.09	0.806	Q9UKY7-2	Isoform 2 of Protein CDV3 homolog OS=Homo sapiens GN=CDV3 - [CDV3_HUMAN]
1.077	0.925	0.947	1.203	1.094	1.17	0.789	1.052	0.838	P53999	Activated RNA polymerase II transcriptional coactivator p15 OS=Homo sapiens GN=SUB1 PE=1 SV=3 - [TCP4_HUMAN]
1.078	0.88	0.97	1.19	1.071	1.12	0.797	1.055	0.772	O60506-3	Isoform 3 of Heterogeneous nuclear ribonucleoprotein Q OS=Homo sapiens GN=SYNCRIP - [HNRPQ_HUMAN]
1.102	0.92	0.958	1.186	1.106	1.145	0.827	1.108	0.8	O15400-2	Isoform 2 of Syntaxin-7 OS=Homo sapiens GN=STX7 - [STX7_HUMAN]
1.077	0.887	0.971	1.152	1.078	1.12	0.758	1.07	0.817	Q9NYL9	Tropomodulin-3 OS=Homo sapiens GN=TMOD3 PE=1 SV=1 - [TMOD3_HUMAN]
1.072	0.891	0.966	1.201	1.095	1.161	0.764	1.08	0.815	Q15233	Non-POU domain-containing octamer-binding protein OS=Homo sapiens GN=NONO PE=1 SV=4 - [NONO_HUMAN]
1.072	0.875	0.97	1.111	0.976	1.124	0.746	1.037	0.792	P31939	Bifunctional purine biosynthesis protein PURH OS=Homo sapiens GN=ATIC PE=1 SV=3 - [PUR9_HUMAN]
1.072	0.886	0.956	1.225	1.085	1.129	0.82	1.032	0.782	P53004	Biliverdin reductase A OS=Homo sapiens GN=BLVRA PE=1 SV=2 - [BIEA_HUMAN]
1.089	0.907	1.013	1.163	1.049	1.147	0.769	1.082	0.776	Q92882	Osteoclast-stimulating factor 1 OS=Homo sapiens GN=OSTF1 PE=1 SV=2 - [OSTF1_HUMAN]
1.074	0.877	0.964	1.176	1.086	1.145	0.757	1.12	0.801	Q9UI08	Ena/VASP-like protein OS=Homo sapiens GN=EVL PE=1 SV=2 - [EVL_HUMAN]
1.083	0.886	0.99	1.18	1.085	1.165	0.802	1.102	0.84	P27824	Calnexin OS=Homo sapiens GN=CANX PE=1 SV=2 - [CALX_HUMAN]
1.081	0.885	0.948	1.138	1.128	1.083	0.783	1.009	0.817	P61086	Ubiquitin-conjugating enzyme E2 K OS=Homo sapiens GN=UBE2K PE=1 SV=3 - [UBE2K_HUMAN]
1.102	0.908	0.927	1.382	1.147	1.212	0.924	1.085	0.844	P08567	Pleckstrin OS=Homo sapiens GN=PLEK PE=1 SV=3 - [PLEK_HUMAN]
1.088	0.829	0.933	1.189	1.038	1.162	0.816	1.052	0.799	Q9NR31	GTP-binding protein SAR1a OS=Homo sapiens GN=SAR1A PE=1 SV=1 - [SAR1A_HUMAN]
1.082	0.896	0.988	1.144	1.037	1.074	0.783	1.055	0.815	P14927	Cytochrome b-c1 complex subunit 7 OS=Homo sapiens GN=UQCRB PE=1 SV=2 - [QCR7_HUMAN]
1.066	0.834	0.939	1.115	1.022	1.132	0.715	1.001	0.805	Q9NQ88	Fructose-2,6-bisphosphatase TIGAR OS=Homo sapiens GN=TIGAR PE=1 SV=1 - [TIGAR_HUMAN]
1.08	0.91	0.951	1.153	1.056	1.126	0.769	1.034	0.799	Q15833-2	Isoform 2 of Syntaxin-binding protein 2 OS=Homo sapiens GN=STXBP2 - [STXB2_HUMAN]
1.092	0.889	0.945	1.224	1.076	1.139	0.795	1.094	0.801	P36578	60S ribosomal protein L4 OS=Homo sapiens GN=RPL4 PE=1 SV=5 - [RL4_HUMAN]
1.114	0.827	0.972	1.176	0.984	1.114	0.818	1.06	0.797	P42167	Lamina-associated polypeptide 2, isoforms beta/gamma OS=Homo sapiens GN=TMPO PE=1 SV=2 - [LAP2B_HUMAN]
1.096	0.874	0.977	1.166	1.047	1.122	0.797	1.044	0.806	P11586	C-1-tetrahydrofolate synthase, cytoplasmic OS=Homo sapiens GN=MTHFD1 PE=1 SV=3 - [C1TC_HUMAN]
1.108	0.945	1.045	1.178	1.118	1.174	0.764	1.087	0.819	P62140	Serine/threonine-protein phosphatase PP1-beta catalytic subunit OS=Homo sapiens GN=PPP1CB PE=1 SV=3 - [PP1B_HUMAN]
1.085	0.873	0.95	1.214	1.06	1.1	0.719	1.108	0.826	Q86V81	THO complex subunit 4 OS=Homo sapiens GN=ALYREF PE=1 SV=3 - [THOC4_HUMAN]
1.144	0.902	1	1.242	1.073	1.134	0.785	1.096	0.829	P63313	Thymosin beta-10 OS=Homo sapiens GN=TMSB10 PE=1 SV=2 - [TYB10_HUMAN]
1.062	0.876	0.989	1.156	1.1	1.124	0.813	1.08	0.834	P62328	Thymosin beta-4 OS=Homo sapiens GN=TMSB4X PE=1 SV=2 - [TYB4_HUMAN]
1.064	0.871	0.989	1.184	1.048	1.168	0.791	1.062	0.816	Q14697	Neutral alpha-glucosidase AB OS=Homo sapiens GN=GANAB PE=1 SV=3 - [GANAB_HUMAN]
1.074	0.877	0.975	1.17	1.022	1.127	0.788	1.02	0.812	P30048	Thioredoxin-dependent peroxide reductase, mitochondrial OS=Homo sapiens GN=PRDX3 PE=1 SV=3 - [PRDX3_HUMAN]
1.146	0.889	0.943	1.245	1.082	1.138	0.823	1.099	0.823	Q13451	Peptidyl-prolyl cis-trans isomerase FKBP5 OS=Homo sapiens GN=FKBP5 PE=1 SV=2 - [FKBP5_HUMAN]
1.073	0.871	0.996	1.166	1.084	1.185	0.798	1.084	0.846	Q07955-3	Isoform ASF-3 of Serine/arginine-rich splicing factor 1 OS=Homo sapiens GN=SRSF1 - [SRSF1_HUMAN]
1.092	0.884	1.013	1.086	0.988	1.068	0.742	1.077	0.876	Q04323	UBX domain-containing protein 1 OS=Homo sapiens GN=UBXN1 PE=1 SV=2 - [UBXN1_HUMAN]
1.084	0.877	0.944	1.155	1.056	1.168	0.808	1.057	0.835	P18621	60S ribosomal protein L17 OS=Homo sapiens GN=RPL17 PE=1 SV=3 - [RL17_HUMAN]
1.077	0.881	0.974	1.186	1.062	1.135	0.774	1.054	0.822	P50990	T-complex protein 1 subunit theta OS=Homo sapiens GN=CCT8 PE=1 SV=4 - [TCPQ_HUMAN]
1.06	0.879	0.948	1.138	1.046	1.15	0.795	1.011	0.798	Q13510	Acid ceramidase OS=Homo sapiens GN=ASAH1 PE=1 SV=5 - [ASAH1_HUMAN]
1.054	0.864	0.951	1.193	1.055	1.099	0.781	1.024	0.792	Q9UBQ0	Vacuolar protein sorting-associated protein 29 OS=Homo sapiens GN=VPS29 PE=1 SV=1 - [VPS29_HUMAN]
1.072	0.873	0.937	1.22	1.087	1.15	0.792	1.1	0.808	P84095	Rho-related GTP-binding protein RhoG OS=Homo sapiens GN=RHOG PE=1 SV=1 - [RHOG_HUMAN]
1.088	0.883	0.956	1.189	1.027	1.143	0.728	1	0.782	Q96FW1	Ubiquitin thioesterase OTUB1 OS=Homo sapiens GN=OTUB1 PE=1 SV=2 - [OTUB1_HUMAN]
1.124	0.83	0.967	1.129	1.041	1.074	0.804	0.982	0.81	P62312	U6 snRNA-associated Sm-like protein LSm6 OS=Homo sapiens GN=LSM6 PE=1 SV=1 - [LSM6_HUMAN]
1.065	0.877	0.949	1.151	1.042	1.079	0.768	0.982	0.766	Q13303-4	Isoform 4 of Voltage-gated potassium channel subunit beta-2 OS=Homo sapiens GN=KCNAB2 - [KCAB2_HUMAN]
1.059	0.887	0.982	1.165	1.077	1.097	0.812	1.045	0.791	Q96CX2	BTB/POZ domain-containing protein KCTD12 OS=Homo sapiens GN=KCTD12 PE=1 SV=1 - [KCD12_HUMAN]
1.106	0.94	0.925	1.234	1.124	1.139	0.827	1.092	0.783	Q02543	60S ribosomal protein L18a OS=Homo sapiens GN=RPL18A PE=1 SV=2 - [RL18A_HUMAN]
1.097	0.855	1.005	1.211	1.078	1.118	0.82	1.108	0.787	P47985	Cytochrome b-c1 complex subunit Rieske, mitochondrial OS=Homo sapiens GN=UQCRFS1 PE=1 SV=2 - [UCRI_HUMAN]
1.097	0.907	0.951	1.196	1.067	1.097	0.813	1.076	0.805	P46777	60S ribosomal protein L5 OS=Homo sapiens GN=RPL5 PE=1 SV=3 - [RL5_HUMAN]
1.067	0.902	1.022	1.183	1.094	1.231	0.758	1.136	0.849	P49593	Protein phosphatase 1F OS=Homo sapiens GN=PPM1F PE=1 SV=3 - [PPM1F_HUMAN]
1.057	0.879	0.933	1.155	1.121	1.145	0.752	1.066	0.786	Q15366-3	Isoform 3 of Poly(rC)-binding protein 2 OS=Homo sapiens GN=PCBP2 - [PCBP2_HUMAN]
1.109	0.897	0.97	1.16	1.05	1.107	0.772	1.035	0.799	Q14847	LIM and SH3 domain protein 1 OS=Homo sapiens GN=LASP1 PE=1 SV=2 - [LASP1_HUMAN]
1.079	0.849	0.975	1.164	1.04	1.127	0.765	1.031	0.799	P62826	GTP-binding nuclear protein Ran OS=Homo sapiens GN=RAN PE=1 SV=3 - [RAN_HUMAN]
1.703	0.859	NaN	2.362	1.096	NaN	1.431	1.06	NaN	Q6QNY1-2	Isoform 2 of Biogenesis of lysosome-related organelles complex 1 subunit 2 OS=Homo sapiens GN=BLOC1S2 - [BL1S2_HUMAN]
1.102	0.886	0.973	1.081	1.021	1.108	0.675	1.003	0.792	P04233-2	Isoform 2 of HLA class II histocompatibility antigen gamma chain OS=Homo sapiens GN=CD74 - [HG2A_HUMAN]
1.077	0.899	0.966	1.275	1.162	1.2	0.876	1.116	0.835	P35754	Glutaredoxin-1 OS=Homo sapiens GN=GLRX PE=1 SV=2 - [GLRX1_HUMAN]
1.068	0.878	0.951	1.155	1.043	1.115	0.768	1.056	0.761	Q9HC38-2	Isoform 2 of Glyoxalase domain-containing protein 4 OS=Homo sapiens GN=GLOD4 - [GLOD4_HUMAN]
1.1	0.893	0.971	1.205	1.111	1.141	0.786	1.114	0.795	P62750	60S ribosomal protein L23a OS=Homo sapiens GN=RPL23A PE=1 SV=1 - [RL23A_HUMAN]
1.092	0.884	0.925	1.179	1.086	1.13	0.804	1.05	0.811	Q92598-2	Isoform Beta of Heat shock protein 105 kDa OS=Homo sapiens GN=HSPH1 - [HS105_HUMAN]
1.098	0.896	0.971	1.15	1.053	1.17	0.764	1.035	0.818	P51659	Peroxisomal multifunctional enzyme type 2 OS=Homo sapiens GN=HSD17B4 PE=1 SV=3 - [DHB4_HUMAN]
1.098	0.848	0.958	1.18	1.08	1.137	0.738	1.101	0.814	Q9NVZ3	Adaptin ear-binding coat-associated protein 2 OS=Homo sapiens GN=NECAP2 PE=1 SV=1 - [NECP2_HUMAN]
1.081	0.864	0.977	1.28	1.278	1.333	0.839	1.189	0.878	P09601	Heme oxygenase 1 OS=Homo sapiens GN=HMOX1 PE=1 SV=1 - [HMOX1_HUMAN]
1.084	0.864	0.953	1.181	1.079	1.174	0.793	1.073	0.83	P15144	Aminopeptidase N OS=Homo sapiens GN=ANPEP PE=1 SV=4 - [AMPN_HUMAN]
1.097	0.911	0.96	1.151	1.014	1.132	0.771	1.066	0.81	Q16181-2	Isoform 2 of Septin-7 OS=Homo sapiens GN=SEPT7 - [SEPT7_HUMAN]
1.086	0.838	0.956	1.151	1.045	1.09	0.814	1.023	0.824	Q9BWM7	Sideroflexin-3 OS=Homo sapiens GN=SFXN3 PE=1 SV=2 - [SFXN3_HUMAN]
1.051	0.934	0.981	1.179	1.043	1.159	0.797	1.051	0.818	Q16718	NADH dehydrogenase [ubiquinone] 1 alpha subcomplex subunit 5 OS=Homo sapiens GN=NDUFA5 PE=1 SV=3 - [NDUA5_HUMAN]
1.112	0.886	0.916	1.212	1.109	1.146	0.781	1.122	0.816	P61163	Alpha-centractin OS=Homo sapiens GN=ACTR1A PE=1 SV=1 - [ACTZ_HUMAN]
1.077	0.89	0.933	1.194	1.102	1.129	0.797	1.068	0.804	P46781	40S ribosomal protein S9 OS=Homo sapiens GN=RPS9 PE=1 SV=3 - [RS9_HUMAN]
1.08	0.906	0.979	1.232	1.016	1.136	0.808	1.046	0.819	Q01105	Protein SET OS=Homo sapiens GN=SET PE=1 SV=3 - [SET_HUMAN]
1.097	0.913	0.963	1.195	1.095	1.178	0.744	1.138	0.8	P20340-2	Isoform 2 of Ras-related protein Rab-6A OS=Homo sapiens GN=RAB6A - [RAB6A_HUMAN]
1.083	0.9	0.95	1.168	1.046	1.111	0.74	1.08	0.799	Q99439	Calponin-2 OS=Homo sapiens GN=CNN2 PE=1 SV=4 - [CNN2_HUMAN]
1.166	0.887	0.809	1.156	1.012	1.218	0.728	1.021	0.729	Q96K17	Transcription factor BTF3 homolog 4 OS=Homo sapiens GN=BTF3L4 PE=1 SV=1 - [BT3L4_HUMAN]
1.072	0.864	0.94	1.18	1.072	1.112	0.793	1.026	0.812	P46783	40S ribosomal protein S10 OS=Homo sapiens GN=RPS10 PE=1 SV=1 - [RS10_HUMAN]
1.107	0.918	0.89	1.417	1.146	1.297	1.084	1.136	0.915	Q16658	Fascin OS=Homo sapiens GN=FSCN1 PE=1 SV=3 - [FSCN1_HUMAN]
1.116	0.898	0.936	1.223	1.07	1.121	0.813	1.042	0.789	Q13492-3	Isoform 3 of Phosphatidylinositol-binding clathrin assembly protein OS=Homo sapiens GN=PICALM - [PICAL_HUMAN]
NaN	NaN	0.919	NaN	NaN	0.943	NaN	NaN	0.656	Q13509	Tubulin beta-3 chain OS=Homo sapiens GN=TUBB3 PE=1 SV=2 - [TBB3_HUMAN]
1.115	0.876	0.963	1.154	1.044	1.157	0.777	1.094	0.812	Q5K4L6	Long-chain fatty acid transport protein 3 OS=Homo sapiens GN=SLC27A3 PE=2 SV=3 - [S27A3_HUMAN]
1.168	0.862	0.943	1.207	1.115	1.078	0.817	1.097	0.781	P10620	Microsomal glutathione S-transferase 1 OS=Homo sapiens GN=MGST1 PE=1 SV=1 - [MGST1_HUMAN]
1.124	0.86	0.937	1.185	1.06	1.094	0.799	1.014	0.793	P51665	26S proteasome non-ATPase regulatory subunit 7 OS=Homo sapiens GN=PSMD7 PE=1 SV=2 - [PSMD7_HUMAN]
1.084	0.839	1.02	1.227	1.039	1.245	0.785	0.979	0.768	O75489	NADH dehydrogenase [ubiquinone] iron-sulfur protein 3, mitochondrial OS=Homo sapiens GN=NDUFS3 PE=1 SV=1 - [NDUS3_HUMAN]
1.058	NaN	0.869	1.183	NaN	1.079	0.76	NaN	0.642	P35244	Replication protein A 14 kDa subunit OS=Homo sapiens GN=RPA3 PE=1 SV=1 - [RFA3_HUMAN]
1.087	0.871	0.925	1.148	1.028	1.059	0.799	1.018	0.803	P49720	Proteasome subunit beta type-3 OS=Homo sapiens GN=PSMB3 PE=1 SV=2 - [PSB3_HUMAN]
1.108	0.871	0.969	1.228	1.065	1.136	0.799	1.077	0.821	P31930	Cytochrome b-c1 complex subunit 1, mitochondrial OS=Homo sapiens GN=UQCRC1 PE=1 SV=3 - [QCR1_HUMAN]
1.087	0.879	0.96	1.153	1.031	1.113	0.755	1.047	0.802	Q7KZF4	Staphylococcal nuclease domain-containing protein 1 OS=Homo sapiens GN=SND1 PE=1 SV=1 - [SND1_HUMAN]
1.103	0.887	0.978	1.245	1.103	1.167	0.819	1.165	0.809	P61769	Beta-2-microglobulin OS=Homo sapiens GN=B2M PE=1 SV=1 - [B2MG_HUMAN]
1.079	0.876	0.986	1.156	1.053	1.131	0.756	1.049	0.84	P14317	Hematopoietic lineage cell-specific protein OS=Homo sapiens GN=HCLS1 PE=1 SV=3 - [HCLS1_HUMAN]
1.076	0.857	0.98	1.174	1.088	1.159	0.775	1.043	0.83	Q9HDC9	Adipocyte plasma membrane-associated protein OS=Homo sapiens GN=APMAP PE=1 SV=2 - [APMAP_HUMAN]
1.082	0.874	0.973	1.169	1.022	1.115	0.77	1.045	0.796	P38117	Electron transfer flavoprotein subunit beta OS=Homo sapiens GN=ETFB PE=1 SV=3 - [ETFB_HUMAN]
1.08	0.898	0.973	1.197	1.055	1.132	0.842	1.064	0.796	O15145	Actin-related protein 2/3 complex subunit 3 OS=Homo sapiens GN=ARPC3 PE=1 SV=3 - [ARPC3_HUMAN]
1.167	0.874	0.923	1.143	1.101	1.085	0.772	1.013	0.768	O75531	Barrier-to-autointegration factor OS=Homo sapiens GN=BANF1 PE=1 SV=1 - [BAF_HUMAN]
1.094	0.913	0.964	1.08	1.062	1.137	0.782	1.118	0.801	O14949	Cytochrome b-c1 complex subunit 8 OS=Homo sapiens GN=UQCRQ PE=1 SV=4 - [QCR8_HUMAN]
1.11	0.899	0.965	1.152	1.053	1.08	0.766	1.046	0.777	P22897	Macrophage mannose receptor 1 OS=Homo sapiens GN=MRC1 PE=1 SV=1 - [MRC1_HUMAN]
1.013	0.879	0.998	1.172	1.069	1.189	0.752	1.067	0.799	Q04837	Single-stranded DNA-binding protein, mitochondrial OS=Homo sapiens GN=SSBP1 PE=1 SV=1 - [SSBP_HUMAN]
1.102	0.887	0.949	1.316	1.143	1.201	0.835	1.138	0.838	P17844	Probable ATP-dependent RNA helicase DDX5 OS=Homo sapiens GN=DDX5 PE=1 SV=1 - [DDX5_HUMAN]
1.072	0.858	0.993	1.199	1.061	1.107	0.78	1.095	0.776	O95372	Acyl-protein thioesterase 2 OS=Homo sapiens GN=LYPLA2 PE=1 SV=1 - [LYPA2_HUMAN]
1.098	0.845	0.938	1.159	1.08	1.163	0.775	1.074	0.776	P63279	SUMO-conjugating enzyme UBC9 OS=Homo sapiens GN=UBE2I PE=1 SV=1 - [UBC9_HUMAN]
1.049	0.879	1.12	1.095	1.045	1.152	0.751	1.035	0.839	P36873	Serine/threonine-protein phosphatase PP1-gamma catalytic subunit OS=Homo sapiens GN=PPP1CC PE=1 SV=1 - [PP1G_HUMAN]
1.118	0.922	0.95	1.207	1.048	1.128	0.784	1.075	0.824	P50552	Vasodilator-stimulated phosphoprotein OS=Homo sapiens GN=VASP PE=1 SV=3 - [VASP_HUMAN]
1.091	0.905	1.051	1.202	1.05	1.182	0.802	1.024	0.927	P61457	Pterin-4-alpha-carbinolamine dehydratase OS=Homo sapiens GN=PCBD1 PE=1 SV=2 - [PHS_HUMAN]
1.148	0.838	0.958	1.182	1.059	1.092	0.825	0.982	0.795	O00487	26S proteasome non-ATPase regulatory subunit 14 OS=Homo sapiens GN=PSMD14 PE=1 SV=1 - [PSDE_HUMAN]
1.11	0.871	0.932	1.184	1.094	1.133	0.756	1.086	0.75	P60983	Glia maturation factor beta OS=Homo sapiens GN=GMFB PE=1 SV=2 - [GMFB_HUMAN]
1.069	0.887	0.96	1.16	1.084	1.17	0.82	1.062	0.813	P55008	Allograft inflammatory factor 1 OS=Homo sapiens GN=AIF1 PE=1 SV=1 - [AIF1_HUMAN]
1.125	0.903	0.806	1.128	1.076	1.025	0.762	1.092	0.333	Q15274	Nicotinate-nucleotide pyrophosphorylase [carboxylating] OS=Homo sapiens GN=QPRT PE=1 SV=3 - [NADC_HUMAN]
1.089	0.875	0.94	1.201	1.001	1.149	0.817	1.055	0.819	P84103	Serine/arginine-rich splicing factor 3 OS=Homo sapiens GN=SRSF3 PE=1 SV=1 - [SRSF3_HUMAN]
1.05	0.884	0.95	1.185	1.068	1.078	0.762	1.043	0.811	Q07812-5	Isoform Epsilon of Apoptosis regulator BAX OS=Homo sapiens GN=BAX - [BAX_HUMAN]
1.082	0.889	0.854	1.149	1.041	1.058	0.778	1.062	0.783	P54727	UV excision repair protein RAD23 homolog B OS=Homo sapiens GN=RAD23B PE=1 SV=1 - [RD23B_HUMAN]
1.08	0.87	0.973	1.222	1.08	1.158	0.799	1.047	0.835	Q14974	Importin subunit beta-1 OS=Homo sapiens GN=KPNB1 PE=1 SV=2 - [IMB1_HUMAN]
1.098	0.874	0.982	1.182	1.027	1.099	0.781	1.02	0.803	Q04760-2	Isoform 2 of Lactoylglutathione lyase OS=Homo sapiens GN=GLO1 - [LGUL_HUMAN]
1.089	0.872	0.997	1.44	1.046	1.226	1.037	1.161	0.921	P13995	Bifunctional methylenetetrahydrofolate dehydrogenase/cyclohydrolase, mitochondrial OS=Homo sapiens GN=MTHFD2 PE=1 SV=2 - [MTDC_HUMAN]
1.102	0.882	0.965	1.154	1.053	1.147	0.791	1.064	0.812	O95831	Apoptosis-inducing factor 1, mitochondrial OS=Homo sapiens GN=AIFM1 PE=1 SV=1 - [AIFM1_HUMAN]
1.07	0.869	0.92	1.136	1.035	1.077	0.816	0.979	0.752	P78417	Glutathione S-transferase omega-1 OS=Homo sapiens GN=GSTO1 PE=1 SV=2 - [GSTO1_HUMAN]
1.079	0.879	0.963	1.126	1.046	1.116	0.776	1.064	0.785	P05107	Integrin beta-2 OS=Homo sapiens GN=ITGB2 PE=1 SV=2 - [ITB2_HUMAN]
1.029	0.819	0.937	1.192	1.013	1.186	0.903	1.028	0.825	Q562R1	Beta-actin-like protein 2 OS=Homo sapiens GN=ACTBL2 PE=1 SV=2 - [ACTBL_HUMAN]
1.06	0.888	0.958	1.189	1.103	1.119	0.786	1.062	0.822	Q9UI12-2	Isoform 2 of V-type proton ATPase subunit H OS=Homo sapiens GN=ATP6V1H - [VATH_HUMAN]
1.084	0.867	0.938	1.172	1.071	1.15	0.77	1.019	0.811	O00429-3	Isoform 2 of Dynamin-1-like protein OS=Homo sapiens GN=DNM1L - [DNM1L_HUMAN]
1.064	0.92	0.911	1.145	1.039	1.068	0.824	1	0.748	O15143	Actin-related protein 2/3 complex subunit 1B OS=Homo sapiens GN=ARPC1B PE=1 SV=3 - [ARC1B_HUMAN]
NaN	NaN	0.989	NaN	NaN	1.422	NaN	NaN	0.862	O95167	NADH dehydrogenase [ubiquinone] 1 alpha subcomplex subunit 3 OS=Homo sapiens GN=NDUFA3 PE=1 SV=1 - [NDUA3_HUMAN]
NaN	NaN	NaN	NaN	NaN	NaN	NaN	NaN	NaN	P01892	HLA class I histocompatibility antigen, A-2 alpha chain OS=Homo sapiens GN=HLA-A PE=1 SV=1 - [1A02_HUMAN]
1.083	0.908	0.964	1.128	1.02	1.123	0.79	0.985	0.818	O00154-6	Isoform 6 of Cytosolic acyl coenzyme A thioester hydrolase OS=Homo sapiens GN=ACOT7 - [BACH_HUMAN]
1.079	0.89	0.953	1.178	1.036	1.124	0.749	1.033	0.814	Q8WUM4	Programmed cell death 6-interacting protein OS=Homo sapiens GN=PDCD6IP PE=1 SV=1 - [PDC6I_HUMAN]
1.115	0.873	0.955	1.157	1.038	1.105	0.824	1.028	0.769	P26447	Protein S100-A4 OS=Homo sapiens GN=S100A4 PE=1 SV=1 - [S10A4_HUMAN]
1.068	0.875	0.948	1.111	1.031	1.033	0.714	1.049	0.726	Q15370	Transcription elongation factor B polypeptide 2 OS=Homo sapiens GN=TCEB2 PE=1 SV=1 - [ELOB_HUMAN]
1.087	0.9	0.947	1.231	1.061	1.136	0.795	1.067	0.81	Q02750	Dual specificity mitogen-activated protein kinase kinase 1 OS=Homo sapiens GN=MAP2K1 PE=1 SV=2 - [MP2K1_HUMAN]
1.08	0.894	0.97	1.116	1.066	1.125	0.775	1.024	0.834	P12081-3	Isoform 3 of Histidine--tRNA ligase, cytoplasmic OS=Homo sapiens GN=HARS - [SYHC_HUMAN]
1.126	0.982	0.942	1.182	1.164	1.082	0.833	1.071	0.827	O43809	Cleavage and polyadenylation specificity factor subunit 5 OS=Homo sapiens GN=NUDT21 PE=1 SV=1 - [CPSF5_HUMAN]
1.008	0.824	0.941	1.046	1.038	1.166	0.756	0.989	0.816	P17174	Aspartate aminotransferase, cytoplasmic OS=Homo sapiens GN=GOT1 PE=1 SV=3 - [AATC_HUMAN]
1.087	0.871	0.948	1.031	0.994	1.091	0.768	0.997	0.751	P53680-2	Isoform 2 of AP-2 complex subunit sigma OS=Homo sapiens GN=AP2S1 - [AP2S1_HUMAN]
1.085	0.865	0.975	1.159	1.069	1.135	0.764	1.108	0.824	Q9UHQ9	NADH-cytochrome b5 reductase 1 OS=Homo sapiens GN=CYB5R1 PE=1 SV=1 - [NB5R1_HUMAN]
1.133	0.927	0.811	1.245	1.079	1.109	0.854	1.09	0.813	P61513	60S ribosomal protein L37a OS=Homo sapiens GN=RPL37A PE=1 SV=2 - [RL37A_HUMAN]
1.089	0.886	1.014	1.099	0.936	1.072	0.629	1.033	0.804	P13686	Tartrate-resistant acid phosphatase type 5 OS=Homo sapiens GN=ACP5 PE=1 SV=3 - [PPA5_HUMAN]
1.115	0.921	NaN	2.315	1.539	NaN	1.482	1.353	NaN	P05161	Ubiquitin-like protein ISG15 OS=Homo sapiens GN=ISG15 PE=1 SV=5 - [ISG15_HUMAN]
NaN	NaN	1.016	NaN	NaN	1.124	NaN	NaN	0.867	P04439	HLA class I histocompatibility antigen, A-3 alpha chain OS=Homo sapiens GN=HLA-A PE=1 SV=2 - [1A03_HUMAN]
1.085	0.881	0.953	1.31	1.14	1.199	0.832	1.143	0.852	P04440	HLA class II histocompatibility antigen, DP beta 1 chain OS=Homo sapiens GN=HLA-DPB1 PE=1 SV=1 - [DPB1_HUMAN]
1.059	0.88	0.965	1.271	1.132	1.166	0.799	1.222	0.868	Q15369	Transcription elongation factor B polypeptide 1 OS=Homo sapiens GN=TCEB1 PE=1 SV=1 - [ELOC_HUMAN]
0.968	0.785	1.088	1.038	1.031	1.163	0.682	0.972	0.916	Q9P0S9	Transmembrane protein 14C OS=Homo sapiens GN=TMEM14C PE=1 SV=1 - [TM14C_HUMAN]
1.102	0.911	1.019	1.22	1.097	1.172	0.81	1.095	0.802	Q92688-2	Isoform 2 of Acidic leucine-rich nuclear phosphoprotein 32 family member B OS=Homo sapiens GN=ANP32B - [AN32B_HUMAN]
1.109	0.866	0.941	1.166	1.062	1.085	0.775	1.063	0.798	P62906	60S ribosomal protein L10a OS=Homo sapiens GN=RPL10A PE=1 SV=2 - [RL10A_HUMAN]
1.094	0.871	0.964	1.248	1.085	1.154	0.793	1.016	0.813	O00231	26S proteasome non-ATPase regulatory subunit 11 OS=Homo sapiens GN=PSMD11 PE=1 SV=3 - [PSD11_HUMAN]
1.072	0.884	0.925	1.144	1.071	1.193	0.745	1.039	0.806	P63010	AP-2 complex subunit beta OS=Homo sapiens GN=AP2B1 PE=1 SV=1 - [AP2B1_HUMAN]
1.084	0.94	0.95	1.093	0.992	1.09	0.809	0.981	0.742	P62879	Guanine nucleotide-binding protein G(I)/G(S)/G(T) subunit beta-2 OS=Homo sapiens GN=GNB2 PE=1 SV=3 - [GBB2_HUMAN]
NaN	0.842	0.957	NaN	0.772	1.174	NaN	1.116	0.925	P62745	Rho-related GTP-binding protein RhoB OS=Homo sapiens GN=RHOB PE=1 SV=1 - [RHOB_HUMAN]
NaN	NaN	NaN	NaN	NaN	NaN	NaN	NaN	NaN	P10316	HLA class I histocompatibility antigen, A-69 alpha chain OS=Homo sapiens GN=HLA-A PE=1 SV=2 - [1A69_HUMAN]
1.116	0.878	0.973	1.183	1.062	1.144	0.765	1.055	0.845	O00232	26S proteasome non-ATPase regulatory subunit 12 OS=Homo sapiens GN=PSMD12 PE=1 SV=3 - [PSD12_HUMAN]
0.916	1.01	0.93	1.058	1.061	1.04	0.707	1.099	0.769	Q6UWF3	SLP adapter and CSK-interacting membrane protein OS=Homo sapiens GN=SCIMP PE=1 SV=1 - [SCIMP_HUMAN]
1.076	0.879	0.959	1.253	1.122	1.172	0.824	1.077	0.819	P27635	60S ribosomal protein L10 OS=Homo sapiens GN=RPL10 PE=1 SV=4 - [RL10_HUMAN]
1.068	0.875	0.933	1.168	1.067	1.14	0.776	1.043	0.763	Q96TA1-2	Isoform 2 of Niban-like protein 1 OS=Homo sapiens GN=FAM129B - [NIBL1_HUMAN]
NaN	NaN	0.754	NaN	NaN	1.045	NaN	NaN	0.704	Q30134	HLA class II histocompatibility antigen, DRB1-8 beta chain OS=Homo sapiens GN=HLA-DRB1 PE=1 SV=2 - [2B18_HUMAN]
1.1	0.848	0.957	1.209	1.044	1.162	0.793	1.086	0.843	Q12906-5	Isoform 5 of Interleukin enhancer-binding factor 3 OS=Homo sapiens GN=ILF3 - [ILF3_HUMAN]
NaN	0.965	NaN	NaN	1.118	NaN	NaN	1.06	NaN	P07910	Heterogeneous nuclear ribonucleoproteins C1/C2 OS=Homo sapiens GN=HNRNPC PE=1 SV=4 - [HNRPC_HUMAN]
1.097	0.91	0.992	1.156	1.065	1.13	0.784	1.058	0.802	P14868	Aspartate--tRNA ligase, cytoplasmic OS=Homo sapiens GN=DARS PE=1 SV=2 - [SYDC_HUMAN]
0.741	0.803	0.957	1.061	1.064	1.161	0.68	0.983	0.83	P15121	Aldose reductase OS=Homo sapiens GN=AKR1B1 PE=1 SV=3 - [ALDR_HUMAN]
1.07	0.873	0.976	1.177	1.049	1.136	0.781	1.04	0.836	P00367	Glutamate dehydrogenase 1, mitochondrial OS=Homo sapiens GN=GLUD1 PE=1 SV=2 - [DHE3_HUMAN]
1.091	0.878	0.991	1.178	1.061	1.147	0.79	1.028	0.834	Q12907	Vesicular integral-membrane protein VIP36 OS=Homo sapiens GN=LMAN2 PE=1 SV=1 - [LMAN2_HUMAN]
1.07	0.864	0.967	1.175	1.047	1.147	0.789	1.067	0.806	P62195-2	Isoform 2 of 26S protease regulatory subunit 8 OS=Homo sapiens GN=PSMC5 - [PRS8_HUMAN]
1.089	0.847	0.972	1.115	1.055	1.133	0.755	1.053	0.791	P37108	Signal recognition particle 14 kDa protein OS=Homo sapiens GN=SRP14 PE=1 SV=2 - [SRP14_HUMAN]
1.095	0.887	0.975	1.122	1.005	1.097	0.799	0.985	0.785	P17931	Galectin-3 OS=Homo sapiens GN=LGALS3 PE=1 SV=5 - [LEG3_HUMAN]
1.13	0.914	0.943	1.215	1.059	1.033	0.857	1.06	0.718	P25398	40S ribosomal protein S12 OS=Homo sapiens GN=RPS12 PE=1 SV=3 - [RS12_HUMAN]
1.093	0.893	0.93	1.208	1.089	1.104	0.74	1.094	0.784	O60234	Glia maturation factor gamma OS=Homo sapiens GN=GMFG PE=1 SV=1 - [GMFG_HUMAN]
1.099	0.866	0.96	1.162	1.013	1.094	0.783	1.033	0.766	Q02978	Mitochondrial 2-oxoglutarate/malate carrier protein OS=Homo sapiens GN=SLC25A11 PE=1 SV=3 - [M2OM_HUMAN]
1.108	0.912	1.004	1.132	1.095	1.152	0.777	1.101	0.821	P57737	Coronin-7 OS=Homo sapiens GN=CORO7 PE=1 SV=2 - [CORO7_HUMAN]
1.041	0.901	0.921	1.283	1.143	1.035	0.871	1.051	0.789	O00560-2	Isoform 2 of Syntenin-1 OS=Homo sapiens GN=SDCBP - [SDCB1_HUMAN]
1.108	0.888	0.968	1.24	1.098	1.147	0.787	1.037	0.794	P05198	Eukaryotic translation initiation factor 2 subunit 1 OS=Homo sapiens GN=EIF2S1 PE=1 SV=3 - [IF2A_HUMAN]
1.176	0.873	0.951	1.227	1.057	1.145	0.786	1.108	0.842	Q15836	Vesicle-associated membrane protein 3 OS=Homo sapiens GN=VAMP3 PE=1 SV=3 - [VAMP3_HUMAN]
1.059	0.866	0.96	1.19	1.136	1.167	0.82	1.103	0.843	P29466-2	Isoform Beta of Caspase-1 OS=Homo sapiens GN=CASP1 - [CASP1_HUMAN]
1.096	0.877	0.956	1.248	1.093	1.107	0.808	1.074	0.773	Q7L1Q6	Basic leucine zipper and W2 domain-containing protein 1 OS=Homo sapiens GN=BZW1 PE=1 SV=1 - [BZW1_HUMAN]
1.046	0.888	0.983	1.167	1.065	1.114	0.8	0.992	0.776	P30046	D-dopachrome decarboxylase OS=Homo sapiens GN=DDT PE=1 SV=3 - [DOPD_HUMAN]
1.094	0.86	0.955	1.136	1.068	1.131	0.761	1.042	0.805	Q10567-3	Isoform C of AP-1 complex subunit beta-1 OS=Homo sapiens GN=AP1B1 - [AP1B1_HUMAN]
1.128	0.877	0.973	1.179	1.074	1.105	0.779	1.109	0.807	Q9UJU6	Drebrin-like protein OS=Homo sapiens GN=DBNL PE=1 SV=1 - [DBNL_HUMAN]
1.076	0.886	0.969	1.157	1.045	1.106	0.78	1.027	0.762	P06737-2	Isoform 2 of Glycogen phosphorylase, liver form OS=Homo sapiens GN=PYGL - [PYGL_HUMAN]
1.098	0.871	0.968	1.135	1.015	1.031	0.756	1.01	0.738	O75340-2	Isoform 2 of Programmed cell death protein 6 OS=Homo sapiens GN=PDCD6 - [PDCD6_HUMAN]
1.065	0.869	0.939	1.142	1.043	1.107	0.762	1.031	0.776	Q9ULV4	Coronin-1C OS=Homo sapiens GN=CORO1C PE=1 SV=1 - [COR1C_HUMAN]
1.145	0.939	0.988	1.25	1.036	1.124	0.858	1.053	0.873	P06753	Tropomyosin alpha-3 chain OS=Homo sapiens GN=TPM3 PE=1 SV=2 - [TPM3_HUMAN]
1.138	0.901	0.971	1.226	1.059	1.133	0.84	1.077	0.835	O60784	Target of Myb protein 1 OS=Homo sapiens GN=TOM1 PE=1 SV=2 - [TOM1_HUMAN]
1.063	0.875	0.982	1.148	1.089	1.154	0.76	1.106	0.833	P36542	ATP synthase subunit gamma, mitochondrial OS=Homo sapiens GN=ATP5C1 PE=1 SV=1 - [ATPG_HUMAN]
1.074	0.891	0.997	1.143	1.058	1.176	0.743	1.113	0.852	Q99653	Calcineurin B homologous protein 1 OS=Homo sapiens GN=CHP1 PE=1 SV=3 - [CHP1_HUMAN]
1.068	0.861	0.961	1.132	1.053	1.117	0.763	1.066	0.802	Q9BSJ8	Extended synaptotagmin-1 OS=Homo sapiens GN=ESYT1 PE=1 SV=1 - [ESYT1_HUMAN]
1.065	0.874	0.978	1.169	1.078	1.141	0.779	1.085	0.797	Q9Y4L1	Hypoxia up-regulated protein 1 OS=Homo sapiens GN=HYOU1 PE=1 SV=1 - [HYOU1_HUMAN]
1.073	0.885	0.967	1.194	1.085	1.146	0.805	1.117	0.832	Q86UP2-2	Isoform 2 of Kinectin OS=Homo sapiens GN=KTN1 - [KTN1_HUMAN]
1.124	0.886	0.951	1.242	1.054	1.189	0.81	1.048	0.823	P43304-2	Isoform 2 of Glycerol-3-phosphate dehydrogenase, mitochondrial OS=Homo sapiens GN=GPD2 - [GPDM_HUMAN]
1.095	0.881	0.941	1.221	1.035	1.143	0.83	1.039	0.752	P31943	Heterogeneous nuclear ribonucleoprotein H OS=Homo sapiens GN=HNRNPH1 PE=1 SV=4 - [HNRH1_HUMAN]
1.098	0.842	0.932	1.273	1.131	1.18	0.835	1.076	0.816	P11940	Polyadenylate-binding protein 1 OS=Homo sapiens GN=PABPC1 PE=1 SV=2 - [PABP1_HUMAN]
1.064	0.882	0.958	1.155	1.036	1.152	0.733	1.046	0.797	Q9NTK5	Obg-like ATPase 1 OS=Homo sapiens GN=OLA1 PE=1 SV=2 - [OLA1_HUMAN]
1.082	0.862	1.002	1.197	1.102	1.197	0.823	1.087	0.848	P83111	Serine beta-lactamase-like protein LACTB, mitochondrial OS=Homo sapiens GN=LACTB PE=1 SV=2 - [LACTB_HUMAN]
1.062	0.875	0.963	1.136	1.042	1.086	0.773	1.031	0.769	P07384	Calpain-1 catalytic subunit OS=Homo sapiens GN=CAPN1 PE=1 SV=1 - [CAN1_HUMAN]
1.099	0.918	0.961	1.493	1.358	1.344	0.956	1.282	0.903	P42224	Signal transducer and activator of transcription 1-alpha/beta OS=Homo sapiens GN=STAT1 PE=1 SV=2 - [STAT1_HUMAN]
1.11	0.901	0.996	1.219	1.087	1.15	0.796	1.078	0.825	P51572	B-cell receptor-associated protein 31 OS=Homo sapiens GN=BCAP31 PE=1 SV=3 - [BAP31_HUMAN]
1.135	0.907	0.987	1.199	1.05	1.119	0.816	1.095	0.8	O75348	V-type proton ATPase subunit G 1 OS=Homo sapiens GN=ATP6V1G1 PE=1 SV=3 - [VATG1_HUMAN]
1.24	0.941	0.979	1.29	1.098	1.135	0.999	1.229	0.816	Q99471	Prefoldin subunit 5 OS=Homo sapiens GN=PFDN5 PE=1 SV=2 - [PFD5_HUMAN]
1.136	0.901	0.981	1.181	1.073	1.095	0.836	1.034	0.796	P62917	60S ribosomal protein L8 OS=Homo sapiens GN=RPL8 PE=1 SV=2 - [RL8_HUMAN]
1.269	0.925	0.94	1.09	1.018	1.132	0.756	0.962	0.739	P50570-5	Isoform 5 of Dynamin-2 OS=Homo sapiens GN=DNM2 - [DYN2_HUMAN]
1.074	0.837	0.99	1.198	1.099	1.059	0.701	1.075	0.795	Q9UK45	U6 snRNA-associated Sm-like protein LSm7 OS=Homo sapiens GN=LSM7 PE=1 SV=1 - [LSM7_HUMAN]
1.111	0.876	0.943	1.208	1.105	1.156	0.816	1.055	0.819	Q9Y305-3	Isoform 3 of Acyl-coenzyme A thioesterase 9, mitochondrial OS=Homo sapiens GN=ACOT9 - [ACOT9_HUMAN]
1.068	0.869	0.95	1.147	1.039	1.149	0.789	1.089	0.8	Q6NUK1	Calcium-binding mitochondrial carrier protein SCaMC-1 OS=Homo sapiens GN=SLC25A24 PE=1 SV=2 - [SCMC1_HUMAN]
1.073	0.91	0.968	1.203	1.028	1.184	0.757	1.056	0.809	P46778	60S ribosomal protein L21 OS=Homo sapiens GN=RPL21 PE=1 SV=2 - [RL21_HUMAN]
1.09	0.896	0.963	1.16	1.065	1.105	0.783	1.055	0.782	Q16891-3	Isoform 3 of Mitochondrial inner membrane protein OS=Homo sapiens GN=IMMT - [IMMT_HUMAN]
1.095	0.883	0.96	1.167	1.044	1.094	0.772	1.049	0.791	P50995	Annexin A11 OS=Homo sapiens GN=ANXA11 PE=1 SV=1 - [ANX11_HUMAN]
1.104	0.885	0.924	1.212	1.095	1.113	0.847	1.044	0.794	P48444	Coatomer subunit delta OS=Homo sapiens GN=ARCN1 PE=1 SV=1 - [COPD_HUMAN]
1.101	0.893	0.938	1.206	1.046	1.081	0.809	1.068	0.774	P62753	40S ribosomal protein S6 OS=Homo sapiens GN=RPS6 PE=1 SV=1 - [RS6_HUMAN]
1.108	0.909	0.955	1.265	1.1	1.098	0.837	1.121	0.817	P63220	40S ribosomal protein S21 OS=Homo sapiens GN=RPS21 PE=1 SV=1 - [RS21_HUMAN]
1.032	0.886	0.96	1.164	1.028	1.124	0.77	1.015	0.811	Q9NY33	Dipeptidyl peptidase 3 OS=Homo sapiens GN=DPP3 PE=1 SV=2 - [DPP3_HUMAN]
1.082	0.875	0.958	1.095	1.03	1.112	0.748	1.012	0.788	P11215	Integrin alpha-M OS=Homo sapiens GN=ITGAM PE=1 SV=2 - [ITAM_HUMAN]
1.103	0.878	0.982	1.142	1.049	1.132	0.747	1.026	0.855	P46926	Glucosamine-6-phosphate isomerase 1 OS=Homo sapiens GN=GNPDA1 PE=1 SV=1 - [GNPI1_HUMAN]
1.081	0.881	0.954	1.168	1.071	1.123	0.78	1.063	0.806	Q14204	Cytoplasmic dynein 1 heavy chain 1 OS=Homo sapiens GN=DYNC1H1 PE=1 SV=5 - [DYHC1_HUMAN]
1.077	0.866	0.958	1.18	1.053	1.182	0.785	1.035	0.836	P62899	60S ribosomal protein L31 OS=Homo sapiens GN=RPL31 PE=1 SV=1 - [RL31_HUMAN]
0.973	0.737	1.164	1.131	1.049	1.205	0.727	0.921	0.739	P23141	Liver carboxylesterase 1 OS=Homo sapiens GN=CES1 PE=1 SV=2 - [EST1_HUMAN]
1.103	0.884	0.973	1.35	1.142	1.249	0.862	1.083	0.87	O00571-2	Isoform 2 of ATP-dependent RNA helicase DDX3X OS=Homo sapiens GN=DDX3X - [DDX3X_HUMAN]
1.072	0.895	0.962	1.183	1.077	1.156	0.803	1.069	0.826	P39023	60S ribosomal protein L3 OS=Homo sapiens GN=RPL3 PE=1 SV=2 - [RL3_HUMAN]
1.105	0.883	0.989	1.139	1.093	1.082	0.765	1.083	0.759	P42766	60S ribosomal protein L35 OS=Homo sapiens GN=RPL35 PE=1 SV=2 - [RL35_HUMAN]
1.126	0.868	0.94	1.187	1.034	1.105	0.778	1.081	0.797	P62191	26S protease regulatory subunit 4 OS=Homo sapiens GN=PSMC1 PE=1 SV=1 - [PRS4_HUMAN]
0.725	0.675	NaN	1.019	0.675	NaN	0.631	1.03	NaN	P23141-3	Isoform 3 of Liver carboxylesterase 1 OS=Homo sapiens GN=CES1 - [EST1_HUMAN]
1.069	0.857	0.934	1.248	1.108	1.212	0.777	1.145	0.797	Q53GQ0	Estradiol 17-beta-dehydrogenase 12 OS=Homo sapiens GN=HSD17B12 PE=1 SV=2 - [DHB12_HUMAN]
1.027	0.853	0.954	1.178	1.017	1.087	0.829	1.025	0.741	Q9UBQ7	Glyoxylate reductase/hydroxypyruvate reductase OS=Homo sapiens GN=GRHPR PE=1 SV=1 - [GRHPR_HUMAN]
1.172	0.836	0.936	0.95	0.994	1.087	0.809	0.937	0.847	Q9UDW1	Cytochrome b-c1 complex subunit 9 OS=Homo sapiens GN=UQCR10 PE=1 SV=3 - [QCR9_HUMAN]
1.108	0.88	0.976	1.111	1.078	1.131	0.786	1.07	0.838	P20702	Integrin alpha-X OS=Homo sapiens GN=ITGAX PE=1 SV=3 - [ITAX_HUMAN]
1.056	0.857	0.934	1.119	1.049	1.119	0.725	1.051	0.811	Q8N392	Rho GTPase-activating protein 18 OS=Homo sapiens GN=ARHGAP18 PE=1 SV=3 - [RHG18_HUMAN]
1.08	0.852	0.957	1.23	1.026	1.039	0.779	1.063	0.818	P10768	S-formylglutathione hydrolase OS=Homo sapiens GN=ESD PE=1 SV=2 - [ESTD_HUMAN]
1.079	0.873	0.95	1.168	1.057	1.131	0.781	1.028	0.788	O43681	ATPase ASNA1 OS=Homo sapiens GN=ASNA1 PE=1 SV=2 - [ASNA_HUMAN]
1.158	0.935	0.879	1.644	1.542	1.117	1.073	1.373	0.621	O14933-2	Isoform 2 of Ubiquitin/ISG15-conjugating enzyme E2 L6 OS=Homo sapiens GN=UBE2L6 - [UB2L6_HUMAN]
1.068	0.884	0.96	1.153	1.057	1.155	0.778	1.059	0.799	Q9UHD8-7	Isoform 7 of Septin-9 OS=Homo sapiens GN=SEPT9 - [SEPT9_HUMAN]
1.066	0.874	0.985	1.123	1.048	1.132	0.828	1.044	0.812	O00754	Lysosomal alpha-mannosidase OS=Homo sapiens GN=MAN2B1 PE=1 SV=3 - [MA2B1_HUMAN]
1.059	0.913	1.055	1.215	1.113	1.186	0.773	1.103	0.893	P07910-2	Isoform C1 of Heterogeneous nuclear ribonucleoproteins C1/C2 OS=Homo sapiens GN=HNRNPC - [HNRPC_HUMAN]
NaN	NaN	NaN	NaN	NaN	NaN	NaN	NaN	NaN	P10319	HLA class I histocompatibility antigen, B-58 alpha chain OS=Homo sapiens GN=HLA-B PE=1 SV=1 - [1B58_HUMAN]
1.098	0.887	0.978	1.232	1.08	1.167	0.851	1.038	0.819	P62913-2	Isoform 2 of 60S ribosomal protein L11 OS=Homo sapiens GN=RPL11 - [RL11_HUMAN]
1.045	0.908	1.031	1.137	1.023	1.478	0.746	1.058	0.995	P42025	Beta-centractin OS=Homo sapiens GN=ACTR1B PE=1 SV=1 - [ACTY_HUMAN]
1.121	0.894	0.952	1.179	1.051	1.096	0.841	1.085	0.761	P25774	Cathepsin S OS=Homo sapiens GN=CTSS PE=1 SV=3 - [CATS_HUMAN]
1.084	0.851	0.988	1.184	1.079	1.137	0.786	1.129	0.804	P05091	Aldehyde dehydrogenase, mitochondrial OS=Homo sapiens GN=ALDH2 PE=1 SV=2 - [ALDH2_HUMAN]
1.065	0.859	1.077	1.176	1.044	1.19	0.802	1.039	0.834	P24752	Acetyl-CoA acetyltransferase, mitochondrial OS=Homo sapiens GN=ACAT1 PE=1 SV=1 - [THIL_HUMAN]
1.067	0.882	0.947	1.228	1.073	1.144	0.794	1.061	0.827	P30626-2	Isoform 2 of Sorcin OS=Homo sapiens GN=SRI - [SORCN_HUMAN]
1.093	0.867	0.973	1.201	1.07	1.157	0.781	1.087	0.838	P55795	Heterogeneous nuclear ribonucleoprotein H2 OS=Homo sapiens GN=HNRNPH2 PE=1 SV=1 - [HNRH2_HUMAN]
1.103	0.864	0.966	1.159	1.061	1.058	0.747	1.029	0.823	Q9NR28-2	Isoform 2 of Diablo homolog, mitochondrial OS=Homo sapiens GN=DIABLO - [DBLOH_HUMAN]
1.099	0.882	0.972	1.176	1.053	1.148	0.777	1.09	0.838	P16401	Histone H1.5 OS=Homo sapiens GN=HIST1H1B PE=1 SV=3 - [H15_HUMAN]
1.095	0.884	0.984	1.137	1.018	1.18	0.779	1.072	0.841	P45974-2	Isoform Short of Ubiquitin carboxyl-terminal hydrolase 5 OS=Homo sapiens GN=USP5 - [UBP5_HUMAN]
1.106	0.901	0.94	1.203	1.08	1.119	0.804	1.098	0.791	P41218	Myeloid cell nuclear differentiation antigen OS=Homo sapiens GN=MNDA PE=1 SV=1 - [MNDA_HUMAN]
1.109	0.858	0.948	1.212	1.062	1.119	0.787	1.047	0.792	P29016	T-cell surface glycoprotein CD1b OS=Homo sapiens GN=CD1B PE=1 SV=1 - [CD1B_HUMAN]
1.108	0.879	0.961	1.127	1.067	1.112	0.787	1.064	0.819	Q12931	Heat shock protein 75 kDa, mitochondrial OS=Homo sapiens GN=TRAP1 PE=1 SV=3 - [TRAP1_HUMAN]
1.01	0.888	0.951	1.117	1.001	1.144	0.746	1.007	0.766	Q9Y2S6	Translation machinery-associated protein 7 OS=Homo sapiens GN=TMA7 PE=1 SV=1 - [TMA7_HUMAN]
1.24	1.007	0.859	1.559	1.204	0.963	1.013	1.022	0.692	Q9NZZ3-2	Isoform 2 of Charged multivesicular body protein 5 OS=Homo sapiens GN=CHMP5 - [CHMP5_HUMAN]
0.873	NaN	NaN	1.123	NaN	NaN	0.828	NaN	NaN	Q8N0Y7	Probable phosphoglycerate mutase 4 OS=Homo sapiens GN=PGAM4 PE=2 SV=1 - [PGAM4_HUMAN]
1.118	0.9	0.949	1.533	1.354	1.306	0.943	1.334	0.893	P01903	HLA class II histocompatibility antigen, DR alpha chain OS=Homo sapiens GN=HLA-DRA PE=1 SV=1 - [DRA_HUMAN]
1.135	0.893	1.064	1.367	0.95	1.089	0.847	1.035	0.713	P39687	Acidic leucine-rich nuclear phosphoprotein 32 family member A OS=Homo sapiens GN=ANP32A PE=1 SV=1 - [AN32A_HUMAN]
1.086	0.894	0.975	1.173	1.069	1.117	0.8	1.084	0.783	P29692-3	Isoform 3 of Elongation factor 1-delta OS=Homo sapiens GN=EEF1D - [EF1D_HUMAN]
NaN	0.806	0.937	NaN	1.178	1.109	NaN	0.973	0.803	P50570-4	Isoform 4 of Dynamin-2 OS=Homo sapiens GN=DNM2 - [DYN2_HUMAN]
1.176	0.928	1	1.24	0.975	1.163	0.818	0.945	0.678	P13645	Keratin, type I cytoskeletal 10 OS=Homo sapiens GN=KRT10 PE=1 SV=6 - [K1C10_HUMAN]
1.08	0.888	0.954	1.179	1.073	1.15	0.779	1.064	0.783	Q96AG4	Leucine-rich repeat-containing protein 59 OS=Homo sapiens GN=LRRC59 PE=1 SV=1 - [LRC59_HUMAN]
1.131	0.855	0.948	1.329	1.109	1.156	0.814	1.01	0.849	P67809	Nuclease-sensitive element-binding protein 1 OS=Homo sapiens GN=YBX1 PE=1 SV=3 - [YBOX1_HUMAN]
1.115	0.906	0.969	1.194	1.047	1.105	0.807	0.986	0.804	Q9BWD1	Acetyl-CoA acetyltransferase, cytosolic OS=Homo sapiens GN=ACAT2 PE=1 SV=2 - [THIC_HUMAN]
NaN	0.955	NaN	NaN	1.144	NaN	NaN	0.912	NaN	P13760	HLA class II histocompatibility antigen, DRB1-4 beta chain OS=Homo sapiens GN=HLA-DRB1 PE=1 SV=1 - [2B14_HUMAN]
0.972	NaN	NaN	1.131	NaN	NaN	0.836	NaN	NaN	Q9GIY3	HLA class II histocompatibility antigen, DRB1-14 beta chain OS=Homo sapiens GN=HLA-DRB1 PE=1 SV=1 - [2B1E_HUMAN]
1.134	0.877	0.959	1.212	1.082	1.166	0.801	1.072	0.835	P39019	40S ribosomal protein S19 OS=Homo sapiens GN=RPS19 PE=1 SV=2 - [RS19_HUMAN]
1.069	0.883	0.976	1.174	1.051	1.103	0.757	1.083	0.815	Q99798	Aconitate hydratase, mitochondrial OS=Homo sapiens GN=ACO2 PE=1 SV=2 - [ACON_HUMAN]
1.062	0.869	0.954	1.287	1.141	1.191	0.847	1.134	0.836	P05455	Lupus La protein OS=Homo sapiens GN=SSB PE=1 SV=2 - [LA_HUMAN]
1.102	0.88	0.956	1.164	1.027	1.087	0.755	1.04	0.77	P10644	cAMP-dependent protein kinase type I-alpha regulatory subunit OS=Homo sapiens GN=PRKAR1A PE=1 SV=1 - [KAP0_HUMAN]
1.054	0.916	0.961	1.196	1.024	1.092	0.799	1.071	0.792	Q9Y224	UPF0568 protein C14orf166 OS=Homo sapiens GN=C14orf166 PE=1 SV=1 - [CN166_HUMAN]
1.081	0.872	0.965	1.18	1.045	1.142	0.765	1.04	0.792	P55786	Puromycin-sensitive aminopeptidase OS=Homo sapiens GN=NPEPPS PE=1 SV=2 - [PSA_HUMAN]
1.075	0.896	0.991	1.181	1.091	1.158	0.781	1.03	0.812	P34897-3	Isoform 3 of Serine hydroxymethyltransferase, mitochondrial OS=Homo sapiens GN=SHMT2 - [GLYM_HUMAN]
1.191	0.848	1.044	0.776	0.937	1.148	0.641	0.988	0.784	Q9C005	Protein dpy-30 homolog OS=Homo sapiens GN=DPY30 PE=1 SV=1 - [DPY30_HUMAN]
1.057	0.855	0.951	1.141	1.048	1.118	0.766	1	0.806	Q96QK1	Vacuolar protein sorting-associated protein 35 OS=Homo sapiens GN=VPS35 PE=1 SV=2 - [VPS35_HUMAN]
1.082	0.841	0.974	1.159	1.04	1.191	0.793	0.962	0.84	P37235	Hippocalcin-like protein 1 OS=Homo sapiens GN=HPCAL1 PE=1 SV=3 - [HPCL1_HUMAN]
1.111	0.859	0.94	1.184	1.017	1.119	0.823	1.009	0.782	Q96G03	Phosphoglucomutase-2 OS=Homo sapiens GN=PGM2 PE=1 SV=4 - [PGM2_HUMAN]
1.038	0.894	0.971	1.17	1.092	1.162	0.76	1.106	0.828	Q7L9L4	MOB kinase activator 1B OS=Homo sapiens GN=MOB1B PE=1 SV=3 - [MOB1B_HUMAN]
1.081	0.907	0.992	1.149	1.042	1.08	0.789	1.089	0.794	Q9UBS4	DnaJ homolog subfamily B member 11 OS=Homo sapiens GN=DNAJB11 PE=1 SV=1 - [DJB11_HUMAN]
1.098	0.871	0.946	1.213	1.054	1.157	0.771	1.017	0.774	P62330	ADP-ribosylation factor 6 OS=Homo sapiens GN=ARF6 PE=1 SV=2 - [ARF6_HUMAN]
1.094	0.914	0.933	1.215	1.155	1.023	0.742	1.137	0.835	O00422	Histone deacetylase complex subunit SAP18 OS=Homo sapiens GN=SAP18 PE=1 SV=1 - [SAP18_HUMAN]
1.081	0.887	0.96	1.117	1.047	1.082	0.772	1.007	0.799	O14773-2	Isoform 2 of Tripeptidyl-peptidase 1 OS=Homo sapiens GN=TPP1 - [TPP1_HUMAN]
1.128	0.874	0.976	1.228	1.064	1.157	0.819	1.086	0.791	O15260-2	Isoform 2 of Surfeit locus protein 4 OS=Homo sapiens GN=SURF4 - [SURF4_HUMAN]
1.099	0.896	0.943	1.172	1.072	1.152	0.783	1.094	0.805	O95782-2	Isoform B of AP-2 complex subunit alpha-1 OS=Homo sapiens GN=AP2A1 - [AP2A1_HUMAN]
1.105	0.866	0.986	1.222	1.037	1.211	0.799	1.043	0.838	Q6DD88	Atlastin-3 OS=Homo sapiens GN=ATL3 PE=1 SV=1 - [ATLA3_HUMAN]
1.178	0.912	0.924	1.228	1.025	0.957	0.777	1.161	0.597	P14174	Macrophage migration inhibitory factor OS=Homo sapiens GN=MIF PE=1 SV=4 - [MIF_HUMAN]
1.09	0.879	0.943	1.173	1.053	1.116	0.807	1.089	0.809	Q86UE4	Protein LYRIC OS=Homo sapiens GN=MTDH PE=1 SV=2 - [LYRIC_HUMAN]
1.064	0.903	0.919	1.154	1.097	1.085	0.8	1.1	0.775	P26373	60S ribosomal protein L13 OS=Homo sapiens GN=RPL13 PE=1 SV=4 - [RL13_HUMAN]
1.114	0.82	0.974	1.155	1.005	1.15	0.794	1.084	0.846	Q9GZT3-2	Isoform 2 of SRA stem-loop-interacting RNA-binding protein, mitochondrial OS=Homo sapiens GN=SLIRP - [SLIRP_HUMAN]
1.095	0.894	0.959	1.218	1.086	1.151	0.787	1.12	0.829	Q0VD83	Apolipoprotein B receptor OS=Homo sapiens GN=APOBR PE=1 SV=2 - [APOBR_HUMAN]
1.066	0.893	0.926	1.151	1.083	1.169	0.799	1.028	0.797	Q9Y5X2	Sorting nexin-8 OS=Homo sapiens GN=SNX8 PE=1 SV=1 - [SNX8_HUMAN]
1.106	0.879	0.959	1.186	1.025	1.094	0.788	1.045	0.766	P63000	Ras-related C3 botulinum toxin substrate 1 OS=Homo sapiens GN=RAC1 PE=1 SV=1 - [RAC1_HUMAN]
1.093	0.869	0.956	1.175	1.022	1.079	0.813	1.02	0.763	P15153	Ras-related C3 botulinum toxin substrate 2 OS=Homo sapiens GN=RAC2 PE=1 SV=1 - [RAC2_HUMAN]
0.992	0.836	1.114	1.032	1.082	1.31	0.753	1.024	0.768	Q3ZCM7	Tubulin beta-8 chain OS=Homo sapiens GN=TUBB8 PE=1 SV=2 - [TBB8_HUMAN]
1.088	0.859	0.959	1.128	1.046	1.111	0.76	1.082	0.76	P32119	Peroxiredoxin-2 OS=Homo sapiens GN=PRDX2 PE=1 SV=5 - [PRDX2_HUMAN]
1.091	0.884	0.997	1.134	1.09	1.176	0.746	1.096	0.877	P46459	Vesicle-fusing ATPase OS=Homo sapiens GN=NSF PE=1 SV=3 - [NSF_HUMAN]
1.088	0.888	0.973	1.139	0.999	1.114	0.766	0.995	0.823	Q9H2U2	Inorganic pyrophosphatase 2, mitochondrial OS=Homo sapiens GN=PPA2 PE=1 SV=2 - [IPYR2_HUMAN]
1.017	0.892	0.971	1.065	1.073	1.13	0.787	1.057	0.835	P61421	V-type proton ATPase subunit d 1 OS=Homo sapiens GN=ATP6V0D1 PE=1 SV=1 - [VA0D1_HUMAN]
1.095	0.907	0.913	1.215	1.098	1.123	0.817	1.017	0.793	P61313	60S ribosomal protein L15 OS=Homo sapiens GN=RPL15 PE=1 SV=2 - [RL15_HUMAN]
1.053	0.87	0.983	1.166	1.028	1.123	0.731	1.102	0.803	Q9H3G5	Probable serine carboxypeptidase CPVL OS=Homo sapiens GN=CPVL PE=1 SV=2 - [CPVL_HUMAN]
1.041	0.861	0.979	1.3	1.091	1.143	0.763	1.056	0.832	P30405	Peptidyl-prolyl cis-trans isomerase F, mitochondrial OS=Homo sapiens GN=PPIF PE=1 SV=1 - [PPIF_HUMAN]
1.058	0.877	0.938	1.134	1.065	1.168	0.771	1.096	0.822	Q13568-4	Isoform 4 of Interferon regulatory factor 5 OS=Homo sapiens GN=IRF5 - [IRF5_HUMAN]
1.113	0.895	0.984	1.201	1.067	1.118	0.782	1.098	0.808	Q15942	Zyxin OS=Homo sapiens GN=ZYX PE=1 SV=1 - [ZYX_HUMAN]
1.096	0.874	0.929	1.14	1.066	1.07	0.778	1.019	0.773	Q9UHV9	Prefoldin subunit 2 OS=Homo sapiens GN=PFDN2 PE=1 SV=1 - [PFD2_HUMAN]
1.102	0.844	0.94	1.247	0.985	1.154	0.766	0.996	0.809	Q15257-2	Isoform 1 of Serine/threonine-protein phosphatase 2A activator OS=Homo sapiens GN=PPP2R4 - [PTPA_HUMAN]
1.095	0.872	0.964	1.167	1.059	1.137	0.779	1.019	0.801	P62333	26S protease regulatory subunit 10B OS=Homo sapiens GN=PSMC6 PE=1 SV=1 - [PRS10_HUMAN]
1.065	0.856	0.973	1.172	1.08	1.135	0.782	1.099	0.83	P13073	Cytochrome c oxidase subunit 4 isoform 1, mitochondrial OS=Homo sapiens GN=COX4I1 PE=1 SV=1 - [COX41_HUMAN]
1.063	0.892	0.949	1.108	1.055	1.146	0.828	1.019	0.801	P07858	Cathepsin B OS=Homo sapiens GN=CTSB PE=1 SV=3 - [CATB_HUMAN]
1.108	0.862	0.977	1.329	1.124	1.208	0.88	1.038	0.842	Q92930	Ras-related protein Rab-8B OS=Homo sapiens GN=RAB8B PE=1 SV=2 - [RAB8B_HUMAN]
1.088	0.886	1.019	1.181	1.009	1.157	0.78	1.022	0.781	Q9HAB8-2	Isoform 2 of Phosphopantothenate--cysteine ligase OS=Homo sapiens GN=PPCS - [PPCS_HUMAN]
1.051	0.904	0.954	1.153	1.096	1.159	0.78	1.08	0.792	P42768	Wiskott-Aldrich syndrome protein OS=Homo sapiens GN=WAS PE=1 SV=4 - [WASP_HUMAN]
0.98	0.919	1	1.135	1.026	1.139	0.725	1.031	0.817	Q15056-2	Isoform Short of Eukaryotic translation initiation factor 4H OS=Homo sapiens GN=EIF4H - [IF4H_HUMAN]
1.065	0.907	0.989	1.139	1.096	1.147	0.718	1.083	0.825	P51809-3	Isoform 3 of Vesicle-associated membrane protein 7 OS=Homo sapiens GN=VAMP7 - [VAMP7_HUMAN]
1.095	0.867	0.977	1.251	1.096	1.133	0.902	1.153	0.792	P20036	HLA class II histocompatibility antigen, DP alpha 1 chain OS=Homo sapiens GN=HLA-DPA1 PE=1 SV=1 - [DPA1_HUMAN]
1.034	0.883	0.934	1.071	1.056	1.179	0.716	0.993	0.864	P51452	Dual specificity protein phosphatase 3 OS=Homo sapiens GN=DUSP3 PE=1 SV=1 - [DUS3_HUMAN]
1.084	0.891	0.973	1.211	1.069	1.154	0.795	1.063	0.83	P51991-2	Isoform 2 of Heterogeneous nuclear ribonucleoprotein A3 OS=Homo sapiens GN=HNRNPA3 - [ROA3_HUMAN]
1.077	0.892	0.931	1.2	1.067	1.068	0.814	1.077	0.77	P83731	60S ribosomal protein L24 OS=Homo sapiens GN=RPL24 PE=1 SV=1 - [RL24_HUMAN]
1.122	0.884	0.923	1.229	1.041	1.09	0.84	1.054	0.806	Q9Y3U8	60S ribosomal protein L36 OS=Homo sapiens GN=RPL36 PE=1 SV=3 - [RL36_HUMAN]
1.045	0.864	0.982	1.104	1.109	1.175	0.736	1.082	0.806	O94973	AP-2 complex subunit alpha-2 OS=Homo sapiens GN=AP2A2 PE=1 SV=2 - [AP2A2_HUMAN]
1.091	0.901	0.984	1.172	1.052	1.118	0.749	1.127	0.811	P10412	Histone H1.4 OS=Homo sapiens GN=HIST1H1E PE=1 SV=2 - [H14_HUMAN]
1.094	0.898	0.94	1.175	1.038	1.122	0.797	1.074	0.809	Q00325-2	Isoform B of Phosphate carrier protein, mitochondrial OS=Homo sapiens GN=SLC25A3 - [MPCP_HUMAN]
1.067	0.94	0.952	1.141	1.028	1.082	0.769	1.085	0.798	Q00169	Phosphatidylinositol transfer protein alpha isoform OS=Homo sapiens GN=PITPNA PE=1 SV=2 - [PIPNA_HUMAN]
1.085	0.851	0.974	1.161	1.025	1.115	0.794	1.038	0.76	P68402	Platelet-activating factor acetylhydrolase IB subunit beta OS=Homo sapiens GN=PAFAH1B2 PE=1 SV=1 - [PA1B2_HUMAN]
1.093	0.885	0.966	1.176	1.061	1.112	0.788	1.066	0.794	P41240	Tyrosine-protein kinase CSK OS=Homo sapiens GN=CSK PE=1 SV=1 - [CSK_HUMAN]
NaN	NaN	NaN	NaN	NaN	NaN	NaN	NaN	NaN	P30492	HLA class I histocompatibility antigen, B-54 alpha chain OS=Homo sapiens GN=HLA-B PE=1 SV=1 - [1B54_HUMAN]
1.085	0.871	0.933	1.161	1.032	1.105	0.746	1.018	0.79	P41250	Glycine--tRNA ligase OS=Homo sapiens GN=GARS PE=1 SV=3 - [SYG_HUMAN]
0.945	0.87	0.974	1.008	1.073	1.054	0.807	0.922	0.786	A6NDG6	Phosphoglycolate phosphatase OS=Homo sapiens GN=PGP PE=1 SV=1 - [PGP_HUMAN]
1.093	0.934	1.031	1.229	1.092	1.166	0.776	1.142	0.794	O75396	Vesicle-trafficking protein SEC22b OS=Homo sapiens GN=SEC22B PE=1 SV=4 - [SC22B_HUMAN]
1.088	0.909	0.942	1.188	1.058	1.033	0.767	1.056	0.767	P00492	Hypoxanthine-guanine phosphoribosyltransferase OS=Homo sapiens GN=HPRT1 PE=1 SV=2 - [HPRT_HUMAN]
1.082	0.875	0.975	1.196	1.085	1.136	0.785	1.114	0.852	P62273	40S ribosomal protein S29 OS=Homo sapiens GN=RPS29 PE=1 SV=2 - [RS29_HUMAN]
1.04	0.891	0.948	1.215	1.07	1.139	0.771	1.054	0.8	P62854	40S ribosomal protein S26 OS=Homo sapiens GN=RPS26 PE=1 SV=3 - [RS26_HUMAN]
1.054	0.891	0.96	1.075	1.036	1.062	0.735	1.007	0.774	P53634	Dipeptidyl peptidase 1 OS=Homo sapiens GN=CTSC PE=1 SV=2 - [CATC_HUMAN]
1.116	0.812	0.955	1.096	0.977	1.152	0.835	0.999	0.898	Q9NS69	Mitochondrial import receptor subunit TOM22 homolog OS=Homo sapiens GN=TOMM22 PE=1 SV=3 - [TOM22_HUMAN]
1.109	0.915	0.972	1.265	1.085	1.094	0.74	1.081	0.79	Q9UQ80	Proliferation-associated protein 2G4 OS=Homo sapiens GN=PA2G4 PE=1 SV=3 - [PA2G4_HUMAN]
1.083	0.846	1.027	1.149	0.919	1.165	0.767	1.028	0.815	P09110	3-ketoacyl-CoA thiolase, peroxisomal OS=Homo sapiens GN=ACAA1 PE=1 SV=2 - [THIK_HUMAN]
1.07	0.861	0.985	1.199	1.06	1.154	0.808	1.027	0.822	P35998	26S protease regulatory subunit 7 OS=Homo sapiens GN=PSMC2 PE=1 SV=3 - [PRS7_HUMAN]
1.07	0.886	1.015	1.155	1.094	1.164	0.762	1.166	0.8	P40306	Proteasome subunit beta type-10 OS=Homo sapiens GN=PSMB10 PE=1 SV=1 - [PSB10_HUMAN]
1.317	0.845	0.852	1.412	1.224	0.999	0.825	0.604	0.738	Q9H0A8	COMM domain-containing protein 4 OS=Homo sapiens GN=COMMD4 PE=1 SV=1 - [COMD4_HUMAN]
1.057	0.878	0.913	1.167	1.07	1.107	0.788	1.049	0.801	P18077	60S ribosomal protein L35a OS=Homo sapiens GN=RPL35A PE=1 SV=2 - [RL35A_HUMAN]
1.161	0.871	0.927	1.233	1.004	1.055	0.77	1.043	0.785	Q96C23	Aldose 1-epimerase OS=Homo sapiens GN=GALM PE=1 SV=1 - [GALM_HUMAN]
NaN	NaN	NaN	NaN	NaN	NaN	NaN	NaN	NaN	P30508	HLA class I histocompatibility antigen, Cw-12 alpha chain OS=Homo sapiens GN=HLA-C PE=2 SV=2 - [1C12_HUMAN]
1.202	0.854	0.899	1.29	1.029	1.067	0.901	1.071	0.84	Q96CN7	Isochorismatase domain-containing protein 1 OS=Homo sapiens GN=ISOC1 PE=1 SV=3 - [ISOC1_HUMAN]
1.112	0.93	0.993	1.2	1.171	1.113	0.786	1.108	0.787	Q9NP72	Ras-related protein Rab-18 OS=Homo sapiens GN=RAB18 PE=1 SV=1 - [RAB18_HUMAN]
1.066	0.922	1.01	1.221	1.062	1.11	0.807	1.069	0.746	P56537	Eukaryotic translation initiation factor 6 OS=Homo sapiens GN=EIF6 PE=1 SV=1 - [IF6_HUMAN]
1.103	0.887	1	1.172	1.056	1.164	0.791	1.057	0.827	P19338	Nucleolin OS=Homo sapiens GN=NCL PE=1 SV=3 - [NUCL_HUMAN]
1.076	0.919	0.994	1.257	1.086	1.191	0.842	1.047	0.775	P60981	Destrin OS=Homo sapiens GN=DSTN PE=1 SV=3 - [DEST_HUMAN]
1.104	0.88	0.962	1.217	1.092	1.132	0.79	1.117	0.782	Q92841	Probable ATP-dependent RNA helicase DDX17 OS=Homo sapiens GN=DDX17 PE=1 SV=2 - [DDX17_HUMAN]
1.11	0.889	0.959	1.125	1.029	1.164	0.792	1.061	0.802	P52815	39S ribosomal protein L12, mitochondrial OS=Homo sapiens GN=MRPL12 PE=1 SV=2 - [RM12_HUMAN]
1.15	0.929	0.988	1.172	1.038	1.139	0.767	1.104	0.78	P35270	Sepiapterin reductase OS=Homo sapiens GN=SPR PE=1 SV=1 - [SPRE_HUMAN]
1.113	0.834	0.972	1.139	1.035	1.156	0.785	0.972	0.811	P08631-3	Isoform 3 of Tyrosine-protein kinase HCK OS=Homo sapiens GN=HCK - [HCK_HUMAN]
1.078	0.893	0.927	1.138	1.046	1.082	0.771	1.079	0.796	Q1KMD3	Heterogeneous nuclear ribonucleoprotein U-like protein 2 OS=Homo sapiens GN=HNRNPUL2 PE=1 SV=1 - [HNRL2_HUMAN]
1.126	0.868	0.944	1.098	1.045	1.142	0.779	0.988	0.807	P17900	Ganglioside GM2 activator OS=Homo sapiens GN=GM2A PE=1 SV=4 - [SAP3_HUMAN]
1.106	0.902	0.954	1.178	1.07	1.105	0.791	1.081	0.781	P19367-4	Isoform 4 of Hexokinase-1 OS=Homo sapiens GN=HK1 - [HXK1_HUMAN]
1.057	NaN	NaN	0.981	NaN	NaN	0.692	NaN	NaN	Q05639	Elongation factor 1-alpha 2 OS=Homo sapiens GN=EEF1A2 PE=1 SV=1 - [EF1A2_HUMAN]
1.092	0.896	0.958	1.193	1.064	1.149	0.789	1.046	0.796	P60228	Eukaryotic translation initiation factor 3 subunit E OS=Homo sapiens GN=EIF3E PE=1 SV=1 - [EIF3E_HUMAN]
1.147	0.875	0.952	1.159	1.072	1.078	0.772	1.066	0.758	P27695	DNA-(apurinic or apyrimidinic site) lyase OS=Homo sapiens GN=APEX1 PE=1 SV=2 - [APEX1_HUMAN]
1.108	0.89	0.944	1.174	1.019	1.102	0.787	1.034	0.765	P50914	60S ribosomal protein L14 OS=Homo sapiens GN=RPL14 PE=1 SV=4 - [RL14_HUMAN]
1.153	0.93	1	1.202	1.024	1.184	0.751	1.095	0.811	Q14141-2	Isoform I of Septin-6 OS=Homo sapiens GN=SEPT6 - [SEPT6_HUMAN]
1.076	0.843	1.059	1.213	1.079	1.144	0.785	1.042	0.848	P61758	Prefoldin subunit 3 OS=Homo sapiens GN=VBP1 PE=1 SV=3 - [PFD3_HUMAN]
1.076	0.855	0.948	1.215	1.043	1.13	0.745	0.982	0.836	Q9Y613	FH1/FH2 domain-containing protein 1 OS=Homo sapiens GN=FHOD1 PE=1 SV=3 - [FHOD1_HUMAN]
1.12	0.944	0.944	1.209	1.068	1.098	0.827	1.103	0.825	P46782	40S ribosomal protein S5 OS=Homo sapiens GN=RPS5 PE=1 SV=4 - [RS5_HUMAN]
NaN	0.799	NaN	NaN	1.035	NaN	NaN	0.997	NaN	P56378	6.8 kDa mitochondrial proteolipid OS=Homo sapiens GN=MP68 PE=1 SV=1 - [68MP_HUMAN]
1.095	0.875	0.979	1.168	1.032	1.14	0.788	1.043	0.79	P54136	Arginine--tRNA ligase, cytoplasmic OS=Homo sapiens GN=RARS PE=1 SV=2 - [SYRC_HUMAN]
1.047	0.88	0.97	1.218	0.963	1.076	0.812	0.939	0.839	P30519	Heme oxygenase 2 OS=Homo sapiens GN=HMOX2 PE=1 SV=2 - [HMOX2_HUMAN]
1.105	0.904	0.946	1.236	1.104	1.189	0.793	1.068	0.853	Q13765	Nascent polypeptide-associated complex subunit alpha OS=Homo sapiens GN=NACA PE=1 SV=1 - [NACA_HUMAN]
1.19	0.828	0.888	1.14	1.019	0.951	0.842	0.996	0.734	Q9ULC4-2	Isoform 2 of Malignant T-cell-amplified sequence 1 OS=Homo sapiens GN=MCTS1 - [MCTS1_HUMAN]
NaN	0.798	0.989	NaN	1.344	1.524	NaN	1.123	1.019	Q9C002	Normal mucosa of esophagus-specific gene 1 protein OS=Homo sapiens GN=NMES1 PE=2 SV=1 - [NMES1_HUMAN]
1.08	0.898	1.009	1.257	1.109	1.206	0.828	1.112	0.819	Q9NT62	Ubiquitin-like-conjugating enzyme ATG3 OS=Homo sapiens GN=ATG3 PE=1 SV=1 - [ATG3_HUMAN]
1.108	0.906	0.902	1.146	1.011	1.143	0.807	1.012	0.753	Q9ULA0	Aspartyl aminopeptidase OS=Homo sapiens GN=DNPEP PE=1 SV=1 - [DNPEP_HUMAN]
1.095	0.878	0.942	1.189	1.094	1.103	0.803	1.07	0.831	Q9UKM9-2	Isoform 1 of RNA-binding protein Raly OS=Homo sapiens GN=RALY - [RALY_HUMAN]
1.09	0.859	0.948	1.065	0.983	1.101	0.745	0.915	0.785	P07339	Cathepsin D OS=Homo sapiens GN=CTSD PE=1 SV=1 - [CATD_HUMAN]
1.174	0.872	0.939	1.134	1.025	1.074	0.792	0.9	0.811	Q08257	Quinone oxidoreductase OS=Homo sapiens GN=CRYZ PE=1 SV=1 - [QOR_HUMAN]
1.103	0.848	0.978	1.133	1.01	1.147	0.774	1.027	0.813	P43405-2	Isoform Short of Tyrosine-protein kinase SYK OS=Homo sapiens GN=SYK - [KSYK_HUMAN]
1.083	0.899	0.952	1.178	1.06	1.146	0.767	1.073	0.826	Q9H444	Charged multivesicular body protein 4b OS=Homo sapiens GN=CHMP4B PE=1 SV=1 - [CHM4B_HUMAN]
1.106	0.913	1.098	0.992	0.923	0.914	0.826	0.965	0.714	P07602	Prosaposin OS=Homo sapiens GN=PSAP PE=1 SV=2 - [SAP_HUMAN]
1.165	0.859	0.988	1.2	1.048	1.178	0.829	1.036	0.836	P16435	NADPH--cytochrome P450 reductase OS=Homo sapiens GN=POR PE=1 SV=2 - [NCPR_HUMAN]
1.089	0.883	0.985	1.211	1.057	1.175	0.79	1.05	0.805	P09622	Dihydrolipoyl dehydrogenase, mitochondrial OS=Homo sapiens GN=DLD PE=1 SV=2 - [DLDH_HUMAN]
1.128	0.863	1.249	1.168	0.967	1.058	0.872	1.039	0.838	Q96AT9	Ribulose-phosphate 3-epimerase OS=Homo sapiens GN=RPE PE=1 SV=1 - [RPE_HUMAN]
1.102	0.922	0.982	1.221	1.003	1.033	0.817	1.064	0.709	P13284	Gamma-interferon-inducible lysosomal thiol reductase OS=Homo sapiens GN=IFI30 PE=1 SV=3 - [GILT_HUMAN]
1.369	1.052	1.034	1.335	1.085	1.141	0.868	1.372	0.827	Q96A00	Protein phosphatase 1 regulatory subunit 14A OS=Homo sapiens GN=PPP1R14A PE=1 SV=1 - [PP14A_HUMAN]
1.083	0.906	1.003	1.185	1.066	1.151	0.848	1.126	0.843	Q9UH65	Switch-associated protein 70 OS=Homo sapiens GN=SWAP70 PE=1 SV=1 - [SWP70_HUMAN]
1.095	0.893	0.926	1.171	1.025	1.08	0.776	1.002	0.789	P23526	Adenosylhomocysteinase OS=Homo sapiens GN=AHCY PE=1 SV=4 - [SAHH_HUMAN]
1.158	0.87	1.002	1.117	0.962	1.104	0.774	0.962	0.765	Q16775-2	Isoform 2 of Hydroxyacylglutathione hydrolase, mitochondrial OS=Homo sapiens GN=HAGH - [GLO2_HUMAN]
1.075	0.792	0.984	1.18	1.009	1.093	0.86	1.027	0.787	Q9Y3I0	tRNA-splicing ligase RtcB homolog OS=Homo sapiens GN=RTCB PE=1 SV=1 - [RTCB_HUMAN]
1.087	0.898	0.955	1.194	1.111	1.159	0.796	1.103	0.824	P62910	60S ribosomal protein L32 OS=Homo sapiens GN=RPL32 PE=1 SV=2 - [RL32_HUMAN]
1.049	0.912	0.949	1.209	1.059	1.141	0.858	1.083	0.821	P20042	Eukaryotic translation initiation factor 2 subunit 2 OS=Homo sapiens GN=EIF2S2 PE=1 SV=2 - [IF2B_HUMAN]
1.02	0.803	0.926	0.973	0.903	1.032	0.722	0.916	0.77	P38571-2	Isoform 2 of Lysosomal acid lipase/cholesteryl ester hydrolase OS=Homo sapiens GN=LIPA - [LICH_HUMAN]
1.097	0.888	0.974	1.22	1.095	1.128	0.791	1.089	0.814	Q16543	Hsp90 co-chaperone Cdc37 OS=Homo sapiens GN=CDC37 PE=1 SV=1 - [CDC37_HUMAN]
1.092	0.872	0.981	1.133	1.053	1.115	0.755	1.053	0.792	Q14103-4	Isoform 4 of Heterogeneous nuclear ribonucleoprotein D0 OS=Homo sapiens GN=HNRNPD - [HNRPD_HUMAN]
1.074	0.86	0.924	1.182	1.077	1.102	0.831	1.13	0.824	Q9UBQ5	Eukaryotic translation initiation factor 3 subunit K OS=Homo sapiens GN=EIF3K PE=1 SV=1 - [EIF3K_HUMAN]
1.088	0.873	0.902	1.297	1.067	1.044	0.836	1.035	0.84	P08754	Guanine nucleotide-binding protein G(k) subunit alpha OS=Homo sapiens GN=GNAI3 PE=1 SV=3 - [GNAI3_HUMAN]
1.083	0.896	0.946	1.207	1.118	1.152	0.824	1.101	0.825	P08575-2	Isoform 2 of Receptor-type tyrosine-protein phosphatase C OS=Homo sapiens GN=PTPRC - [PTPRC_HUMAN]
NaN	NaN	NaN	NaN	NaN	NaN	NaN	NaN	NaN	P30479	HLA class I histocompatibility antigen, B-41 alpha chain OS=Homo sapiens GN=HLA-B PE=1 SV=1 - [1B41_HUMAN]
1.078	0.866	0.939	1.169	1.105	1.14	0.823	1.033	0.806	P53618	Coatomer subunit beta OS=Homo sapiens GN=COPB1 PE=1 SV=3 - [COPB_HUMAN]
1.086	0.89	0.946	1.172	1.037	1.18	0.772	1.059	0.814	P08559-3	Isoform 3 of Pyruvate dehydrogenase E1 component subunit alpha, somatic form, mitochondrial OS=Homo sapiens GN=PDHA1 - [ODPA_HUMAN]
1.083	0.901	0.924	1.168	1.017	1.09	0.784	1.019	0.806	O00160	Unconventional myosin-If OS=Homo sapiens GN=MYO1F PE=1 SV=3 - [MYO1F_HUMAN]
1.092	0.874	0.983	1.151	1.091	1.189	0.707	1.035	0.806	Q16539	Mitogen-activated protein kinase 14 OS=Homo sapiens GN=MAPK14 PE=1 SV=3 - [MK14_HUMAN]
NaN	NaN	0.879	NaN	NaN	1.071	NaN	NaN	0.832	Q9NZL9-4	Isoform 4 of Methionine adenosyltransferase 2 subunit beta OS=Homo sapiens GN=MAT2B - [MAT2B_HUMAN]
NaN	0.914	0.987	NaN	1.091	1.125	NaN	1.098	0.75	P56381	ATP synthase subunit epsilon, mitochondrial OS=Homo sapiens GN=ATP5E PE=1 SV=2 - [ATP5E_HUMAN]
1.113	0.865	1	1.187	1.023	1.142	0.761	1.003	0.812	P42704	Leucine-rich PPR motif-containing protein, mitochondrial OS=Homo sapiens GN=LRPPRC PE=1 SV=3 - [LPPRC_HUMAN]
NaN	NaN	NaN	NaN	NaN	NaN	NaN	NaN	NaN	Q04826	HLA class I histocompatibility antigen, B-40 alpha chain OS=Homo sapiens GN=HLA-B PE=1 SV=1 - [1B40_HUMAN]
1.113	0.932	0.941	1.787	1.396	1.336	1.075	1.237	0.855	P43490	Nicotinamide phosphoribosyltransferase OS=Homo sapiens GN=NAMPT PE=1 SV=1 - [NAMPT_HUMAN]
1.181	0.983	1.004	1.296	1.13	1.148	0.891	1.116	0.888	Q6PIU2	Neutral cholesterol ester hydrolase 1 OS=Homo sapiens GN=NCEH1 PE=1 SV=3 - [NCEH1_HUMAN]
1.119	0.933	0.897	1.211	1.089	1.087	0.845	1.057	0.768	P46776	60S ribosomal protein L27a OS=Homo sapiens GN=RPL27A PE=1 SV=2 - [RL27A_HUMAN]
1.049	0.867	0.882	1.231	1.117	1.159	0.854	1.095	0.783	Q16666-3	Isoform 3 of Gamma-interferon-inducible protein 16 OS=Homo sapiens GN=IFI16 - [IF16_HUMAN]
1.085	0.892	0.974	1.167	1.079	1.152	0.795	1.128	0.834	P10606	Cytochrome c oxidase subunit 5B, mitochondrial OS=Homo sapiens GN=COX5B PE=1 SV=2 - [COX5B_HUMAN]
NaN	0.788	NaN	NaN	1.012	NaN	NaN	1.014	NaN	P30466	HLA class I histocompatibility antigen, B-18 alpha chain OS=Homo sapiens GN=HLA-B PE=1 SV=1 - [1B18_HUMAN]
1.145	0.997	0.947	1.33	1.017	1.345	0.913	1.02	0.862	O00148	ATP-dependent RNA helicase DDX39A OS=Homo sapiens GN=DDX39A PE=1 SV=2 - [DX39A_HUMAN]
1.078	0.876	0.938	1.216	1.086	1.109	0.784	1.039	0.811	P31153	S-adenosylmethionine synthase isoform type-2 OS=Homo sapiens GN=MAT2A PE=1 SV=1 - [METK2_HUMAN]
1.086	0.883	0.905	1.111	1.108	1.116	0.791	1.054	0.808	Q9H993	UPF0364 protein C6orf211 OS=Homo sapiens GN=C6orf211 PE=1 SV=1 - [CF211_HUMAN]
1.057	0.909	0.966	1.357	1.21	1.274	0.943	1.221	0.845	P80217	Interferon-induced 35 kDa protein OS=Homo sapiens GN=IFI35 PE=1 SV=5 - [IN35_HUMAN]
1.104	0.935	0.969	1.174	1.066	1.139	0.791	1.11	0.809	P24557	Thromboxane-A synthase OS=Homo sapiens GN=TBXAS1 PE=1 SV=3 - [THAS_HUMAN]
0.958	NaN	0.669	1.261	NaN	1.09	0.66	NaN	0.798	O15523	ATP-dependent RNA helicase DDX3Y OS=Homo sapiens GN=DDX3Y PE=1 SV=2 - [DDX3Y_HUMAN]
1.086	0.878	0.96	1.122	1.062	1.107	0.768	1.068	0.76	O60610-2	Isoform 2 of Protein diaphanous homolog 1 OS=Homo sapiens GN=DIAPH1 - [DIAP1_HUMAN]
1.044	0.832	0.962	1.194	0.999	1.059	0.772	0.958	0.784	Q9UHA4	Ragulator complex protein LAMTOR3 OS=Homo sapiens GN=LAMTOR3 PE=1 SV=1 - [LTOR3_HUMAN]
1.155	0.855	0.977	1.39	1.125	1.167	0.934	1.075	0.799	O00182-2	Isoform Short of Galectin-9 OS=Homo sapiens GN=LGALS9 - [LEG9_HUMAN]
1.145	0.982	0.887	1.227	1.042	1	0.847	1.086	0.665	Q15185	Prostaglandin E synthase 3 OS=Homo sapiens GN=PTGES3 PE=1 SV=1 - [TEBP_HUMAN]
NaN	NaN	NaN	NaN	NaN	NaN	NaN	NaN	NaN	Q31612	HLA class I histocompatibility antigen, B-73 alpha chain OS=Homo sapiens GN=HLA-B PE=1 SV=1 - [1B73_HUMAN]
1.116	0.889	0.939	1.203	1.067	1.101	0.81	1.014	0.778	P53396	ATP-citrate synthase OS=Homo sapiens GN=ACLY PE=1 SV=3 - [ACLY_HUMAN]
1.062	0.879	0.924	1.163	1.046	1.084	0.755	0.989	0.762	Q9Y376	Calcium-binding protein 39 OS=Homo sapiens GN=CAB39 PE=1 SV=1 - [CAB39_HUMAN]
1.058	0.808	0.941	1.116	0.739	1.173	0.771	0.957	0.888	O94925	Glutaminase kidney isoform, mitochondrial OS=Homo sapiens GN=GLS PE=1 SV=1 - [GLSK_HUMAN]
1.076	0.861	0.962	1.21	1.071	1.127	0.784	1.071	0.786	Q9NYU2-2	Isoform 2 of UDP-glucose:glycoprotein glucosyltransferase 1 OS=Homo sapiens GN=UGGT1 - [UGGG1_HUMAN]
1.082	0.867	0.968	1.272	1.083	1.158	0.8	1.122	0.813	P62857	40S ribosomal protein S28 OS=Homo sapiens GN=RPS28 PE=1 SV=1 - [RS28_HUMAN]
1.097	0.882	0.987	1.169	1.052	1.085	0.802	1.053	0.81	P20810-4	Isoform 4 of Calpastatin OS=Homo sapiens GN=CAST - [ICAL_HUMAN]
1.095	0.835	0.918	1.237	1.043	0.968	0.891	1.058	0.851	Q86Y82	Syntaxin-12 OS=Homo sapiens GN=STX12 PE=1 SV=1 - [STX12_HUMAN]
1.112	0.878	0.971	1.215	1.099	1.156	0.828	1.112	0.788	P11310	Medium-chain specific acyl-CoA dehydrogenase, mitochondrial OS=Homo sapiens GN=ACADM PE=1 SV=1 - [ACADM_HUMAN]
1.032	0.853	0.947	1.164	1.05	1.119	0.796	1.047	0.8	P23786	Carnitine O-palmitoyltransferase 2, mitochondrial OS=Homo sapiens GN=CPT2 PE=1 SV=2 - [CPT2_HUMAN]
1.123	0.947	1.002	1.192	1.117	1.083	0.781	1.125	0.791	P43487	Ran-specific GTPase-activating protein OS=Homo sapiens GN=RANBP1 PE=1 SV=1 - [RANG_HUMAN]
1.295	0.922	0.995	1.154	1.065	1.053	0.868	1.09	0.628	Q15286	Ras-related protein Rab-35 OS=Homo sapiens GN=RAB35 PE=1 SV=1 - [RAB35_HUMAN]
1.031	0.872	0.971	1.122	1.067	1.135	0.761	1.059	0.825	Q13418	Integrin-linked protein kinase OS=Homo sapiens GN=ILK PE=1 SV=2 - [ILK_HUMAN]
1.094	0.924	0.942	1.16	1.058	1.056	0.782	1.012	0.741	O43776	Asparagine--tRNA ligase, cytoplasmic OS=Homo sapiens GN=NARS PE=1 SV=1 - [SYNC_HUMAN]
1.084	0.878	0.948	1.171	1.059	1.094	0.772	1.082	0.799	Q00839-2	Isoform Short of Heterogeneous nuclear ribonucleoprotein U OS=Homo sapiens GN=HNRNPU - [HNRPU_HUMAN]
1.125	0.869	0.933	1.106	1.053	1.117	0.773	1.057	0.799	Q9Y5X3	Sorting nexin-5 OS=Homo sapiens GN=SNX5 PE=1 SV=1 - [SNX5_HUMAN]
1.052	0.879	1.03	1.171	1.022	1.248	0.774	1.054	0.769	O96008	Mitochondrial import receptor subunit TOM40 homolog OS=Homo sapiens GN=TOMM40 PE=1 SV=1 - [TOM40_HUMAN]
1.03	0.905	0.956	1.153	1.066	1.094	0.774	1.05	0.767	P28062-2	Isoform 2 of Proteasome subunit beta type-8 OS=Homo sapiens GN=PSMB8 - [PSB8_HUMAN]
NaN	0.868	NaN	NaN	0.766	NaN	NaN	0.677	NaN	P05534	HLA class I histocompatibility antigen, A-24 alpha chain OS=Homo sapiens GN=HLA-A PE=1 SV=2 - [1A24_HUMAN]
1.185	0.999	0.823	1.212	1.01	1.061	0.892	1.048	0.608	P04264	Keratin, type II cytoskeletal 1 OS=Homo sapiens GN=KRT1 PE=1 SV=6 - [K2C1_HUMAN]
0.95	0.878	0.924	1.038	1.047	1.064	0.735	1.002	0.797	P21283	V-type proton ATPase subunit C 1 OS=Homo sapiens GN=ATP6V1C1 PE=1 SV=4 - [VATC1_HUMAN]
1.111	0.876	0.987	1.193	1.067	1.164	0.779	1.06	0.823	P50502	Hsc70-interacting protein OS=Homo sapiens GN=ST13 PE=1 SV=2 - [F10A1_HUMAN]
1.104	0.89	0.933	1.241	1.109	1.144	0.805	1.082	0.802	P40429	60S ribosomal protein L13a OS=Homo sapiens GN=RPL13A PE=1 SV=2 - [RL13A_HUMAN]
1.096	0.882	0.907	1.347	1.193	1.339	0.891	1.145	0.902	P02794	Ferritin heavy chain OS=Homo sapiens GN=FTH1 PE=1 SV=2 - [FRIH_HUMAN]
1.099	0.874	0.95	1.143	1.005	1.088	0.738	1.019	0.791	Q96IU4	Alpha/beta hydrolase domain-containing protein 14B OS=Homo sapiens GN=ABHD14B PE=1 SV=1 - [ABHEB_HUMAN]
1.028	0.895	0.935	1.126	1.064	1.097	0.782	1.021	0.796	P62847-2	Isoform 2 of 40S ribosomal protein S24 OS=Homo sapiens GN=RPS24 - [RS24_HUMAN]
1.094	0.871	0.972	1.133	1.04	1.115	0.765	1.026	0.829	O43242	26S proteasome non-ATPase regulatory subunit 3 OS=Homo sapiens GN=PSMD3 PE=1 SV=2 - [PSMD3_HUMAN]
1.109	0.821	0.954	1.174	1.04	1.192	0.794	1.005	0.795	Q9Y262-2	Isoform 2 of Eukaryotic translation initiation factor 3 subunit L OS=Homo sapiens GN=EIF3L - [EIF3L_HUMAN]
1.083	0.893	0.955	1.181	1.142	1.149	0.77	1.134	0.824	Q13283	Ras GTPase-activating protein-binding protein 1 OS=Homo sapiens GN=G3BP1 PE=1 SV=1 - [G3BP1_HUMAN]
1.094	0.884	0.955	1.151	1.073	1.118	0.764	1.059	0.786	Q14005-3	Isoform 3 of Pro-interleukin-16 OS=Homo sapiens GN=IL16 - [IL16_HUMAN]
1.115	NaN	0.946	1.217	NaN	1.198	0.852	NaN	0.892	O95139	NADH dehydrogenase [ubiquinone] 1 beta subcomplex subunit 6 OS=Homo sapiens GN=NDUFB6 PE=1 SV=3 - [NDUB6_HUMAN]
1.056	0.867	0.957	1.1	1.043	1.115	0.746	1.031	0.804	P60900	Proteasome subunit alpha type-6 OS=Homo sapiens GN=PSMA6 PE=1 SV=1 - [PSA6_HUMAN]
1.075	0.911	0.959	1.274	1.11	1.149	0.782	1.141	0.841	P55209	Nucleosome assembly protein 1-like 1 OS=Homo sapiens GN=NAP1L1 PE=1 SV=1 - [NP1L1_HUMAN]
1.065	0.874	0.976	1.224	1.097	1.193	0.818	1.102	0.922	Q9BQE5	Apolipoprotein L2 OS=Homo sapiens GN=APOL2 PE=1 SV=1 - [APOL2_HUMAN]
1.091	0.924	1.046	1.195	1.126	1.111	0.745	1.097	0.743	O75436	Vacuolar protein sorting-associated protein 26A OS=Homo sapiens GN=VPS26A PE=1 SV=2 - [VP26A_HUMAN]
1.103	0.855	0.688	1.279	1.095	0.838	0.764	0.99	0.655	Q9NRV9	Heme-binding protein 1 OS=Homo sapiens GN=HEBP1 PE=1 SV=1 - [HEBP1_HUMAN]
1.056	0.891	0.94	1.17	1.083	1.12	0.777	1.047	0.799	Q08211	ATP-dependent RNA helicase A OS=Homo sapiens GN=DHX9 PE=1 SV=4 - [DHX9_HUMAN]
1.078	0.909	0.952	1.213	1.11	1.141	0.791	1.087	0.811	P62851	40S ribosomal protein S25 OS=Homo sapiens GN=RPS25 PE=1 SV=1 - [RS25_HUMAN]
1.016	0.824	NaN	1.118	0.964	NaN	0.779	0.932	NaN	O94925-3	Isoform 3 of Glutaminase kidney isoform, mitochondrial OS=Homo sapiens GN=GLS - [GLSK_HUMAN]
1.13	0.934	0.844	1.335	1.044	0.99	0.863	1.09	0.724	P62888	60S ribosomal protein L30 OS=Homo sapiens GN=RPL30 PE=1 SV=2 - [RL30_HUMAN]
1.11	0.885	1.039	1.196	1.094	1.114	0.766	1.065	0.775	Q16629-3	Isoform 3 of Serine/arginine-rich splicing factor 7 OS=Homo sapiens GN=SRSF7 - [SRSF7_HUMAN]
0.992	0.805	0.929	1.156	0.996	1.017	0.744	1.016	0.782	P08574	Cytochrome c1, heme protein, mitochondrial OS=Homo sapiens GN=CYC1 PE=1 SV=3 - [CY1_HUMAN]
1.091	0.883	0.979	1.146	1.036	1.143	0.746	1.006	0.798	O95571	Persulfide dioxygenase ETHE1, mitochondrial OS=Homo sapiens GN=ETHE1 PE=1 SV=2 - [ETHE1_HUMAN]
1.113	0.881	0.969	1.137	1.037	1.088	0.787	1.047	0.815	Q8NC51-4	Isoform 4 of Plasminogen activator inhibitor 1 RNA-binding protein OS=Homo sapiens GN=SERBP1 - [PAIRB_HUMAN]
1.073	0.879	0.919	1.166	1.064	1.154	0.791	1.093	0.852	Q16795	NADH dehydrogenase [ubiquinone] 1 alpha subcomplex subunit 9, mitochondrial OS=Homo sapiens GN=NDUFA9 PE=1 SV=2 - [NDUA9_HUMAN]
1.091	0.889	0.985	1.18	1.087	1.165	0.825	1.017	0.83	P17655	Calpain-2 catalytic subunit OS=Homo sapiens GN=CAPN2 PE=1 SV=6 - [CAN2_HUMAN]
1.11	0.892	0.967	1.217	1.115	1.142	0.809	1.095	0.823	P23246	Splicing factor, proline- and glutamine-rich OS=Homo sapiens GN=SFPQ PE=1 SV=2 - [SFPQ_HUMAN]
1.071	0.904	0.939	1.193	1.127	1.098	0.795	1.097	0.782	O00303	Eukaryotic translation initiation factor 3 subunit F OS=Homo sapiens GN=EIF3F PE=1 SV=1 - [EIF3F_HUMAN]
1.168	0.82	0.946	1.191	1.063	1.139	0.789	1.029	0.833	Q7L2H7	Eukaryotic translation initiation factor 3 subunit M OS=Homo sapiens GN=EIF3M PE=1 SV=1 - [EIF3M_HUMAN]
1.065	0.882	0.94	1.142	1.023	1.073	0.765	1.054	0.764	Q9Y3L3	SH3 domain-binding protein 1 OS=Homo sapiens GN=SH3BP1 PE=1 SV=3 - [3BP1_HUMAN]
1.105	0.91	0.958	1.208	1.111	1.104	0.805	1.091	0.83	Q32MZ4-3	Isoform 3 of Leucine-rich repeat flightless-interacting protein 1 OS=Homo sapiens GN=LRRFIP1 - [LRRF1_HUMAN]
1.041	0.87	0.995	1.063	1.078	1.113	0.8	1.135	0.835	O43665-2	Isoform 2 of Regulator of G-protein signaling 10 OS=Homo sapiens GN=RGS10 - [RGS10_HUMAN]
1.125	0.9	0.945	1.27	1.103	1.146	0.842	1.109	0.81	Q9BZQ8	Protein Niban OS=Homo sapiens GN=FAM129A PE=1 SV=1 - [NIBAN_HUMAN]
1.069	0.768	0.89	1.191	1.088	1.15	0.787	0.966	0.805	P61020-2	Isoform 2 of Ras-related protein Rab-5B OS=Homo sapiens GN=RAB5B - [RAB5B_HUMAN]
1.116	0.904	0.95	1.214	1.013	1.085	0.819	1.049	0.796	P36776	Lon protease homolog, mitochondrial OS=Homo sapiens GN=LONP1 PE=1 SV=2 - [LONM_HUMAN]
1.084	0.879	0.971	1.204	1.067	1.15	0.793	1.078	0.817	Q13423	NAD(P) transhydrogenase, mitochondrial OS=Homo sapiens GN=NNT PE=1 SV=3 - [NNTM_HUMAN]
NaN	NaN	0.931	NaN	NaN	1.093	NaN	NaN	0.732	P09488-2	Isoform 2 of Glutathione S-transferase Mu 1 OS=Homo sapiens GN=GSTM1 - [GSTM1_HUMAN]
1.106	0.925	0.953	1.535	1.209	1.277	0.984	1.134	0.875	Q16719	Kynureninase OS=Homo sapiens GN=KYNU PE=1 SV=1 - [KYNU_HUMAN]
1.102	0.887	0.999	1.212	1.06	1.142	0.767	1.113	0.841	P26583	High mobility group protein B2 OS=Homo sapiens GN=HMGB2 PE=1 SV=2 - [HMGB2_HUMAN]
1.09	0.899	0.942	1.219	1.102	1.134	0.796	1.119	0.801	Q9Y678	Coatomer subunit gamma-1 OS=Homo sapiens GN=COPG1 PE=1 SV=1 - [COPG1_HUMAN]
1.082	0.891	1.067	1.158	1.051	1.157	0.75	1.012	0.846	P13716	Delta-aminolevulinic acid dehydratase OS=Homo sapiens GN=ALAD PE=1 SV=1 - [HEM2_HUMAN]
1.068	0.901	0.946	1.151	1.05	1.096	0.792	1.004	0.817	O14980	Exportin-1 OS=Homo sapiens GN=XPO1 PE=1 SV=1 - [XPO1_HUMAN]
1.11	0.872	0.963	1.165	1.055	1.101	0.794	1.06	0.805	Q09028-3	Isoform 3 of Histone-binding protein RBBP4 OS=Homo sapiens GN=RBBP4 - [RBBP4_HUMAN]
1.015	0.878	0.943	1.124	1.08	1.079	0.772	1.029	0.76	Q9BRF8	Calcineurin-like phosphoesterase domain-containing protein 1 OS=Homo sapiens GN=CPPED1 PE=1 SV=3 - [CPPED_HUMAN]
0.968	NaN	NaN	1.269	NaN	NaN	0.9	NaN	NaN	Q9NZN3	EH domain-containing protein 3 OS=Homo sapiens GN=EHD3 PE=1 SV=2 - [EHD3_HUMAN]
1.089	0.868	0.993	1.179	1.061	1.128	0.801	1.079	0.799	P22307-4	Isoform 4 of Non-specific lipid-transfer protein OS=Homo sapiens GN=SCP2 - [NLTP_HUMAN]
1.106	0.916	0.986	1.17	1	1.126	0.79	1.088	0.861	P50454	Serpin H1 OS=Homo sapiens GN=SERPINH1 PE=1 SV=2 - [SERPH_HUMAN]
1.808	1.111	0.974	1.659	1.157	1.092	0.657	1.063	0.82	Q08623	Pseudouridine-5'-monophosphatase OS=Homo sapiens GN=HDHD1 PE=1 SV=3 - [HDHD1_HUMAN]
1.077	0.868	1.031	1.247	0.979	1.117	0.807	1.061	0.845	P54725	UV excision repair protein RAD23 homolog A OS=Homo sapiens GN=RAD23A PE=1 SV=1 - [RD23A_HUMAN]
1.078	0.868	0.934	1.212	1.051	1.096	0.808	1.03	0.785	P52597	Heterogeneous nuclear ribonucleoprotein F OS=Homo sapiens GN=HNRNPF PE=1 SV=3 - [HNRPF_HUMAN]
1.106	0.842	0.962	1.193	1.035	1.108	0.734	1.003	0.821	O60496	Docking protein 2 OS=Homo sapiens GN=DOK2 PE=1 SV=2 - [DOK2_HUMAN]
1.042	NaN	0.972	1.149	NaN	1.127	0.762	NaN	0.883	P28072	Proteasome subunit beta type-6 OS=Homo sapiens GN=PSMB6 PE=1 SV=4 - [PSB6_HUMAN]
1.064	0.896	0.931	1.183	1.141	1.089	0.8	1.058	0.835	P17612-2	Isoform 2 of cAMP-dependent protein kinase catalytic subunit alpha OS=Homo sapiens GN=PRKACA - [KAPCA_HUMAN]
1.093	0.872	0.972	1.137	1.048	1.136	0.804	1.037	0.824	P12955	Xaa-Pro dipeptidase OS=Homo sapiens GN=PEPD PE=1 SV=3 - [PEPD_HUMAN]
0.977	0.786	1.015	1.017	0.958	1.202	0.819	0.858	0.963	Q96AB3	Isochorismatase domain-containing protein 2, mitochondrial OS=Homo sapiens GN=ISOC2 PE=1 SV=1 - [ISOC2_HUMAN]
1.092	0.904	0.935	1.194	1.067	1.081	0.77	1.041	0.791	Q9UNF0-2	Isoform 2 of Protein kinase C and casein kinase substrate in neurons protein 2 OS=Homo sapiens GN=PACSIN2 - [PACN2_HUMAN]
1.036	0.91	1.04	1.147	1.071	1.336	0.732	1.179	0.881	Q9H7Z7	Prostaglandin E synthase 2 OS=Homo sapiens GN=PTGES2 PE=1 SV=1 - [PGES2_HUMAN]
1.093	0.886	0.943	1.166	1.184	1.094	0.778	1.137	0.781	Q13126	S-methyl-5'-thioadenosine phosphorylase OS=Homo sapiens GN=MTAP PE=1 SV=2 - [MTAP_HUMAN]
1.09	0.905	0.937	1.167	1.074	1.176	0.788	1.05	0.804	P50452	Serpin B8 OS=Homo sapiens GN=SERPINB8 PE=1 SV=2 - [SPB8_HUMAN]
NaN	0.93	0.958	NaN	1.081	1.177	NaN	1.115	0.835	Q71UM5	40S ribosomal protein S27-like OS=Homo sapiens GN=RPS27L PE=1 SV=3 - [RS27L_HUMAN]
1.106	0.904	0.922	1.201	1.116	1.087	0.797	1.098	0.836	P42677	40S ribosomal protein S27 OS=Homo sapiens GN=RPS27 PE=1 SV=3 - [RS27_HUMAN]
1.102	0.896	0.986	1.183	1.03	1.157	0.828	1.076	0.833	P60866	40S ribosomal protein S20 OS=Homo sapiens GN=RPS20 PE=1 SV=1 - [RS20_HUMAN]
1.073	0.906	0.946	1.371	1.215	1.227	0.9	1.143	0.867	P08195-2	Isoform 2 of 4F2 cell-surface antigen heavy chain OS=Homo sapiens GN=SLC3A2 - [4F2_HUMAN]
1.023	0.894	0.959	1.163	1.023	1.111	0.745	1.077	0.796	Q15008	26S proteasome non-ATPase regulatory subunit 6 OS=Homo sapiens GN=PSMD6 PE=1 SV=1 - [PSMD6_HUMAN]
1.187	0.907	0.997	1.212	1	1.066	0.88	1.084	0.699	P62873	Guanine nucleotide-binding protein G(I)/G(S)/G(T) subunit beta-1 OS=Homo sapiens GN=GNB1 PE=1 SV=3 - [GBB1_HUMAN]
1.06	0.897	0.938	1.121	1.027	1.064	0.797	0.944	0.765	Q13155	Aminoacyl tRNA synthase complex-interacting multifunctional protein 2 OS=Homo sapiens GN=AIMP2 PE=1 SV=2 - [AIMP2_HUMAN]
1.143	0.908	0.98	1.195	1.049	1.153	0.799	1.105	0.839	P09496-2	Isoform Non-brain of Clathrin light chain A OS=Homo sapiens GN=CLTA - [CLCA_HUMAN]
1.077	0.896	0.943	1.158	1.048	1.119	0.775	0.988	0.826	Q8WX93-4	Isoform 4 of Palladin OS=Homo sapiens GN=PALLD - [PALLD_HUMAN]
1.064	0.885	0.962	1.133	1.072	1.095	0.771	1.085	0.763	P50213	Isocitrate dehydrogenase [NAD] subunit alpha, mitochondrial OS=Homo sapiens GN=IDH3A PE=1 SV=1 - [IDH3A_HUMAN]
1.077	0.881	0.991	1.132	1.045	1.133	0.749	1.053	0.796	Q92945	Far upstream element-binding protein 2 OS=Homo sapiens GN=KHSRP PE=1 SV=4 - [FUBP2_HUMAN]
1.063	0.81	1.008	1.223	1.075	1.176	0.786	1.12	0.814	Q9UJZ1	Stomatin-like protein 2, mitochondrial OS=Homo sapiens GN=STOML2 PE=1 SV=1 - [STML2_HUMAN]
1.07	0.843	0.953	1.238	1.039	1.137	0.81	1.004	0.839	O76003	Glutaredoxin-3 OS=Homo sapiens GN=GLRX3 PE=1 SV=2 - [GLRX3_HUMAN]
1.113	0.887	0.958	1.18	1.043	1.115	0.764	1.118	0.796	P14866	Heterogeneous nuclear ribonucleoprotein L OS=Homo sapiens GN=HNRNPL PE=1 SV=2 - [HNRPL_HUMAN]
1.103	0.889	0.97	1.203	1.111	1.207	0.835	1.059	0.868	O95470	Sphingosine-1-phosphate lyase 1 OS=Homo sapiens GN=SGPL1 PE=1 SV=3 - [SGPL1_HUMAN]
1.066	0.863	0.989	1.153	1.096	1.17	0.77	1.112	0.833	O95573	Long-chain-fatty-acid--CoA ligase 3 OS=Homo sapiens GN=ACSL3 PE=1 SV=3 - [ACSL3_HUMAN]
1.086	0.833	0.994	1.162	1.099	1.235	0.724	1.064	0.852	O14907	Tax1-binding protein 3 OS=Homo sapiens GN=TAX1BP3 PE=1 SV=2 - [TX1B3_HUMAN]
1.125	0.838	0.976	1.21	1.086	1.083	0.786	1.018	0.77	Q9Y3C8	Ubiquitin-fold modifier-conjugating enzyme 1 OS=Homo sapiens GN=UFC1 PE=1 SV=3 - [UFC1_HUMAN]
1.038	0.886	0.922	1.091	1.02	1.018	0.702	1.049	0.747	P28676	Grancalcin OS=Homo sapiens GN=GCA PE=1 SV=2 - [GRAN_HUMAN]
1.111	0.847	1.004	1.147	1.101	1.163	0.884	1.006	0.802	Q9UN36-2	Isoform 2 of Protein NDRG2 OS=Homo sapiens GN=NDRG2 - [NDRG2_HUMAN]
1.105	0.916	0.984	1.13	1.057	1.051	0.787	1.077	0.809	O14737	Programmed cell death protein 5 OS=Homo sapiens GN=PDCD5 PE=1 SV=3 - [PDCD5_HUMAN]
1.097	0.93	0.959	1.249	1.104	1.174	0.753	1.033	0.805	P15559-3	Isoform 3 of NAD(P)H dehydrogenase [quinone] 1 OS=Homo sapiens GN=NQO1 - [NQO1_HUMAN]
1.085	0.873	0.986	1.216	1.07	1.112	0.783	1.102	0.794	P27816	Microtubule-associated protein 4 OS=Homo sapiens GN=MAP4 PE=1 SV=3 - [MAP4_HUMAN]
1.069	0.871	0.94	1.151	1.039	1.159	0.783	1.045	0.766	P52790	Hexokinase-3 OS=Homo sapiens GN=HK3 PE=1 SV=2 - [HXK3_HUMAN]
1.068	0.881	0.938	1.204	1.068	1.123	0.853	1.029	0.871	P53621	Coatomer subunit alpha OS=Homo sapiens GN=COPA PE=1 SV=2 - [COPA_HUMAN]
1.137	0.949	0.993	1.209	1.044	1.184	0.715	1.005	0.774	Q92556	Engulfment and cell motility protein 1 OS=Homo sapiens GN=ELMO1 PE=1 SV=2 - [ELMO1_HUMAN]
1.066	0.869	0.864	1.254	1.233	1.133	0.952	1.205	0.804	P07948-2	Isoform 2 of Tyrosine-protein kinase Lyn OS=Homo sapiens GN=LYN - [LYN_HUMAN]
1.117	0.919	0.978	1.284	1.147	1.255	0.79	1.049	0.873	Q9BUL8	Programmed cell death protein 10 OS=Homo sapiens GN=PDCD10 PE=1 SV=1 - [PDC10_HUMAN]
1.08	0.885	0.932	1.258	1.045	1.172	0.83	1.073	0.803	P25788-2	Isoform 2 of Proteasome subunit alpha type-3 OS=Homo sapiens GN=PSMA3 - [PSA3_HUMAN]
1.091	0.846	0.974	1.171	1.059	1.125	0.787	1.039	0.782	P00403	Cytochrome c oxidase subunit 2 OS=Homo sapiens GN=MT-CO2 PE=1 SV=1 - [COX2_HUMAN]
1.084	0.956	0.96	1.069	1.054	1.105	0.797	1.042	0.768	P62314	Small nuclear ribonucleoprotein Sm D1 OS=Homo sapiens GN=SNRPD1 PE=1 SV=1 - [SMD1_HUMAN]
1.148	0.731	1.139	1.254	0.949	1.233	0.762	1.027	0.821	O60762	Dolichol-phosphate mannosyltransferase OS=Homo sapiens GN=DPM1 PE=1 SV=1 - [DPM1_HUMAN]
1.049	0.902	0.911	1.187	1.087	1.113	0.758	1.061	0.754	P61019-2	Isoform 2 of Ras-related protein Rab-2A OS=Homo sapiens GN=RAB2A - [RAB2A_HUMAN]
1.097	0.881	0.946	1.171	1.027	1.074	0.761	1.069	0.787	Q9BR76	Coronin-1B OS=Homo sapiens GN=CORO1B PE=1 SV=1 - [COR1B_HUMAN]
1.07	0.871	0.961	1.199	1.074	1.088	0.78	1.1	0.824	Q9NZK5	Adenosine deaminase CECR1 OS=Homo sapiens GN=CECR1 PE=1 SV=2 - [CECR1_HUMAN]
1.115	0.858	0.935	1.143	1.055	1.115	0.791	1.055	0.808	O75351	Vacuolar protein sorting-associated protein 4B OS=Homo sapiens GN=VPS4B PE=1 SV=2 - [VPS4B_HUMAN]
1.059	0.874	0.966	1.175	1.042	1.122	0.794	1.053	0.827	P00505	Aspartate aminotransferase, mitochondrial OS=Homo sapiens GN=GOT2 PE=1 SV=3 - [AATM_HUMAN]
1.051	0.895	0.928	1.168	1.054	1.114	0.769	1.018	0.805	Q9NZ08	Endoplasmic reticulum aminopeptidase 1 OS=Homo sapiens GN=ERAP1 PE=1 SV=3 - [ERAP1_HUMAN]
1.087	0.903	0.963	1.229	1.073	1.183	0.781	1.061	0.852	Q9UNM6	26S proteasome non-ATPase regulatory subunit 13 OS=Homo sapiens GN=PSMD13 PE=1 SV=2 - [PSD13_HUMAN]
1.072	0.894	0.981	1.495	1.33	1.25	1.065	1.186	0.924	P32455	Interferon-induced guanylate-binding protein 1 OS=Homo sapiens GN=GBP1 PE=1 SV=2 - [GBP1_HUMAN]
1.066	0.853	0.97	1.366	1.054	1.189	0.85	1.032	0.834	Q15181	Inorganic pyrophosphatase OS=Homo sapiens GN=PPA1 PE=1 SV=2 - [IPYR_HUMAN]
1.096	0.816	0.967	1.316	1.12	1.247	0.835	1.091	0.867	O95379	Tumor necrosis factor alpha-induced protein 8 OS=Homo sapiens GN=TNFAIP8 PE=1 SV=1 - [TFIP8_HUMAN]
1.075	0.88	0.974	1.184	1.038	1.162	0.758	1.032	0.809	Q02218	2-oxoglutarate dehydrogenase, mitochondrial OS=Homo sapiens GN=OGDH PE=1 SV=3 - [ODO1_HUMAN]
1.077	0.85	0.968	1.049	1.103	1.074	0.707	1.134	0.767	P09668	Pro-cathepsin H OS=Homo sapiens GN=CTSH PE=1 SV=4 - [CATH_HUMAN]
1.051	0.87	1	1.219	1.134	1.208	0.802	1.122	0.892	Q02818	Nucleobindin-1 OS=Homo sapiens GN=NUCB1 PE=1 SV=4 - [NUCB1_HUMAN]
1.093	0.877	0.98	1.195	1.006	1.109	0.798	1.034	0.804	Q13200	26S proteasome non-ATPase regulatory subunit 2 OS=Homo sapiens GN=PSMD2 PE=1 SV=3 - [PSMD2_HUMAN]
1.131	0.878	0.929	1.24	1.098	1.225	0.757	1.147	0.818	Q15041	ADP-ribosylation factor-like protein 6-interacting protein 1 OS=Homo sapiens GN=ARL6IP1 PE=1 SV=2 - [AR6P1_HUMAN]
1.076	0.888	0.941	1.172	1.089	1.133	0.799	1.121	0.797	Q9P2R7-2	Isoform 2 of Succinyl-CoA ligase [ADP-forming] subunit beta, mitochondrial OS=Homo sapiens GN=SUCLA2 - [SUCB1_HUMAN]
1.101	0.89	0.919	1.177	1.107	1.11	0.82	1.033	0.804	P49327	Fatty acid synthase OS=Homo sapiens GN=FASN PE=1 SV=3 - [FAS_HUMAN]
1.052	NaN	NaN	1.501	NaN	NaN	0.831	NaN	NaN	Q95604	HLA class I histocompatibility antigen, Cw-17 alpha chain OS=Homo sapiens GN=HLA-C PE=1 SV=1 - [1C17_HUMAN]
1.105	0.895	0.957	1.159	1.054	1.145	0.815	1.082	0.795	Q9P2E9-3	Isoform 2 of Ribosome-binding protein 1 OS=Homo sapiens GN=RRBP1 - [RRBP1_HUMAN]
1.013	0.916	1.01	1.137	1.175	1.225	0.771	1.103	0.793	Q96PU8-5	Isoform 3 of Protein quaking OS=Homo sapiens GN=QKI - [QKI_HUMAN]
NaN	NaN	NaN	NaN	NaN	NaN	NaN	NaN	NaN	P10321	HLA class I histocompatibility antigen, Cw-7 alpha chain OS=Homo sapiens GN=HLA-C PE=1 SV=3 - [1C07_HUMAN]
1.009	1.024	0.919	1.347	0.999	1.128	0.816	1.181	0.88	Q9Y3L5	Ras-related protein Rap-2c OS=Homo sapiens GN=RAP2C PE=1 SV=1 - [RAP2C_HUMAN]
1.267	NaN	NaN	1.243	NaN	NaN	0.82	NaN	NaN	P10114	Ras-related protein Rap-2a OS=Homo sapiens GN=RAP2A PE=1 SV=1 - [RAP2A_HUMAN]
1.063	0.91	0.998	1.144	1.044	1.139	0.774	1.055	0.803	Q9Y6G9	Cytoplasmic dynein 1 light intermediate chain 1 OS=Homo sapiens GN=DYNC1LI1 PE=1 SV=3 - [DC1L1_HUMAN]
0.997	0.766	1.022	1.078	0.966	1.048	0.721	0.949	0.612	P07332	Tyrosine-protein kinase Fes/Fps OS=Homo sapiens GN=FES PE=1 SV=3 - [FES_HUMAN]
1.076	0.859	0.916	1.251	1.2	1.105	0.814	1.091	0.762	P31689	DnaJ homolog subfamily A member 1 OS=Homo sapiens GN=DNAJA1 PE=1 SV=2 - [DNJA1_HUMAN]
1.291	0.847	0.939	1.083	1.048	1.161	0.8	1.1	0.809	P09669	Cytochrome c oxidase subunit 6C OS=Homo sapiens GN=COX6C PE=1 SV=2 - [COX6C_HUMAN]
NaN	0.852	NaN	NaN	1.08	NaN	NaN	1.127	NaN	Q9NZL9	Methionine adenosyltransferase 2 subunit beta OS=Homo sapiens GN=MAT2B PE=1 SV=1 - [MAT2B_HUMAN]
1.069	0.885	0.946	1.169	1.049	1.116	0.803	1.051	0.8	Q14152	Eukaryotic translation initiation factor 3 subunit A OS=Homo sapiens GN=EIF3A PE=1 SV=1 - [EIF3A_HUMAN]
1.036	0.975	0.959	1.017	1.019	1.072	0.762	1.072	0.789	O95861	3'(2'),5'-bisphosphate nucleotidase 1 OS=Homo sapiens GN=BPNT1 PE=1 SV=1 - [BPNT1_HUMAN]
1.071	0.874	0.95	1.157	1.098	1.15	0.806	1.071	0.827	Q9UNH7	Sorting nexin-6 OS=Homo sapiens GN=SNX6 PE=1 SV=1 - [SNX6_HUMAN]
1.151	0.895	0.948	1.314	1.049	1.085	0.845	0.946	0.754	P52306-6	Isoform 6 of Rap1 GTPase-GDP dissociation stimulator 1 OS=Homo sapiens GN=RAP1GDS1 - [GDS1_HUMAN]
1.118	0.916	0.989	1.147	1.097	1.115	0.774	1.172	0.783	P09497-2	Isoform Non-brain of Clathrin light chain B OS=Homo sapiens GN=CLTB - [CLCB_HUMAN]
1.096	0.911	0.914	1.167	1.104	1.102	0.777	1.041	0.791	P38919	Eukaryotic initiation factor 4A-III OS=Homo sapiens GN=EIF4A3 PE=1 SV=4 - [IF4A3_HUMAN]
1.134	0.871	0.962	1.191	1.087	1.045	0.753	1.007	0.766	P50416	Carnitine O-palmitoyltransferase 1, liver isoform OS=Homo sapiens GN=CPT1A PE=1 SV=2 - [CPT1A_HUMAN]
1.097	0.896	0.948	1.151	1.086	1.109	0.774	1.035	0.798	O60749	Sorting nexin-2 OS=Homo sapiens GN=SNX2 PE=1 SV=2 - [SNX2_HUMAN]
1.096	NaN	NaN	1.199	NaN	NaN	0.803	NaN	NaN	P07919	Cytochrome b-c1 complex subunit 6, mitochondrial OS=Homo sapiens GN=UQCRH PE=1 SV=2 - [QCR6_HUMAN]
NaN	0.891	NaN	NaN	1.204	NaN	NaN	1.17	NaN	O75828	Carbonyl reductase [NADPH] 3 OS=Homo sapiens GN=CBR3 PE=1 SV=3 - [CBR3_HUMAN]
1.087	0.88	0.962	1.16	1.056	1.053	0.763	1.015	0.8	P49189	4-trimethylaminobutyraldehyde dehydrogenase OS=Homo sapiens GN=ALDH9A1 PE=1 SV=3 - [AL9A1_HUMAN]
1.081	0.904	NaN	1.073	1.058	NaN	0.788	0.978	NaN	P36507	Dual specificity mitogen-activated protein kinase kinase 2 OS=Homo sapiens GN=MAP2K2 PE=1 SV=1 - [MP2K2_HUMAN]
1.069	0.866	0.95	1.117	1.024	1.05	0.755	0.978	0.825	P30566	Adenylosuccinate lyase OS=Homo sapiens GN=ADSL PE=1 SV=2 - [PUR8_HUMAN]
1.104	0.91	0.946	1.21	1.148	1.127	0.831	1.105	0.786	O95466-2	Isoform 2 of Formin-like protein 1 OS=Homo sapiens GN=FMNL1 - [FMNL_HUMAN]
1.104	0.889	0.955	1.166	1.045	1.154	0.784	1.061	0.811	P33176	Kinesin-1 heavy chain OS=Homo sapiens GN=KIF5B PE=1 SV=1 - [KINH_HUMAN]
1.124	0.874	0.973	1.186	1.006	1.156	0.793	0.969	0.834	P49588	Alanine--tRNA ligase, cytoplasmic OS=Homo sapiens GN=AARS PE=1 SV=2 - [SYAC_HUMAN]
1.056	0.912	0.929	1.06	0.972	1.131	0.75	0.98	0.832	Q9NUJ1	Mycophenolic acid acyl-glucuronide esterase, mitochondrial OS=Homo sapiens GN=ABHD10 PE=1 SV=1 - [ABHDA_HUMAN]
0.917	0.908	0.965	1.023	1.149	1.119	0.761	1.043	0.888	P35241	Radixin OS=Homo sapiens GN=RDX PE=1 SV=1 - [RADI_HUMAN]
1.097	0.901	0.985	1.126	1.13	1.125	0.827	1.078	0.865	P28845	Corticosteroid 11-beta-dehydrogenase isozyme 1 OS=Homo sapiens GN=HSD11B1 PE=1 SV=3 - [DHI1_HUMAN]
1.143	0.943	1.025	1.34	1.174	1.162	0.87	1.141	0.81	Q9UBE0	SUMO-activating enzyme subunit 1 OS=Homo sapiens GN=SAE1 PE=1 SV=1 - [SAE1_HUMAN]
1.1	0.91	0.982	1.254	1.124	1.184	0.853	1.077	0.832	Q9NZM1-6	Isoform 6 of Myoferlin OS=Homo sapiens GN=MYOF - [MYOF_HUMAN]
1.127	0.897	0.866	1	1.135	1.081	0.786	1.114	0.788	Q96IX5	Up-regulated during skeletal muscle growth protein 5 OS=Homo sapiens GN=USMG5 PE=1 SV=1 - [USMG5_HUMAN]
1.056	0.937	0.968	1.073	0.98	1.159	0.685	1.199	0.773	Q96C90	Protein phosphatase 1 regulatory subunit 14B OS=Homo sapiens GN=PPP1R14B PE=1 SV=3 - [PP14B_HUMAN]
1.072	0.888	0.979	1.164	1.049	1.177	0.816	1.053	0.85	Q96HE7	ERO1-like protein alpha OS=Homo sapiens GN=ERO1L PE=1 SV=2 - [ERO1A_HUMAN]
1.119	0.887	0.963	1.216	1.081	1.125	0.797	1.1	0.795	Q96FJ2	Dynein light chain 2, cytoplasmic OS=Homo sapiens GN=DYNLL2 PE=1 SV=1 - [DYL2_HUMAN]
1.089	0.957	0.981	3.81	3.102	3.54	2.125	2.667	1.793	P20591	Interferon-induced GTP-binding protein Mx1 OS=Homo sapiens GN=MX1 PE=1 SV=4 - [MX1_HUMAN]
1.108	0.9	0.946	1.189	1.068	1.085	0.802	1.026	0.782	P07814	Bifunctional glutamate/proline--tRNA ligase OS=Homo sapiens GN=EPRS PE=1 SV=5 - [SYEP_HUMAN]
1.101	0.881	0.954	1.237	1.097	1.087	0.846	1.111	0.809	Q9BX68	Histidine triad nucleotide-binding protein 2, mitochondrial OS=Homo sapiens GN=HINT2 PE=1 SV=1 - [HINT2_HUMAN]
1.121	0.888	0.977	1.166	1.058	1.11	0.814	1.002	0.802	P54577	Tyrosine--tRNA ligase, cytoplasmic OS=Homo sapiens GN=YARS PE=1 SV=4 - [SYYC_HUMAN]
1.06	0.904	0.93	1.145	1.068	1.119	0.791	1.028	0.816	P26368-2	Isoform 2 of Splicing factor U2AF 65 kDa subunit OS=Homo sapiens GN=U2AF2 - [U2AF2_HUMAN]
1.082	0.895	0.943	1.11	1.029	1.106	0.769	0.99	0.783	Q15418-3	Isoform 3 of Ribosomal protein S6 kinase alpha-1 OS=Homo sapiens GN=RPS6KA1 - [KS6A1_HUMAN]
1.004	0.842	0.992	1.251	1.08	1.168	0.801	1.016	0.858	Q9BRR6-2	Isoform 2 of ADP-dependent glucokinase OS=Homo sapiens GN=ADPGK - [ADPGK_HUMAN]
1.118	0.897	0.93	1.291	1.126	1.13	0.878	1.114	0.83	P16070-18	Isoform 18 of CD44 antigen OS=Homo sapiens GN=CD44 - [CD44_HUMAN]
1.089	0.877	0.982	1.202	1.069	1.134	0.802	1.13	0.819	Q14011	Cold-inducible RNA-binding protein OS=Homo sapiens GN=CIRBP PE=1 SV=1 - [CIRBP_HUMAN]
1.074	0.884	0.983	1.264	1.092	1.131	0.863	1.077	0.851	P50453	Serpin B9 OS=Homo sapiens GN=SERPINB9 PE=1 SV=1 - [SPB9_HUMAN]
1.092	0.94	0.938	1.182	1.116	1.114	0.816	1.045	0.789	Q07020	60S ribosomal protein L18 OS=Homo sapiens GN=RPL18 PE=1 SV=2 - [RL18_HUMAN]
1.091	0.896	0.97	1.173	1.099	1.132	0.802	1.153	0.815	P14314-2	Isoform 2 of Glucosidase 2 subunit beta OS=Homo sapiens GN=PRKCSH - [GLU2B_HUMAN]
1.102	0.879	0.924	1.189	1.026	1.122	0.809	1.033	0.838	P84098	60S ribosomal protein L19 OS=Homo sapiens GN=RPL19 PE=1 SV=1 - [RL19_HUMAN]
1.081	0.887	0.949	1.136	1.054	1.075	0.821	1.043	0.781	P23219-3	Isoform 3 of Prostaglandin G/H synthase 1 OS=Homo sapiens GN=PTGS1 - [PGH1_HUMAN]
1.135	0.878	0.97	1.088	1.074	1.184	0.742	1.055	0.826	P09661	U2 small nuclear ribonucleoprotein A' OS=Homo sapiens GN=SNRPA1 PE=1 SV=2 - [RU2A_HUMAN]
1.13	0.897	0.937	1.21	1.078	1.136	0.738	0.997	0.845	Q9BPX5	Actin-related protein 2/3 complex subunit 5-like protein OS=Homo sapiens GN=ARPC5L PE=1 SV=1 - [ARP5L_HUMAN]
1.034	0.909	0.992	1.214	1.077	1.218	0.791	1.104	0.825	Q07065	Cytoskeleton-associated protein 4 OS=Homo sapiens GN=CKAP4 PE=1 SV=2 - [CKAP4_HUMAN]
1.058	0.881	0.917	1.132	1.038	1.105	0.776	0.99	0.807	P41091	Eukaryotic translation initiation factor 2 subunit 3 OS=Homo sapiens GN=EIF2S3 PE=1 SV=3 - [IF2G_HUMAN]
1.084	0.954	0.954	1.046	1.066	1.161	0.837	1.157	0.776	Q16401	26S proteasome non-ATPase regulatory subunit 5 OS=Homo sapiens GN=PSMD5 PE=1 SV=3 - [PSMD5_HUMAN]
1.131	0.889	0.999	1.214	1.086	1.167	0.848	1.109	0.817	Q00765	Receptor expression-enhancing protein 5 OS=Homo sapiens GN=REEP5 PE=1 SV=3 - [REEP5_HUMAN]
1.098	0.794	0.811	1.337	0.938	0.894	0.653	0.893	0.592	P32320	Cytidine deaminase OS=Homo sapiens GN=CDA PE=1 SV=2 - [CDD_HUMAN]
1.097	0.771	0.919	1.145	0.971	1.057	0.785	0.952	0.784	P48637	Glutathione synthetase OS=Homo sapiens GN=GSS PE=1 SV=1 - [GSHB_HUMAN]
NaN	NaN	0.931	NaN	NaN	0.475	NaN	NaN	0.505	O75914-4	Isoform 4 of Serine/threonine-protein kinase PAK 3 OS=Homo sapiens GN=PAK3 - [PAK3_HUMAN]
1.222	0.849	0.942	1.189	1.079	1.031	0.86	0.624	0.853	Q9Y6B6	GTP-binding protein SAR1b OS=Homo sapiens GN=SAR1B PE=1 SV=1 - [SAR1B_HUMAN]
1.059	0.889	0.98	1.138	1.066	1.16	0.758	1.043	0.811	O75323	Protein NipSnap homolog 2 OS=Homo sapiens GN=GBAS PE=1 SV=1 - [NIPS2_HUMAN]
1.024	0.86	1.006	1.127	1.074	1.139	0.81	1.108	0.797	Q96HY6	DDRGK domain-containing protein 1 OS=Homo sapiens GN=DDRGK1 PE=1 SV=2 - [DDRGK_HUMAN]
1.059	0.905	1.002	1.161	1.068	1.128	0.771	1.091	0.83	O43390	Heterogeneous nuclear ribonucleoprotein R OS=Homo sapiens GN=HNRNPR PE=1 SV=1 - [HNRPR_HUMAN]
1.082	0.897	0.957	1.173	1.077	1.069	0.802	1.055	0.783	Q13596	Sorting nexin-1 OS=Homo sapiens GN=SNX1 PE=1 SV=3 - [SNX1_HUMAN]
NaN	0.883	0.933	NaN	0.97	1.141	NaN	0.931	0.831	O94788	Retinal dehydrogenase 2 OS=Homo sapiens GN=ALDH1A2 PE=1 SV=3 - [AL1A2_HUMAN]
1.082	0.885	0.969	1.198	1.026	1.072	0.757	1.033	0.702	O94903	Proline synthase co-transcribed bacterial homolog protein OS=Homo sapiens GN=PROSC PE=1 SV=1 - [PROSC_HUMAN]
1.007	0.879	0.867	1.158	1.091	0.879	0.797	1.125	0.827	Q9UHL4	Dipeptidyl peptidase 2 OS=Homo sapiens GN=DPP7 PE=1 SV=3 - [DPP2_HUMAN]
1.044	0.881	0.951	1.111	1.063	1.149	0.744	1.075	0.82	P31040	Succinate dehydrogenase [ubiquinone] flavoprotein subunit, mitochondrial OS=Homo sapiens GN=SDHA PE=1 SV=2 - [DHSA_HUMAN]
1.1	NaN	0.947	1.238	NaN	1.128	0.745	NaN	0.79	Q99426	Tubulin-folding cofactor B OS=Homo sapiens GN=TBCB PE=1 SV=2 - [TBCB_HUMAN]
1.274	0.847	0.987	1.082	0.996	1.04	1.015	1.036	0.798	O14561	Acyl carrier protein, mitochondrial OS=Homo sapiens GN=NDUFAB1 PE=1 SV=3 - [ACPM_HUMAN]
1.922	1.076	0.94	1.244	1.088	1.215	0.75	1.098	1.233	O75506	Heat shock factor-binding protein 1 OS=Homo sapiens GN=HSBP1 PE=1 SV=1 - [HSBP1_HUMAN]
1.392	0.46	0.815	1.061	0.906	1.02	0.782	0.778	0.758	P42166	Lamina-associated polypeptide 2, isoform alpha OS=Homo sapiens GN=TMPO PE=1 SV=2 - [LAP2A_HUMAN]
1.104	0.858	0.957	1.141	1.097	1.155	0.781	1.075	0.798	P55036	26S proteasome non-ATPase regulatory subunit 4 OS=Homo sapiens GN=PSMD4 PE=1 SV=1 - [PSMD4_HUMAN]
1.106	0.883	0.972	1.114	1.047	1.134	0.749	1.062	0.802	P11216	Glycogen phosphorylase, brain form OS=Homo sapiens GN=PYGB PE=1 SV=5 - [PYGB_HUMAN]
1.083	0.809	0.938	1.172	0.997	1.115	0.804	1.029	0.798	P51571	Translocon-associated protein subunit delta OS=Homo sapiens GN=SSR4 PE=1 SV=1 - [SSRD_HUMAN]
1.089	0.885	0.966	1.153	0.972	1.057	0.775	0.993	0.82	P53597	Succinyl-CoA ligase [ADP/GDP-forming] subunit alpha, mitochondrial OS=Homo sapiens GN=SUCLG1 PE=1 SV=4 - [SUCA_HUMAN]
1.048	0.895	0.932	1.142	1.025	1.087	0.783	0.982	0.798	O00170	AH receptor-interacting protein OS=Homo sapiens GN=AIP PE=1 SV=2 - [AIP_HUMAN]
NaN	NaN	0.959	NaN	NaN	1.314	NaN	NaN	0.864	Q9BYN0	Sulfiredoxin-1 OS=Homo sapiens GN=SRXN1 PE=1 SV=2 - [SRXN1_HUMAN]
1.041	0.892	0.99	1.144	1.042	1.175	0.77	1.043	0.83	Q9NR45	Sialic acid synthase OS=Homo sapiens GN=NANS PE=1 SV=2 - [SIAS_HUMAN]
1.115	0.88	0.949	1.2	1.084	1.119	0.789	1.166	0.769	Q14696	LDLR chaperone MESD OS=Homo sapiens GN=MESDC2 PE=1 SV=2 - [MESD_HUMAN]
1.113	0.915	0.961	1.154	1.093	1.114	0.747	1.054	0.771	Q15080	Neutrophil cytosol factor 4 OS=Homo sapiens GN=NCF4 PE=1 SV=2 - [NCF4_HUMAN]
1.075	0.879	0.99	1.109	1.031	1.14	0.765	1.049	0.807	Q8IZ83-3	Isoform 3 of Aldehyde dehydrogenase family 16 member A1 OS=Homo sapiens GN=ALDH16A1 - [A16A1_HUMAN]
1.118	0.908	1.01	1.192	1.173	1.19	0.781	1.176	0.824	Q15843	NEDD8 OS=Homo sapiens GN=NEDD8 PE=1 SV=1 - [NEDD8_HUMAN]
1.104	0.889	0.927	1.2	1.045	1.066	0.767	1.047	0.746	P04066	Tissue alpha-L-fucosidase OS=Homo sapiens GN=FUCA1 PE=1 SV=4 - [FUCO_HUMAN]
1.047	0.864	0.988	1.206	1.039	1.097	0.83	0.953	0.858	P50135	Histamine N-methyltransferase OS=Homo sapiens GN=HNMT PE=1 SV=1 - [HNMT_HUMAN]
NaN	NaN	NaN	NaN	NaN	NaN	NaN	NaN	NaN	P30461	HLA class I histocompatibility antigen, B-13 alpha chain OS=Homo sapiens GN=HLA-B PE=1 SV=1 - [1B13_HUMAN]
1.083	0.891	1.005	1.141	1.058	1.087	0.78	1.026	0.787	P13798	Acylamino-acid-releasing enzyme OS=Homo sapiens GN=APEH PE=1 SV=4 - [ACPH_HUMAN]
1.079	0.875	0.911	1.256	1.07	1.073	0.773	0.956	0.799	P62837-2	Isoform 2 of Ubiquitin-conjugating enzyme E2 D2 OS=Homo sapiens GN=UBE2D2 - [UB2D2_HUMAN]
1.135	0.897	0.922	1.207	1.086	1.076	0.843	0.957	0.817	Q99436	Proteasome subunit beta type-7 OS=Homo sapiens GN=PSMB7 PE=1 SV=1 - [PSB7_HUMAN]
1.065	0.93	0.966	1.127	1.071	1.121	0.745	1.084	0.789	Q7Z5R6	Amyloid beta A4 precursor protein-binding family B member 1-interacting protein OS=Homo sapiens GN=APBB1IP PE=1 SV=1 - [AB1IP_HUMAN]
1.086	0.902	0.986	1.096	1.039	1.268	0.779	1.094	0.91	Q9UL45	Biogenesis of lysosome-related organelles complex 1 subunit 6 OS=Homo sapiens GN=BLOC1S6 PE=1 SV=1 - [BL1S6_HUMAN]
1.129	0.908	0.938	1.21	1.086	1.076	0.851	1.074	0.759	P15170-2	Isoform 2 of Eukaryotic peptide chain release factor GTP-binding subunit ERF3A OS=Homo sapiens GN=GSPT1 - [ERF3A_HUMAN]
1.084	0.862	0.931	1.188	1.067	1.157	0.781	1.019	0.81	O00116	Alkyldihydroxyacetonephosphate synthase, peroxisomal OS=Homo sapiens GN=AGPS PE=1 SV=1 - [ADAS_HUMAN]
1.145	0.862	0.95	3.014	2.054	1.65	1.696	1.629	0.99	O14879	Interferon-induced protein with tetratricopeptide repeats 3 OS=Homo sapiens GN=IFIT3 PE=1 SV=1 - [IFIT3_HUMAN]
1.059	0.876	0.998	1.188	1.077	1.185	0.794	1.041	0.817	Q969H8	UPF0556 protein C19orf10 OS=Homo sapiens GN=C19orf10 PE=1 SV=1 - [CS010_HUMAN]
1.08	0.885	0.935	1.151	1.066	1.084	0.748	1.112	0.772	P16150	Leukosialin OS=Homo sapiens GN=SPN PE=1 SV=1 - [LEUK_HUMAN]
1.003	0.888	0.98	1.333	1.2	1.08	0.609	0.597	0.729	Q12846	Syntaxin-4 OS=Homo sapiens GN=STX4 PE=1 SV=2 - [STX4_HUMAN]
1.062	0.87	0.968	1.188	1.053	1.156	0.769	1.026	0.798	Q86VP6	Cullin-associated NEDD8-dissociated protein 1 OS=Homo sapiens GN=CAND1 PE=1 SV=2 - [CAND1_HUMAN]
1.097	0.942	0.964	1.168	1.123	1.124	0.821	1.063	0.84	P20645	Cation-dependent mannose-6-phosphate receptor OS=Homo sapiens GN=M6PR PE=1 SV=1 - [MPRD_HUMAN]
1.115	0.902	1.015	1.242	1.132	1.223	0.833	1.107	0.834	P35613-2	Isoform 2 of Basigin OS=Homo sapiens GN=BSG - [BASI_HUMAN]
1.098	0.892	0.936	1.144	1.093	1.09	0.744	1.033	0.732	P53007	Tricarboxylate transport protein, mitochondrial OS=Homo sapiens GN=SLC25A1 PE=1 SV=2 - [TXTP_HUMAN]
1.031	0.886	0.98	1.246	1.164	1.136	0.719	1.085	0.805	O75937	DnaJ homolog subfamily C member 8 OS=Homo sapiens GN=DNAJC8 PE=1 SV=2 - [DNJC8_HUMAN]
1.082	0.921	0.964	1.211	1.078	1.183	0.948	0.953	0.783	Q99757	Thioredoxin, mitochondrial OS=Homo sapiens GN=TXN2 PE=1 SV=2 - [THIOM_HUMAN]
1.2	0.85	1.047	1.131	1.051	1.089	0.911	0.996	0.801	P60604-2	Isoform 2 of Ubiquitin-conjugating enzyme E2 G2 OS=Homo sapiens GN=UBE2G2 - [UB2G2_HUMAN]
1.075	0.892	0.985	1.148	1.08	1.17	0.801	1.063	0.818	P35606	Coatomer subunit beta' OS=Homo sapiens GN=COPB2 PE=1 SV=2 - [COPB2_HUMAN]
1.103	0.817	0.962	1.158	1.01	1.111	0.798	1.043	0.794	Q9Y2Z0-2	Isoform 2 of Suppressor of G2 allele of SKP1 homolog OS=Homo sapiens GN=SUGT1 - [SUGT1_HUMAN]
1.127	0.886	1.012	1.053	0.956	1.025	0.68	0.984	0.807	Q9BV40	Vesicle-associated membrane protein 8 OS=Homo sapiens GN=VAMP8 PE=1 SV=1 - [VAMP8_HUMAN]
1.07	0.935	0.854	1.12	1.133	1.209	0.818	1.065	0.728	Q6XQN6-3	Isoform 3 of Nicotinate phosphoribosyltransferase OS=Homo sapiens GN=NAPRT1 - [PNCB_HUMAN]
1.103	0.847	1.007	1.199	1.062	1.212	0.746	1.064	0.865	P61326	Protein mago nashi homolog OS=Homo sapiens GN=MAGOH PE=1 SV=1 - [MGN_HUMAN]
1.098	0.867	0.959	1.215	1.133	1.163	0.792	1.106	0.838	O75915	PRA1 family protein 3 OS=Homo sapiens GN=ARL6IP5 PE=1 SV=1 - [PRAF3_HUMAN]
1.038	NaN	NaN	1.109	NaN	NaN	0.728	NaN	NaN	Q13268	Dehydrogenase/reductase SDR family member 2, mitochondrial OS=Homo sapiens GN=DHRS2 PE=1 SV=4 - [DHRS2_HUMAN]
1.148	0.87	0.95	1.196	1.061	1.123	0.804	1.082	0.789	P51648	Fatty aldehyde dehydrogenase OS=Homo sapiens GN=ALDH3A2 PE=1 SV=1 - [AL3A2_HUMAN]
NaN	0.789	1.139	NaN	0.835	1.116	NaN	1.001	0.888	P04271	Protein S100-B OS=Homo sapiens GN=S100B PE=1 SV=2 - [S100B_HUMAN]
1.11	0.877	0.938	1.291	1.121	1.168	0.741	1.094	0.789	Q9Y266	Nuclear migration protein nudC OS=Homo sapiens GN=NUDC PE=1 SV=1 - [NUDC_HUMAN]
NaN	NaN	2.541	NaN	NaN	1.313	NaN	NaN	0.945	Q03013	Glutathione S-transferase Mu 4 OS=Homo sapiens GN=GSTM4 PE=1 SV=3 - [GSTM4_HUMAN]
1.036	0.904	0.894	1.31	1.142	1.115	0.827	1.092	0.782	P26196	Probable ATP-dependent RNA helicase DDX6 OS=Homo sapiens GN=DDX6 PE=1 SV=2 - [DDX6_HUMAN]
1.023	0.893	0.949	1.119	1.037	1.125	0.744	1.018	0.748	P51668	Ubiquitin-conjugating enzyme E2 D1 OS=Homo sapiens GN=UBE2D1 PE=1 SV=1 - [UB2D1_HUMAN]
1.083	0.877	0.931	1.132	1.051	1.12	0.794	1.05	0.805	Q96CW1-2	Isoform 2 of AP-2 complex subunit mu OS=Homo sapiens GN=AP2M1 - [AP2M1_HUMAN]
1.053	0.906	0.983	1.251	1.072	1.094	0.793	1.077	0.809	Q8NBS9-2	Isoform 2 of Thioredoxin domain-containing protein 5 OS=Homo sapiens GN=TXNDC5 - [TXND5_HUMAN]
1.027	0.94	1.015	1.234	1.037	1.167	0.848	1.053	0.909	O43852-6	Isoform 6 of Calumenin OS=Homo sapiens GN=CALU - [CALU_HUMAN]
1.102	0.872	0.96	1.097	1.022	1.085	0.706	1.061	0.778	Q13263	Transcription intermediary factor 1-beta OS=Homo sapiens GN=TRIM28 PE=1 SV=5 - [TIF1B_HUMAN]
1.097	0.852	0.992	1.201	1.075	1.195	0.802	1.066	0.819	Q9P0L0	Vesicle-associated membrane protein-associated protein A OS=Homo sapiens GN=VAPA PE=1 SV=3 - [VAPA_HUMAN]
1.044	0.811	0.912	1.029	0.963	1.052	0.667	0.996	0.766	P35914	Hydroxymethylglutaryl-CoA lyase, mitochondrial OS=Homo sapiens GN=HMGCL PE=1 SV=2 - [HMGCL_HUMAN]
1.105	0.883	0.953	1.185	1.081	1.12	0.786	1.051	0.805	O95433	Activator of 90 kDa heat shock protein ATPase homolog 1 OS=Homo sapiens GN=AHSA1 PE=1 SV=1 - [AHSA1_HUMAN]
1.15	0.816	1.062	1.123	0.978	1.053	0.788	1.074	0.829	Q9Y6E0-2	Isoform A of Serine/threonine-protein kinase 24 OS=Homo sapiens GN=STK24 - [STK24_HUMAN]
NaN	0.448	1.038	NaN	0.863	1.502	NaN	0.679	0.977	Q9Y241	HIG1 domain family member 1A, mitochondrial OS=Homo sapiens GN=HIGD1A PE=1 SV=1 - [HIG1A_HUMAN]
1.093	0.918	0.924	1.272	1.088	1.177	0.8	1.141	0.809	O75494-5	Isoform 5 of Serine/arginine-rich splicing factor 10 OS=Homo sapiens GN=SRSF10 - [SRS10_HUMAN]
1.072	0.84	0.986	1.203	1.097	1.184	0.817	1.08	0.838	Q15046	Lysine--tRNA ligase OS=Homo sapiens GN=KARS PE=1 SV=3 - [SYK_HUMAN]
1.047	1.003	0.935	1.136	0.992	1.29	0.575	0.995	0.995	Q9BPZ3	Polyadenylate-binding protein-interacting protein 2 OS=Homo sapiens GN=PAIP2 PE=1 SV=1 - [PAIP2_HUMAN]
NaN	0.952	0.954	NaN	1.063	1.142	NaN	1.031	0.827	Q9H9B4	Sideroflexin-1 OS=Homo sapiens GN=SFXN1 PE=1 SV=4 - [SFXN1_HUMAN]
1.139	0.839	0.925	1.196	0.691	1.106	0.806	0.901	0.852	Q9UN37	Vacuolar protein sorting-associated protein 4A OS=Homo sapiens GN=VPS4A PE=1 SV=1 - [VPS4A_HUMAN]
1.097	0.882	0.953	1.192	1.058	1.132	0.787	1.046	0.795	Q99460-2	Isoform 2 of 26S proteasome non-ATPase regulatory subunit 1 OS=Homo sapiens GN=PSMD1 - [PSMD1_HUMAN]
1.017	0.898	0.968	1.153	1.08	1.123	0.727	1.07	0.789	P54578-2	Isoform 2 of Ubiquitin carboxyl-terminal hydrolase 14 OS=Homo sapiens GN=USP14 - [UBP14_HUMAN]
1.212	NaN	NaN	1.329	NaN	NaN	0.841	NaN	NaN	O00453-6	Isoform 6 of Leukocyte-specific transcript 1 protein OS=Homo sapiens GN=LST1 - [LST1_HUMAN]
1.062	0.904	0.9	1.147	1.049	1.097	0.771	1.141	0.743	Q02083-2	Isoform 2 of N-acylethanolamine-hydrolyzing acid amidase OS=Homo sapiens GN=NAAA - [NAAA_HUMAN]
0.908	0.793	1.054	1.206	1.002	1.204	0.853	1.152	0.836	P61018	Ras-related protein Rab-4B OS=Homo sapiens GN=RAB4B PE=1 SV=1 - [RAB4B_HUMAN]
1.104	0.944	0.958	1.211	1.115	1.176	0.803	1.17	0.862	O95292	Vesicle-associated membrane protein-associated protein B/C OS=Homo sapiens GN=VAPB PE=1 SV=3 - [VAPB_HUMAN]
1.052	0.9	1.04	1.127	1.135	1.254	0.746	1.082	0.891	O60613	15 kDa selenoprotein OS=Homo sapiens GN=SEP15 PE=1 SV=3 - [SEP15_HUMAN]
1.085	0.892	1.001	1.407	1.339	1.305	0.946	1.308	0.958	Q96RQ9	L-amino-acid oxidase OS=Homo sapiens GN=IL4I1 PE=1 SV=1 - [OXLA_HUMAN]
1.114	0.892	0.976	1.307	1.106	1.179	0.815	1.05	0.802	Q13043	Serine/threonine-protein kinase 4 OS=Homo sapiens GN=STK4 PE=1 SV=2 - [STK4_HUMAN]
1.031	0.892	0.815	1.215	1.098	1.008	0.755	1.088	0.776	Q9BXS5	AP-1 complex subunit mu-1 OS=Homo sapiens GN=AP1M1 PE=1 SV=3 - [AP1M1_HUMAN]
1.047	0.872	0.97	1.162	1.024	1.123	0.809	1.004	0.893	P17096	High mobility group protein HMG-I/HMG-Y OS=Homo sapiens GN=HMGA1 PE=1 SV=3 - [HMGA1_HUMAN]
1.066	0.854	0.917	1.087	1.071	1.051	0.757	1.142	0.799	Q7Z4W1	L-xylulose reductase OS=Homo sapiens GN=DCXR PE=1 SV=2 - [DCXR_HUMAN]
1.072	0.955	0.968	1.196	1.096	1.129	0.79	1.026	0.814	Q6NYC8	Phostensin OS=Homo sapiens GN=PPP1R18 PE=1 SV=1 - [PPR18_HUMAN]
1.086	0.87	0.943	1.168	1.12	1.153	0.746	1.075	0.816	P49821-2	Isoform 2 of NADH dehydrogenase [ubiquinone] flavoprotein 1, mitochondrial OS=Homo sapiens GN=NDUFV1 - [NDUV1_HUMAN]
1.08	0.888	0.958	1.137	1.011	1.074	0.804	1.064	0.763	Q14165	Malectin OS=Homo sapiens GN=MLEC PE=1 SV=1 - [MLEC_HUMAN]
1.056	0.886	0.961	1.146	0.994	1.122	0.753	0.971	0.804	P11766	Alcohol dehydrogenase class-3 OS=Homo sapiens GN=ADH5 PE=1 SV=4 - [ADHX_HUMAN]
1.107	0.872	0.96	1.174	1.06	1.117	0.785	1.045	0.809	P49458-2	Isoform 2 of Signal recognition particle 9 kDa protein OS=Homo sapiens GN=SRP9 - [SRP09_HUMAN]
1.074	0.847	0.935	1.188	1.001	1.124	0.784	0.999	0.795	P49591	Serine--tRNA ligase, cytoplasmic OS=Homo sapiens GN=SARS PE=1 SV=3 - [SYSC_HUMAN]
1.102	0.867	0.949	1.205	1.078	1.125	0.771	1.073	0.764	Q9NPH2	Inositol-3-phosphate synthase 1 OS=Homo sapiens GN=ISYNA1 PE=1 SV=1 - [INO1_HUMAN]
0.972	0.859	0.972	1.069	1.144	1.099	0.689	1.034	0.815	P49023-4	Isoform 4 of Paxillin OS=Homo sapiens GN=PXN - [PAXI_HUMAN]
1.083	0.92	1.015	1.117	0.955	1.165	0.624	1.061	0.865	Q9UMX0	Ubiquilin-1 OS=Homo sapiens GN=UBQLN1 PE=1 SV=2 - [UBQL1_HUMAN]
1.121	0.889	0.957	1.169	1.067	1.174	0.79	1.029	0.875	Q13347	Eukaryotic translation initiation factor 3 subunit I OS=Homo sapiens GN=EIF3I PE=1 SV=1 - [EIF3I_HUMAN]
1.096	0.856	0.993	1.256	1.067	1.203	0.769	1.095	0.747	Q9Y2B0	Protein canopy homolog 2 OS=Homo sapiens GN=CNPY2 PE=1 SV=1 - [CNPY2_HUMAN]
1.069	0.886	0.987	1.225	1.063	1.113	0.822	1.07	0.84	P55145	Mesencephalic astrocyte-derived neurotrophic factor OS=Homo sapiens GN=MANF PE=1 SV=3 - [MANF_HUMAN]
1.072	0.878	0.977	1.139	1.034	1.135	0.783	1.098	0.811	Q12904	Aminoacyl tRNA synthase complex-interacting multifunctional protein 1 OS=Homo sapiens GN=AIMP1 PE=1 SV=2 - [AIMP1_HUMAN]
1.124	0.876	0.976	1.259	1.078	1.111	0.787	1.041	0.793	P06730	Eukaryotic translation initiation factor 4E OS=Homo sapiens GN=EIF4E PE=1 SV=2 - [IF4E_HUMAN]
0.996	0.826	0.947	1.075	1.061	1.22	0.646	1.048	0.816	Q9Y371	Endophilin-B1 OS=Homo sapiens GN=SH3GLB1 PE=1 SV=1 - [SHLB1_HUMAN]
NaN	0.774	0.973	NaN	1.095	0.904	NaN	1.059	0.566	P54652	Heat shock-related 70 kDa protein 2 OS=Homo sapiens GN=HSPA2 PE=1 SV=1 - [HSP72_HUMAN]
1.09	0.863	0.959	1.174	1.003	1.216	0.89	1.018	0.832	Q9Y315	Putative deoxyribose-phosphate aldolase OS=Homo sapiens GN=DERA PE=1 SV=2 - [DEOC_HUMAN]
1.079	0.852	0.992	1.15	1.032	1.096	0.718	1.134	0.729	Q9P0J0	NADH dehydrogenase [ubiquinone] 1 alpha subcomplex subunit 13 OS=Homo sapiens GN=NDUFA13 PE=1 SV=3 - [NDUAD_HUMAN]
1.084	0.866	0.973	1.142	1.033	1.112	0.797	1.012	0.821	O95479	GDH/6PGL endoplasmic bifunctional protein OS=Homo sapiens GN=H6PD PE=1 SV=2 - [G6PE_HUMAN]
1.13	0.856	0.969	1.165	1.027	1.088	0.779	0.996	0.834	Q6P589	Tumor necrosis factor alpha-induced protein 8-like protein 2 OS=Homo sapiens GN=TNFAIP8L2 PE=1 SV=1 - [TP8L2_HUMAN]
1.082	0.857	0.969	1.252	1.103	1.213	0.836	1.045	0.86	P33121-2	Isoform 2 of Long-chain-fatty-acid--CoA ligase 1 OS=Homo sapiens GN=ACSL1 - [ACSL1_HUMAN]
NaN	NaN	0.941	NaN	NaN	1.074	NaN	NaN	0.813	Q8TD47	40S ribosomal protein S4, Y isoform 2 OS=Homo sapiens GN=RPS4Y2 PE=2 SV=3 - [RS4Y2_HUMAN]
1.06	0.866	1.002	1.169	1.078	1.177	0.805	1.081	0.836	Q99729-3	Isoform 3 of Heterogeneous nuclear ribonucleoprotein A/B OS=Homo sapiens GN=HNRNPAB - [ROAA_HUMAN]
1.177	0.916	NaN	1.225	1.13	NaN	0.782	1.158	NaN	P09493-2	Isoform 2 of Tropomyosin alpha-1 chain OS=Homo sapiens GN=TPM1 - [TPM1_HUMAN]
1.104	0.823	0.947	1.223	1.024	1.18	0.807	1.041	0.828	Q9Y6C9	Mitochondrial carrier homolog 2 OS=Homo sapiens GN=MTCH2 PE=1 SV=1 - [MTCH2_HUMAN]
1.069	0.863	0.981	1.198	1.079	1.143	0.809	1.037	0.815	P23368	NAD-dependent malic enzyme, mitochondrial OS=Homo sapiens GN=ME2 PE=1 SV=1 - [MAOM_HUMAN]
1.082	0.878	0.958	1.186	1.077	1.148	0.809	1.144	0.8	P61254	60S ribosomal protein L26 OS=Homo sapiens GN=RPL26 PE=1 SV=1 - [RL26_HUMAN]
1.086	0.779	0.988	1.121	0.982	1.047	0.805	0.884	0.852	Q15388	Mitochondrial import receptor subunit TOM20 homolog OS=Homo sapiens GN=TOMM20 PE=1 SV=1 - [TOM20_HUMAN]
1.059	0.862	0.965	1.155	1.018	1.095	0.755	1.075	0.769	P36957	Dihydrolipoyllysine-residue succinyltransferase component of 2-oxoglutarate dehydrogenase complex, mitochondrial OS=Homo sapiens GN=DLST PE=1 SV=4 - [ODO2_HUMAN]
1.085	0.853	1.063	1.188	1.039	1.129	0.768	1.066	0.805	Q96JJ7	Protein disulfide-isomerase TMX3 OS=Homo sapiens GN=TMX3 PE=1 SV=2 - [TMX3_HUMAN]
0.975	0.824	0.962	1.103	1.137	1.182	0.805	1.002	0.729	Q8NBQ5	Estradiol 17-beta-dehydrogenase 11 OS=Homo sapiens GN=HSD17B11 PE=1 SV=3 - [DHB11_HUMAN]
1.087	0.884	0.983	1.195	1.025	1.078	0.826	1.024	0.764	P67775	Serine/threonine-protein phosphatase 2A catalytic subunit alpha isoform OS=Homo sapiens GN=PPP2CA PE=1 SV=1 - [PP2AA_HUMAN]
1.055	0.913	NaN	1.138	0.996	NaN	0.764	0.942	NaN	O43920	NADH dehydrogenase [ubiquinone] iron-sulfur protein 5 OS=Homo sapiens GN=NDUFS5 PE=1 SV=3 - [NDUS5_HUMAN]
1.12	0.902	0.999	1.208	1.114	1.153	0.805	1.05	0.839	Q3LXA3	Bifunctional ATP-dependent dihydroxyacetone kinase/FAD-AMP lyase (cyclizing) OS=Homo sapiens GN=DAK PE=1 SV=2 - [DHAK_HUMAN]
0.989	NaN	1.148	1.207	NaN	1.093	0.798	NaN	0.766	P15927	Replication protein A 32 kDa subunit OS=Homo sapiens GN=RPA2 PE=1 SV=1 - [RFA2_HUMAN]
1.07	0.862	0.962	1.125	1.062	1.133	0.713	1.023	0.785	Q9HAV7	GrpE protein homolog 1, mitochondrial OS=Homo sapiens GN=GRPEL1 PE=1 SV=2 - [GRPE1_HUMAN]
1.054	0.865	0.915	1.2	1.053	1.137	0.747	1.078	0.817	P28331-3	Isoform 3 of NADH-ubiquinone oxidoreductase 75 kDa subunit, mitochondrial OS=Homo sapiens GN=NDUFS1 - [NDUS1_HUMAN]
1.103	0.894	NaN	1.25	1.062	NaN	0.902	1.14	NaN	P14598	Neutrophil cytosol factor 1 OS=Homo sapiens GN=NCF1 PE=1 SV=3 - [NCF1_HUMAN]
1.111	0.879	0.991	1.511	1.111	1.269	0.965	1.156	0.874	P05362	Intercellular adhesion molecule 1 OS=Homo sapiens GN=ICAM1 PE=1 SV=2 - [ICAM1_HUMAN]
1.08	0.903	0.988	0.814	0.869	1.014	0.633	0.973	0.783	P50897	Palmitoyl-protein thioesterase 1 OS=Homo sapiens GN=PPT1 PE=1 SV=1 - [PPT1_HUMAN]
1.073	0.878	0.982	1.128	0.984	1.144	0.776	1.045	0.833	Q92522	Histone H1x OS=Homo sapiens GN=H1FX PE=1 SV=1 - [H1X_HUMAN]
1.128	0.877	0.98	1.196	1.08	1.139	0.781	1.048	0.832	P20073-2	Isoform 2 of Annexin A7 OS=Homo sapiens GN=ANXA7 - [ANXA7_HUMAN]
1.111	0.885	0.954	1.161	1.053	1.115	0.768	1.04	0.767	P26640	Valine--tRNA ligase OS=Homo sapiens GN=VARS PE=1 SV=4 - [SYVC_HUMAN]
1.079	0.875	0.979	1.169	1.034	1.163	0.784	1.058	0.82	P49755	Transmembrane emp24 domain-containing protein 10 OS=Homo sapiens GN=TMED10 PE=1 SV=2 - [TMEDA_HUMAN]
0.82	0.993	1.007	1.076	1.2	1.057	0.629	0.898	0.933	Q9H9Q2-2	Isoform 2 of COP9 signalosome complex subunit 7b OS=Homo sapiens GN=COPS7B - [CSN7B_HUMAN]
1.044	0.774	1.003	1.301	0.934	1.053	0.803	0.86	0.786	O00629	Importin subunit alpha-3 OS=Homo sapiens GN=KPNA4 PE=1 SV=1 - [IMA3_HUMAN]
1.056	0.876	0.922	1.155	1.064	1.116	0.784	1.072	0.791	Q92608	Dedicator of cytokinesis protein 2 OS=Homo sapiens GN=DOCK2 PE=1 SV=2 - [DOCK2_HUMAN]
1.061	0.877	0.944	1.186	1.013	1.126	0.765	1.042	0.803	Q99613	Eukaryotic translation initiation factor 3 subunit C OS=Homo sapiens GN=EIF3C PE=1 SV=1 - [EIF3C_HUMAN]
1.044	0.846	0.918	1.125	1.09	1.147	0.587	1.377	0.807	Q15165-3	Isoform 3 of Serum paraoxonase/arylesterase 2 OS=Homo sapiens GN=PON2 - [PON2_HUMAN]
NaN	0.938	NaN	NaN	1.241	NaN	NaN	1.088	NaN	P13762	HLA class II histocompatibility antigen, DR beta 4 chain OS=Homo sapiens GN=HLA-DRB4 PE=1 SV=2 - [DRB4_HUMAN]
1.066	0.873	0.966	1.153	1.039	1.125	0.753	1.041	0.792	Q07866-8	Isoform S of Kinesin light chain 1 OS=Homo sapiens GN=KLC1 - [KLC1_HUMAN]
1.086	0.874	0.978	1.118	1.021	1.121	0.804	1.03	0.799	P06865	Beta-hexosaminidase subunit alpha OS=Homo sapiens GN=HEXA PE=1 SV=2 - [HEXA_HUMAN]
1.074	0.871	1.012	1.036	0.995	1.172	0.692	1.049	0.882	Q9Y5L4	Mitochondrial import inner membrane translocase subunit Tim13 OS=Homo sapiens GN=TIMM13 PE=1 SV=1 - [TIM13_HUMAN]
NaN	0.821	NaN	NaN	0.995	NaN	NaN	0.946	NaN	P62306	Small nuclear ribonucleoprotein F OS=Homo sapiens GN=SNRPF PE=1 SV=1 - [RUXF_HUMAN]
1.063	0.858	1.065	1.214	1.038	1.205	0.792	1.001	0.844	O43837	Isocitrate dehydrogenase [NAD] subunit beta, mitochondrial OS=Homo sapiens GN=IDH3B PE=1 SV=2 - [IDH3B_HUMAN]
1.118	0.849	0.984	1.057	1.029	1.028	0.791	1.036	0.901	P61923	Coatomer subunit zeta-1 OS=Homo sapiens GN=COPZ1 PE=1 SV=1 - [COPZ1_HUMAN]
NaN	0.833	NaN	NaN	1.04	NaN	NaN	1.067	NaN	Q9NZD2	Glycolipid transfer protein OS=Homo sapiens GN=GLTP PE=1 SV=3 - [GLTP_HUMAN]
1.129	0.887	0.956	1.231	1.084	1.179	0.811	1.05	0.753	Q15029-2	Isoform 2 of 116 kDa U5 small nuclear ribonucleoprotein component OS=Homo sapiens GN=EFTUD2 - [U5S1_HUMAN]
1.086	0.866	0.953	1.173	1.053	1.082	0.756	1.064	0.766	Q8N335	Glycerol-3-phosphate dehydrogenase 1-like protein OS=Homo sapiens GN=GPD1L PE=1 SV=1 - [GPD1L_HUMAN]
1.027	0.874	1.001	1.257	1.067	1.152	0.762	1.049	0.856	P60468	Protein transport protein Sec61 subunit beta OS=Homo sapiens GN=SEC61B PE=1 SV=2 - [SC61B_HUMAN]
1.08	0.672	0.968	2.555	1.072	1.199	0.801	1.474	0.817	Q13287	N-myc-interactor OS=Homo sapiens GN=NMI PE=1 SV=2 - [NMI_HUMAN]
1.11	0.856	1.016	1.168	1.021	1.105	0.812	1.094	0.791	P06454-2	Isoform 2 of Prothymosin alpha OS=Homo sapiens GN=PTMA - [PTMA_HUMAN]
1.156	0.889	0.938	1.214	1.065	1.099	0.849	1.017	0.787	P47897	Glutamine--tRNA ligase OS=Homo sapiens GN=QARS PE=1 SV=1 - [SYQ_HUMAN]
1.133	0.875	0.953	1.348	1.096	1.093	0.822	1.131	0.799	P14324-2	Isoform 2 of Farnesyl pyrophosphate synthase OS=Homo sapiens GN=FDPS - [FPPS_HUMAN]
1.111	0.852	0.987	1.215	1.119	1.254	0.765	1.201	0.859	O75306	NADH dehydrogenase [ubiquinone] iron-sulfur protein 2, mitochondrial OS=Homo sapiens GN=NDUFS2 PE=1 SV=2 - [NDUS2_HUMAN]
1.297	0.707	1.057	1.233	0.849	1.379	0.761	0.974	0.777	P06132	Uroporphyrinogen decarboxylase OS=Homo sapiens GN=UROD PE=1 SV=2 - [DCUP_HUMAN]
1.013	0.869	0.948	1.095	1.043	1.118	0.734	1.087	0.848	O95202	LETM1 and EF-hand domain-containing protein 1, mitochondrial OS=Homo sapiens GN=LETM1 PE=1 SV=1 - [LETM1_HUMAN]
NaN	0.849	0.957	NaN	1.003	1.129	NaN	1.041	0.799	Q9HBL7	Plasminogen receptor (KT) OS=Homo sapiens GN=PLGRKT PE=1 SV=1 - [PLRKT_HUMAN]
1.067	0.876	0.891	1.239	1.066	1.044	0.717	1.155	0.742	O14979-3	Isoform 3 of Heterogeneous nuclear ribonucleoprotein D-like OS=Homo sapiens GN=HNRNPDL - [HNRDL_HUMAN]
0.996	0.866	0.984	1.18	1.147	1.127	0.749	1.114	0.862	P49407-2	Isoform 1B of Beta-arrestin-1 OS=Homo sapiens GN=ARRB1 - [ARRB1_HUMAN]
1.106	0.869	0.957	1.173	1.011	1.097	0.795	1.049	0.829	Q8NBJ5	Procollagen galactosyltransferase 1 OS=Homo sapiens GN=COLGALT1 PE=1 SV=1 - [GT251_HUMAN]
1.095	0.94	0.951	1.217	1.02	1.103	0.834	0.955	0.797	P56377	AP-1 complex subunit sigma-2 OS=Homo sapiens GN=AP1S2 PE=1 SV=1 - [AP1S2_HUMAN]
NaN	0.927	0.741	NaN	1.144	0.836	NaN	0.88	0.372	Q8NFV4-3	Isoform 3 of Alpha/beta hydrolase domain-containing protein 11 OS=Homo sapiens GN=ABHD11 - [ABHDB_HUMAN]
NaN	0.422	NaN	NaN	1.085	NaN	NaN	0.876	NaN	Q86TB9-3	Isoform 3 of Protein PAT1 homolog 1 OS=Homo sapiens GN=PATL1 - [PATL1_HUMAN]
1.052	0.904	0.923	1.168	1.043	1.077	0.75	0.982	0.797	P12268	Inosine-5'-monophosphate dehydrogenase 2 OS=Homo sapiens GN=IMPDH2 PE=1 SV=2 - [IMDH2_HUMAN]
1.105	0.915	0.99	1.125	1.11	1.164	0.795	1.123	0.828	O75369-2	Isoform 2 of Filamin-B OS=Homo sapiens GN=FLNB - [FLNB_HUMAN]
1.101	0.892	0.929	1.226	1.042	1.147	0.746	1.004	0.814	P42331	Rho GTPase-activating protein 25 OS=Homo sapiens GN=ARHGAP25 PE=1 SV=2 - [RHG25_HUMAN]
1.072	0.947	1.025	1.212	1.131	1.196	0.817	1.213	0.839	P51970	NADH dehydrogenase [ubiquinone] 1 alpha subcomplex subunit 8 OS=Homo sapiens GN=NDUFA8 PE=1 SV=3 - [NDUA8_HUMAN]
NaN	0.925	NaN	NaN	1.172	NaN	NaN	1.212	NaN	O14957	Cytochrome b-c1 complex subunit 10 OS=Homo sapiens GN=UQCR11 PE=2 SV=1 - [QCR10_HUMAN]
1.051	NaN	1.012	1.144	NaN	1.114	0.719	NaN	0.837	Q9NPJ3-2	Isoform 2 of Acyl-coenzyme A thioesterase 13 OS=Homo sapiens GN=ACOT13 - [ACO13_HUMAN]
0.952	0.86	1.068	1.061	1.052	1.01	0.719	1.088	1	P16219	Short-chain specific acyl-CoA dehydrogenase, mitochondrial OS=Homo sapiens GN=ACADS PE=1 SV=1 - [ACADS_HUMAN]
1.121	0.942	1.087	1.299	1.122	1.183	0.786	1.005	0.851	Q9NZD8-2	Isoform 2 of Maspardin OS=Homo sapiens GN=SPG21 - [SPG21_HUMAN]
1.079	0.911	0.948	1.23	1.127	1.094	0.814	1.197	0.811	O15372	Eukaryotic translation initiation factor 3 subunit H OS=Homo sapiens GN=EIF3H PE=1 SV=1 - [EIF3H_HUMAN]
1.095	0.93	0.965	1.207	1.094	1.119	0.8	1.077	0.793	P26639	Threonine--tRNA ligase, cytoplasmic OS=Homo sapiens GN=TARS PE=1 SV=3 - [SYTC_HUMAN]
1.111	0.869	1.18	1.18	1.066	1.084	0.789	1.074	0.75	Q96CM8	Acyl-CoA synthetase family member 2, mitochondrial OS=Homo sapiens GN=ACSF2 PE=1 SV=2 - [ACSF2_HUMAN]
1.148	0.838	0.97	1.227	1.041	1.148	0.814	1.075	0.792	O75223	Gamma-glutamylcyclotransferase OS=Homo sapiens GN=GGCT PE=1 SV=1 - [GGCT_HUMAN]
1.126	0.861	0.993	1.156	1.047	1.146	0.798	0.976	0.79	Q96A33-2	Isoform 2 of Coiled-coil domain-containing protein 47 OS=Homo sapiens GN=CCDC47 - [CCD47_HUMAN]
NaN	NaN	0.968	NaN	NaN	1.077	NaN	NaN	0.789	Q9H5X1	MIP18 family protein FAM96A OS=Homo sapiens GN=FAM96A PE=1 SV=1 - [FA96A_HUMAN]
1.059	0.872	0.891	1.132	1.018	1.078	0.799	0.975	0.758	Q7L576	Cytoplasmic FMR1-interacting protein 1 OS=Homo sapiens GN=CYFIP1 PE=1 SV=1 - [CYFP1_HUMAN]
1.124	0.929	0.998	1.207	1.09	1.305	0.849	1.197	0.834	Q9Y3E5	Peptidyl-tRNA hydrolase 2, mitochondrial OS=Homo sapiens GN=PTRH2 PE=1 SV=1 - [PTH2_HUMAN]
1.055	0.882	0.964	1.094	1.072	1.128	0.762	1.054	0.796	P10253	Lysosomal alpha-glucosidase OS=Homo sapiens GN=GAA PE=1 SV=4 - [LYAG_HUMAN]
1.073	0.877	0.94	1.15	1.031	1.069	0.745	1.105	0.772	Q15717	ELAV-like protein 1 OS=Homo sapiens GN=ELAVL1 PE=1 SV=2 - [ELAV1_HUMAN]
1.075	0.874	0.96	1.271	1.026	1.049	0.798	1.005	0.8	O43684-2	Isoform 2 of Mitotic checkpoint protein BUB3 OS=Homo sapiens GN=BUB3 - [BUB3_HUMAN]
1.019	0.896	0.907	1.109	1.042	1.102	0.738	1.057	0.769	Q9H257-2	Isoform 2 of Caspase recruitment domain-containing protein 9 OS=Homo sapiens GN=CARD9 - [CARD9_HUMAN]
1.093	0.86	0.998	1.145	1.025	1.125	0.808	1.029	0.839	P31937	3-hydroxyisobutyrate dehydrogenase, mitochondrial OS=Homo sapiens GN=HIBADH PE=1 SV=2 - [3HIDH_HUMAN]
1.098	0.88	1.029	1.187	1.058	1.144	0.802	1.099	0.796	Q96I99	Succinyl-CoA ligase [GDP-forming] subunit beta, mitochondrial OS=Homo sapiens GN=SUCLG2 PE=1 SV=2 - [SUCB2_HUMAN]
1.106	0.849	0.969	1.224	1.014	1.12	0.78	1.038	0.816	O60313	Dynamin-like 120 kDa protein, mitochondrial OS=Homo sapiens GN=OPA1 PE=1 SV=3 - [OPA1_HUMAN]
1.254	0.883	0.893	1.398	1.101	1.189	0.824	0.936	0.756	Q96DE0	U8 snoRNA-decapping enzyme OS=Homo sapiens GN=NUDT16 PE=1 SV=2 - [NUD16_HUMAN]
NaN	0.934	NaN	NaN	1.11	NaN	NaN	1.154	NaN	P13498	Cytochrome b-245 light chain OS=Homo sapiens GN=CYBA PE=1 SV=3 - [CY24A_HUMAN]
1.131	0.849	1.101	1.572	1.145	1.215	0.789	1.053	0.874	Q01658	Protein Dr1 OS=Homo sapiens GN=DR1 PE=1 SV=1 - [NC2B_HUMAN]
1.228	0.912	1.121	1.357	1.049	1.297	0.838	0.924	0.909	P40616	ADP-ribosylation factor-like protein 1 OS=Homo sapiens GN=ARL1 PE=1 SV=1 - [ARL1_HUMAN]
1.099	0.901	0.975	1.193	1.052	1.113	0.812	1.072	0.827	Q00688	Peptidyl-prolyl cis-trans isomerase FKBP3 OS=Homo sapiens GN=FKBP3 PE=1 SV=1 - [FKBP3_HUMAN]
1.149	0.871	1.016	1.214	1.114	1.18	0.811	1.143	0.815	P43307	Translocon-associated protein subunit alpha OS=Homo sapiens GN=SSR1 PE=1 SV=3 - [SSRA_HUMAN]
1.04	0.846	0.934	1.041	1.036	1.057	0.754	1.088	0.757	P82979	SAP domain-containing ribonucleoprotein OS=Homo sapiens GN=SARNP PE=1 SV=3 - [SARNP_HUMAN]
1.129	0.861	0.986	1.154	1.026	1.075	0.739	1.015	0.802	Q96EP5-2	Isoform 2 of DAZ-associated protein 1 OS=Homo sapiens GN=DAZAP1 - [DAZP1_HUMAN]
1.089	0.901	0.958	1.189	1.068	1.159	0.809	1.078	0.808	P53990-2	Isoform 2 of IST1 homolog OS=Homo sapiens GN=IST1 - [IST1_HUMAN]
1.072	0.901	0.955	1.145	1.061	1.122	0.802	1.034	0.838	O43491-4	Isoform 4 of Band 4.1-like protein 2 OS=Homo sapiens GN=EPB41L2 - [E41L2_HUMAN]
1.096	0.883	0.984	1.127	1.008	1.143	0.751	0.998	0.821	Q92619	Minor histocompatibility protein HA-1 OS=Homo sapiens GN=HMHA1 PE=1 SV=2 - [HMHA1_HUMAN]
1.073	0.896	0.963	1.177	1.049	1.131	0.774	0.966	0.806	P16615-2	Isoform 2 of Sarcoplasmic/endoplasmic reticulum calcium ATPase 2 OS=Homo sapiens GN=ATP2A2 - [AT2A2_HUMAN]
1.035	0.832	0.956	1.219	1.058	1.123	0.775	1.029	0.823	Q96AE4	Far upstream element-binding protein 1 OS=Homo sapiens GN=FUBP1 PE=1 SV=3 - [FUBP1_HUMAN]
1.043	0.886	0.972	1.175	1.076	1.14	0.739	1.048	0.798	Q9UNZ2	NSFL1 cofactor p47 OS=Homo sapiens GN=NSFL1C PE=1 SV=2 - [NSF1C_HUMAN]
NaN	0.896	0.829	NaN	1.093	0.965	NaN	1.068	0.764	Q9UNK0	Syntaxin-8 OS=Homo sapiens GN=STX8 PE=1 SV=2 - [STX8_HUMAN]
1.069	0.881	0.992	1.169	1.079	1.141	0.788	1.06	0.85	O43516	WAS/WASL-interacting protein family member 1 OS=Homo sapiens GN=WIPF1 PE=1 SV=3 - [WIPF1_HUMAN]
NaN	NaN	1.017	NaN	NaN	1.292	NaN	NaN	0.966	Q30167	HLA class II histocompatibility antigen, DRB1-10 beta chain OS=Homo sapiens GN=HLA-DRB1 PE=1 SV=2 - [2B1A_HUMAN]
1.028	0.874	0.97	1.103	1.072	0.982	0.682	0.914	0.674	P21926	CD9 antigen OS=Homo sapiens GN=CD9 PE=1 SV=4 - [CD9_HUMAN]
1.029	0.893	NaN	1.168	1.018	NaN	0.775	1.039	NaN	Q15631	Translin OS=Homo sapiens GN=TSN PE=1 SV=1 - [TSN_HUMAN]
1.143	0.888	0.971	1.041	1.084	1.109	0.781	0.946	0.81	Q9HB40	Retinoid-inducible serine carboxypeptidase OS=Homo sapiens GN=SCPEP1 PE=1 SV=1 - [RISC_HUMAN]
1.058	0.889	0.935	1.141	1.055	1.081	0.788	1.024	0.768	Q6ZS81	WD repeat- and FYVE domain-containing protein 4 OS=Homo sapiens GN=WDFY4 PE=1 SV=3 - [WDFY4_HUMAN]
1.084	0.936	0.977	1.056	1.084	1.064	0.713	1.052	0.774	O75995	SAM and SH3 domain-containing protein 3 OS=Homo sapiens GN=SASH3 PE=1 SV=2 - [SASH3_HUMAN]
1.073	0.897	0.915	1.239	1.095	1.067	0.842	1.091	0.833	P49207	60S ribosomal protein L34 OS=Homo sapiens GN=RPL34 PE=1 SV=3 - [RL34_HUMAN]
1.064	0.869	1.013	1.261	1.016	1.193	0.724	1.012	0.808	Q9BTV4	Transmembrane protein 43 OS=Homo sapiens GN=TMEM43 PE=1 SV=1 - [TMM43_HUMAN]
1.108	0.846	0.976	1.153	1.121	1.125	0.731	1.212	0.821	Q9H2H8	Peptidyl-prolyl cis-trans isomerase-like 3 OS=Homo sapiens GN=PPIL3 PE=1 SV=1 - [PPIL3_HUMAN]
1.156	0.857	0.971	1.202	1	1.1	0.854	1.004	0.82	Q16822	Phosphoenolpyruvate carboxykinase [GTP], mitochondrial OS=Homo sapiens GN=PCK2 PE=1 SV=3 - [PCKGM_HUMAN]
1.097	0.867	0.913	1.164	1.032	1.093	0.8	1.046	0.805	P49585	Choline-phosphate cytidylyltransferase A OS=Homo sapiens GN=PCYT1A PE=1 SV=2 - [PCY1A_HUMAN]
1.09	0.846	0.936	1.217	1.053	1.119	0.738	1.112	0.852	P17050	Alpha-N-acetylgalactosaminidase OS=Homo sapiens GN=NAGA PE=1 SV=2 - [NAGAB_HUMAN]
1.086	0.901	0.966	1.129	1.085	1.144	0.747	1.027	0.809	O75533	Splicing factor 3B subunit 1 OS=Homo sapiens GN=SF3B1 PE=1 SV=3 - [SF3B1_HUMAN]
1.13	0.831	1.02	1.224	1.008	1.213	0.776	1.026	0.905	Q15363	Transmembrane emp24 domain-containing protein 2 OS=Homo sapiens GN=TMED2 PE=1 SV=1 - [TMED2_HUMAN]
NaN	0.883	1.035	NaN	1.103	1.277	NaN	1.145	0.744	P98179	Putative RNA-binding protein 3 OS=Homo sapiens GN=RBM3 PE=1 SV=1 - [RBM3_HUMAN]
1.067	0.825	0.982	1.022	1.123	1.161	0.833	0.902	0.759	O60256-2	Isoform 2 of Phosphoribosyl pyrophosphate synthase-associated protein 2 OS=Homo sapiens GN=PRPSAP2 - [KPRB_HUMAN]
1.057	0.903	0.973	1.129	1.089	1.158	0.745	1.135	0.798	P21912	Succinate dehydrogenase [ubiquinone] iron-sulfur subunit, mitochondrial OS=Homo sapiens GN=SDHB PE=1 SV=3 - [DHSB_HUMAN]
1.08	0.87	0.982	1.119	1.073	1.109	0.794	1.061	0.856	Q9UQN3-2	Isoform 2 of Charged multivesicular body protein 2b OS=Homo sapiens GN=CHMP2B - [CHM2B_HUMAN]
1.092	0.877	0.908	1.167	1.017	1.089	0.744	0.997	0.793	Q5SSJ5	Heterochromatin protein 1-binding protein 3 OS=Homo sapiens GN=HP1BP3 PE=1 SV=1 - [HP1B3_HUMAN]
NaN	0.894	0.912	NaN	1.018	1.117	NaN	1.032	0.844	Q9BQA9-2	Isoform 2 of Uncharacterized protein C17orf62 OS=Homo sapiens GN=C17orf62 - [CQ062_HUMAN]
1.422	0.865	1.016	1.601	0.893	1.194	0.985	0.915	0.805	Q86TX2	Acyl-coenzyme A thioesterase 1 OS=Homo sapiens GN=ACOT1 PE=1 SV=1 - [ACOT1_HUMAN]
0.972	0.865	1.1	1.182	0.892	1.153	0.8	1.022	0.853	Q9NWU2	Glucose-induced degradation protein 8 homolog OS=Homo sapiens GN=GID8 PE=1 SV=1 - [GID8_HUMAN]
NaN	0.835	1.049	NaN	1.007	1.151	NaN	1.005	0.836	Q9NQP4	Prefoldin subunit 4 OS=Homo sapiens GN=PFDN4 PE=1 SV=1 - [PFD4_HUMAN]
1.397	0.816	0.933	1.294	1.116	1.042	0.691	1.248	0.767	P16989-2	Isoform 2 of Y-box-binding protein 3 OS=Homo sapiens GN=YBX3 - [YBOX3_HUMAN]
1.156	0.848	1.137	1.311	1.182	1.417	0.764	1.266	0.851	O43324	Eukaryotic translation elongation factor 1 epsilon-1 OS=Homo sapiens GN=EEF1E1 PE=1 SV=1 - [MCA3_HUMAN]
1.042	0.862	0.992	1.118	1.063	1.131	0.738	1.017	0.904	Q9Y3A6	Transmembrane emp24 domain-containing protein 5 OS=Homo sapiens GN=TMED5 PE=1 SV=1 - [TMED5_HUMAN]
1.093	0.896	0.958	1.069	1.058	1.109	0.837	1.035	0.803	Q00722-2	Isoform 2 of 1-phosphatidylinositol 4,5-bisphosphate phosphodiesterase beta-2 OS=Homo sapiens GN=PLCB2 - [PLCB2_HUMAN]
1.236	0.897	0.911	1.147	1.065	0.921	0.759	1.13	0.735	Q9UHX1-4	Isoform 4 of Poly(U)-binding-splicing factor PUF60 OS=Homo sapiens GN=PUF60 - [PUF60_HUMAN]
1.02	0.908	0.938	1.153	1.093	1.193	0.797	1.141	0.809	Q8N5K1	CDGSH iron-sulfur domain-containing protein 2 OS=Homo sapiens GN=CISD2 PE=1 SV=1 - [CISD2_HUMAN]
1.082	0.876	NaN	1.123	1.042	NaN	0.78	1.088	NaN	Q8WW12-2	Isoform 2 of PEST proteolytic signal-containing nuclear protein OS=Homo sapiens GN=PCNP - [PCNP_HUMAN]
1.079	0.794	0.855	1.157	1.037	1.046	0.752	0.921	0.669	Q14161-7	Isoform 7 of ARF GTPase-activating protein GIT2 OS=Homo sapiens GN=GIT2 - [GIT2_HUMAN]
1.07	0.902	0.974	1.15	1.064	1.141	0.757	1.036	0.841	O60763	General vesicular transport factor p115 OS=Homo sapiens GN=USO1 PE=1 SV=2 - [USO1_HUMAN]
1.094	0.945	0.975	1.167	1.104	1.093	0.797	1.085	0.792	P48426	Phosphatidylinositol 5-phosphate 4-kinase type-2 alpha OS=Homo sapiens GN=PIP4K2A PE=1 SV=2 - [PI42A_HUMAN]
1.116	0.982	NaN	2.602	3.411	NaN	1.623	2.992	NaN	P09913	Interferon-induced protein with tetratricopeptide repeats 2 OS=Homo sapiens GN=IFIT2 PE=1 SV=1 - [IFIT2_HUMAN]
1.124	0.85	0.954	1.239	1.009	1.124	0.826	0.971	0.785	Q9NTX5-3	Isoform 3 of Ethylmalonyl-CoA decarboxylase OS=Homo sapiens GN=ECHDC1 - [ECHD1_HUMAN]
1.069	0.908	0.914	1.122	1.058	1.128	0.782	1.048	0.793	O00410	Importin-5 OS=Homo sapiens GN=IPO5 PE=1 SV=4 - [IPO5_HUMAN]
1.056	0.986	0.929	1.096	1.079	1.107	0.785	1.039	0.783	P62318	Small nuclear ribonucleoprotein Sm D3 OS=Homo sapiens GN=SNRPD3 PE=1 SV=1 - [SMD3_HUMAN]
1.062	1.013	0.941	1.152	1.143	1.214	0.749	1.103	0.805	O60711	Leupaxin OS=Homo sapiens GN=LPXN PE=1 SV=1 - [LPXN_HUMAN]
1.022	0.899	0.937	1.236	1.082	1.124	0.853	1.076	0.814	P62995-3	Isoform 3 of Transformer-2 protein homolog beta OS=Homo sapiens GN=TRA2B - [TRA2B_HUMAN]
0.947	0.914	0.97	1.131	1.252	1.263	0.646	1.138	0.805	Q9H4I3	TraB domain-containing protein OS=Homo sapiens GN=TRABD PE=1 SV=1 - [TRABD_HUMAN]
1.13	0.904	0.962	1.125	1.029	1.109	0.759	1.087	0.803	P62310	U6 snRNA-associated Sm-like protein LSm3 OS=Homo sapiens GN=LSM3 PE=1 SV=2 - [LSM3_HUMAN]
1.088	0.945	0.961	1.164	1.102	1.141	0.778	1.009	0.848	P62891	60S ribosomal protein L39 OS=Homo sapiens GN=RPL39 PE=1 SV=2 - [RL39_HUMAN]
0.978	1.007	1.126	1.145	1.018	1.402	0.773	1.221	0.858	Q9BY32-3	Isoform 3 of Inosine triphosphate pyrophosphatase OS=Homo sapiens GN=ITPA - [ITPA_HUMAN]
1.109	0.834	1.005	1.107	0.979	1.085	0.726	1.061	0.781	O76021	Ribosomal L1 domain-containing protein 1 OS=Homo sapiens GN=RSL1D1 PE=1 SV=3 - [RL1D1_HUMAN]
1.118	0.825	1.089	1.253	0.98	1.175	0.809	1.227	0.868	Q9Y5Y2	Cytosolic Fe-S cluster assembly factor NUBP2 OS=Homo sapiens GN=NUBP2 PE=1 SV=1 - [NUBP2_HUMAN]
1.072	0.896	0.955	1.188	1.079	1.145	0.851	1.026	0.825	P78344-2	Isoform 2 of Eukaryotic translation initiation factor 4 gamma 2 OS=Homo sapiens GN=EIF4G2 - [IF4G2_HUMAN]
1.062	0.899	0.942	1.137	1.012	1.073	0.77	1.091	0.756	Q9BZZ5-3	Isoform 3 of Apoptosis inhibitor 5 OS=Homo sapiens GN=API5 - [API5_HUMAN]
1.071	0.87	0.96	1.146	0.94	1.139	0.785	1.005	0.811	Q9Y5Z4	Heme-binding protein 2 OS=Homo sapiens GN=HEBP2 PE=1 SV=1 - [HEBP2_HUMAN]
1.087	0.895	0.93	1.127	1.043	1.102	0.788	1.036	0.787	Q92614-2	Isoform 2 of Unconventional myosin-XVIIIa OS=Homo sapiens GN=MYO18A - [MY18A_HUMAN]
1.126	0.937	1.045	1.135	1.083	1.211	0.616	0.905	0.918	O43181	NADH dehydrogenase [ubiquinone] iron-sulfur protein 4, mitochondrial OS=Homo sapiens GN=NDUFS4 PE=1 SV=1 - [NDUS4_HUMAN]
1.161	0.899	0.961	1.297	1.089	1.159	0.872	1.118	0.817	Q96D96-4	Isoform 4 of Voltage-gated hydrogen channel 1 OS=Homo sapiens GN=HVCN1 - [HVCN1_HUMAN]
NaN	0.922	NaN	NaN	0.993	NaN	NaN	1.134	NaN	O75380	NADH dehydrogenase [ubiquinone] iron-sulfur protein 6, mitochondrial OS=Homo sapiens GN=NDUFS6 PE=1 SV=1 - [NDUS6_HUMAN]
1.093	0.904	0.971	1.238	1.073	1.135	0.825	1.026	0.82	Q8WVM8	Sec1 family domain-containing protein 1 OS=Homo sapiens GN=SCFD1 PE=1 SV=4 - [SCFD1_HUMAN]
1.077	0.892	0.93	1.196	1.073	1.114	0.789	1.057	0.784	Q04637-5	Isoform D of Eukaryotic translation initiation factor 4 gamma 1 OS=Homo sapiens GN=EIF4G1 - [IF4G1_HUMAN]
1.103	0.917	0.969	1.211	1.113	1.197	0.813	1.138	0.839	Q9H3N1	Thioredoxin-related transmembrane protein 1 OS=Homo sapiens GN=TMX1 PE=1 SV=1 - [TMX1_HUMAN]
1.094	0.872	0.974	1.15	1.043	1.062	0.794	1.026	0.778	Q16204	Coiled-coil domain-containing protein 6 OS=Homo sapiens GN=CCDC6 PE=1 SV=2 - [CCDC6_HUMAN]
1.075	0.895	0.941	1.159	1.048	1.096	0.767	1.057	0.781	Q92835-2	Isoform 2 of Phosphatidylinositol 3,4,5-trisphosphate 5-phosphatase 1 OS=Homo sapiens GN=INPP5D - [SHIP1_HUMAN]
1.081	0.886	0.909	1.201	1.072	1.104	0.776	1.096	0.775	Q15459	Splicing factor 3A subunit 1 OS=Homo sapiens GN=SF3A1 PE=1 SV=1 - [SF3A1_HUMAN]
1.091	0.903	0.977	1.147	1.108	1.074	0.747	1.103	0.734	P21291	Cysteine and glycine-rich protein 1 OS=Homo sapiens GN=CSRP1 PE=1 SV=3 - [CSRP1_HUMAN]
1.122	0.927	0.952	1.191	1.1	1.147	0.81	1.118	0.873	O95168-2	Isoform 2 of NADH dehydrogenase [ubiquinone] 1 beta subcomplex subunit 4 OS=Homo sapiens GN=NDUFB4 - [NDUB4_HUMAN]
1.106	0.859	0.954	1.212	1.111	1.176	0.795	1.068	0.831	Q9UBR2	Cathepsin Z OS=Homo sapiens GN=CTSZ PE=1 SV=1 - [CATZ_HUMAN]
1.117	0.859	1.017	1.174	1.052	1.131	0.78	1.107	0.75	P07099	Epoxide hydrolase 1 OS=Homo sapiens GN=EPHX1 PE=1 SV=1 - [HYEP_HUMAN]
0.709	0.851	0.731	0.766	0.9	1.184	0.366	0.83	0.969	O95295	SNARE-associated protein Snapin OS=Homo sapiens GN=SNAPIN PE=1 SV=1 - [SNAPN_HUMAN]
1.084	0.811	0.929	1.137	1.051	1.066	0.787	0.974	0.807	P14678-2	Isoform SM-B of Small nuclear ribonucleoprotein-associated proteins B and B' OS=Homo sapiens GN=SNRPB - [RSMB_HUMAN]
1.046	0.978	0.822	1.183	1.122	1.118	0.749	1.115	0.713	Q9H8Y8	Golgi reassembly-stacking protein 2 OS=Homo sapiens GN=GORASP2 PE=1 SV=3 - [GORS2_HUMAN]
1.053	0.818	0.984	1.196	1.053	1.1	0.785	1.06	0.804	Q9Y394-2	Isoform 2 of Dehydrogenase/reductase SDR family member 7 OS=Homo sapiens GN=DHRS7 - [DHRS7_HUMAN]
1.082	0.871	0.969	1.843	1.358	1.201	1.043	1.262	0.844	Q7Z2W4-2	Isoform 2 of Zinc finger CCCH-type antiviral protein 1 OS=Homo sapiens GN=ZC3HAV1 - [ZCCHV_HUMAN]
1.142	0.891	0.987	1.253	1.174	1.217	0.827	1.129	0.879	Q9H0E2	Toll-interacting protein OS=Homo sapiens GN=TOLLIP PE=1 SV=1 - [TOLIP_HUMAN]
NaN	0.698	1.058	NaN	1.075	1.384	NaN	0.944	0.995	Q96E11-2	Isoform 2 of Ribosome-recycling factor, mitochondrial OS=Homo sapiens GN=MRRF - [RRFM_HUMAN]
1.065	0.905	0.935	1.123	1.047	1.104	0.742	0.987	0.776	P48147	Prolyl endopeptidase OS=Homo sapiens GN=PREP PE=1 SV=2 - [PPCE_HUMAN]
1.079	0.898	0.998	1.268	1.092	1.141	0.81	1.038	0.826	O95299	NADH dehydrogenase [ubiquinone] 1 alpha subcomplex subunit 10, mitochondrial OS=Homo sapiens GN=NDUFA10 PE=1 SV=1 - [NDUAA_HUMAN]
1.096	0.814	0.953	1.2	0.923	1.132	0.801	0.992	0.776	P36871	Phosphoglucomutase-1 OS=Homo sapiens GN=PGM1 PE=1 SV=3 - [PGM1_HUMAN]
1.102	0.893	0.985	1.283	1.063	1.114	0.763	1.102	0.795	Q9UHB9-4	Isoform 4 of Signal recognition particle subunit SRP68 OS=Homo sapiens GN=SRP68 - [SRP68_HUMAN]
1.081	0.853	0.946	1.167	1.055	1.129	0.791	1.004	0.85	Q13045-3	Isoform 3 of Protein flightless-1 homolog OS=Homo sapiens GN=FLII - [FLII_HUMAN]
1.078	0.864	0.931	1.146	1.05	1.105	0.762	1.084	0.799	P22234	Multifunctional protein ADE2 OS=Homo sapiens GN=PAICS PE=1 SV=3 - [PUR6_HUMAN]
1.121	0.895	0.93	1.145	1.101	1.069	0.744	1.066	0.787	P46063	ATP-dependent DNA helicase Q1 OS=Homo sapiens GN=RECQL PE=1 SV=3 - [RECQ1_HUMAN]
1.136	0.877	0.945	1.294	1.148	1.182	0.788	1.101	0.796	P60520	Gamma-aminobutyric acid receptor-associated protein-like 2 OS=Homo sapiens GN=GABARAPL2 PE=1 SV=1 - [GBRL2_HUMAN]
1.065	0.891	0.946	1.182	1.038	1.118	0.759	1.071	0.829	Q13409-3	Isoform 2C of Cytoplasmic dynein 1 intermediate chain 2 OS=Homo sapiens GN=DYNC1I2 - [DC1I2_HUMAN]
1.012	0.927	0.882	1.26	1.059	1.006	0.826	1.075	0.836	Q99961-3	Isoform 3 of Endophilin-A2 OS=Homo sapiens GN=SH3GL1 - [SH3G1_HUMAN]
1.09	0.906	0.955	1.107	1.042	1.096	0.749	0.974	0.774	P07686	Beta-hexosaminidase subunit beta OS=Homo sapiens GN=HEXB PE=1 SV=3 - [HEXB_HUMAN]
1.153	0.895	1.053	1.11	1.057	1.157	0.665	1.055	0.799	Q13310-2	Isoform 2 of Polyadenylate-binding protein 4 OS=Homo sapiens GN=PABPC4 - [PABP4_HUMAN]
1.037	0.832	0.963	1.163	1.036	1.16	0.79	1.041	0.82	P15586	N-acetylglucosamine-6-sulfatase OS=Homo sapiens GN=GNS PE=1 SV=3 - [GNS_HUMAN]
1.07	0.92	0.948	1.174	1.045	1.127	0.769	1.015	0.801	P60033	CD81 antigen OS=Homo sapiens GN=CD81 PE=1 SV=1 - [CD81_HUMAN]
1.169	0.852	0.786	1.614	1.032	1.051	1.277	1.056	0.708	O43772	Mitochondrial carnitine/acylcarnitine carrier protein OS=Homo sapiens GN=SLC25A20 PE=1 SV=1 - [MCAT_HUMAN]
1.123	0.914	0.942	1.132	1.009	1.09	0.769	0.997	0.817	Q9Y230	RuvB-like 2 OS=Homo sapiens GN=RUVBL2 PE=1 SV=3 - [RUVB2_HUMAN]
1.046	0.903	NaN	1.253	1.088	NaN	0.796	1.151	NaN	P17066	Heat shock 70 kDa protein 6 OS=Homo sapiens GN=HSPA6 PE=1 SV=2 - [HSP76_HUMAN]
1.016	0.915	0.933	1.117	1.083	1.204	0.782	1.021	0.828	O95373	Importin-7 OS=Homo sapiens GN=IPO7 PE=1 SV=1 - [IPO7_HUMAN]
1.101	NaN	NaN	1.157	NaN	NaN	0.791	NaN	NaN	Q9UIJ7	GTP:AMP phosphotransferase AK3, mitochondrial OS=Homo sapiens GN=AK3 PE=1 SV=4 - [KAD3_HUMAN]
1.104	0.9	0.998	1.192	1.054	1.148	0.779	1.059	0.776	P16885	1-phosphatidylinositol 4,5-bisphosphate phosphodiesterase gamma-2 OS=Homo sapiens GN=PLCG2 PE=1 SV=4 - [PLCG2_HUMAN]
1.046	0.856	0.981	1.079	1.051	1.164	0.8	1.067	0.825	P48739	Phosphatidylinositol transfer protein beta isoform OS=Homo sapiens GN=PITPNB PE=1 SV=2 - [PIPNB_HUMAN]
1.134	0.815	1.073	1.303	1.115	1.265	0.799	0.938	1.065	Q15427	Splicing factor 3B subunit 4 OS=Homo sapiens GN=SF3B4 PE=1 SV=1 - [SF3B4_HUMAN]
1.094	NaN	1.097	1.272	NaN	1.179	0.844	NaN	0.937	P36954	DNA-directed RNA polymerase II subunit RPB9 OS=Homo sapiens GN=POLR2I PE=1 SV=1 - [RPB9_HUMAN]
1.075	NaN	NaN	1.096	NaN	NaN	0.774	NaN	NaN	P23919	Thymidylate kinase OS=Homo sapiens GN=DTYMK PE=1 SV=4 - [KTHY_HUMAN]
1.012	0.917	0.952	1.083	1.11	1.094	0.776	1.122	0.841	Q9NVS9	Pyridoxine-5'-phosphate oxidase OS=Homo sapiens GN=PNPO PE=1 SV=1 - [PNPO_HUMAN]
1.053	0.903	1.006	1.068	0.972	1.114	0.736	1.052	0.785	Q92499	ATP-dependent RNA helicase DDX1 OS=Homo sapiens GN=DDX1 PE=1 SV=2 - [DDX1_HUMAN]
1.126	0.861	0.899	1.244	1.085	1.141	0.788	1.048	0.79	Q13151	Heterogeneous nuclear ribonucleoprotein A0 OS=Homo sapiens GN=HNRNPA0 PE=1 SV=1 - [ROA0_HUMAN]
1.086	0.879	0.946	1.176	1.04	1.068	0.787	1.114	0.747	Q13148	TAR DNA-binding protein 43 OS=Homo sapiens GN=TARDBP PE=1 SV=1 - [TADBP_HUMAN]
1.093	0.891	0.989	1.167	1.083	1.219	0.813	1.049	0.834	Q9NQW7-2	Isoform 2 of Xaa-Pro aminopeptidase 1 OS=Homo sapiens GN=XPNPEP1 - [XPP1_HUMAN]
1.161	0.848	1.044	1.341	1.079	1.262	0.821	1.021	0.838	Q8WXF1-2	Isoform 2 of Paraspeckle component 1 OS=Homo sapiens GN=PSPC1 - [PSPC1_HUMAN]
NaN	NaN	0.91	NaN	NaN	1.091	NaN	NaN	0.777	Q05315	Galectin-10 OS=Homo sapiens GN=CLC PE=1 SV=3 - [LEG10_HUMAN]
1.141	0.673	0.956	1.29	0.877	1.139	0.813	0.858	0.855	Q6P587	Acylpyruvase FAHD1, mitochondrial OS=Homo sapiens GN=FAHD1 PE=1 SV=2 - [FAHD1_HUMAN]
1.043	0.86	0.935	1.218	1.002	1.21	0.729	0.943	0.773	P49354-2	Isoform 2 of Protein farnesyltransferase/geranylgeranyltransferase type-1 subunit alpha OS=Homo sapiens GN=FNTA - [FNTA_HUMAN]
1.079	0.888	NaN	1.173	1.053	NaN	0.814	1.089	NaN	Q9UKK9	ADP-sugar pyrophosphatase OS=Homo sapiens GN=NUDT5 PE=1 SV=1 - [NUDT5_HUMAN]
1.105	0.764	0.995	1.268	1.058	1.214	0.855	1	0.875	Q9Y295	Developmentally-regulated GTP-binding protein 1 OS=Homo sapiens GN=DRG1 PE=1 SV=1 - [DRG1_HUMAN]
1.094	0.892	0.826	1.221	1.069	1.002	0.817	1.098	0.716	P28068	HLA class II histocompatibility antigen, DM beta chain OS=Homo sapiens GN=HLA-DMB PE=1 SV=1 - [DMB_HUMAN]
1.105	0.912	1.017	1.277	1.086	1.161	0.809	1.064	0.858	Q9NX46	Poly(ADP-ribose) glycohydrolase ARH3 OS=Homo sapiens GN=ADPRHL2 PE=1 SV=1 - [ARHL2_HUMAN]
NaN	NaN	0.885	NaN	NaN	1.067	NaN	NaN	0.795	Q99735-2	Isoform 2 of Microsomal glutathione S-transferase 2 OS=Homo sapiens GN=MGST2 - [MGST2_HUMAN]
1.081	0.922	0.945	1.256	1.143	1.149	0.824	1.006	0.811	P05023-3	Isoform 3 of Sodium/potassium-transporting ATPase subunit alpha-1 OS=Homo sapiens GN=ATP1A1 - [AT1A1_HUMAN]
1.076	0.865	0.942	1.137	1.013	1.112	0.756	0.979	0.809	Q14012	Calcium/calmodulin-dependent protein kinase type 1 OS=Homo sapiens GN=CAMK1 PE=1 SV=1 - [KCC1A_HUMAN]
1.09	1.021	NaN	1.802	1.888	NaN	1.122	2.115	NaN	Q9BYX4-2	Isoform 2 of Interferon-induced helicase C domain-containing protein 1 OS=Homo sapiens GN=IFIH1 - [IFIH1_HUMAN]
1.042	0.94	0.909	1.169	1.04	1.084	0.79	1.053	0.789	Q8TAT6	Nuclear protein localization protein 4 homolog OS=Homo sapiens GN=NPLOC4 PE=1 SV=3 - [NPL4_HUMAN]
1.134	0.892	0.956	1.193	1.029	1.096	0.789	1.005	0.805	P22087	rRNA 2'-O-methyltransferase fibrillarin OS=Homo sapiens GN=FBL PE=1 SV=2 - [FBRL_HUMAN]
1.141	0.885	0.998	1.168	1.077	1.147	0.731	1.019	0.796	P40855-5	Isoform 5 of Peroxisomal biogenesis factor 19 OS=Homo sapiens GN=PEX19 - [PEX19_HUMAN]
1.109	0.879	0.868	1.277	0.96	1.08	1.006	0.975	0.727	Q9BXV9	Uncharacterized protein C14orf142 OS=Homo sapiens GN=C14orf142 PE=1 SV=2 - [CN142_HUMAN]
1.083	0.918	0.88	1.076	1.059	1.079	0.709	1.061	0.816	O60869-2	Isoform 2 of Endothelial differentiation-related factor 1 OS=Homo sapiens GN=EDF1 - [EDF1_HUMAN]
1.101	0.889	0.939	1.243	1.083	1.129	0.82	1.06	0.824	Q92973-2	Isoform 2 of Transportin-1 OS=Homo sapiens GN=TNPO1 - [TNPO1_HUMAN]
1.133	0.845	0.924	1.158	1.014	1.117	0.862	0.901	0.792	Q9P2J5	Leucine--tRNA ligase, cytoplasmic OS=Homo sapiens GN=LARS PE=1 SV=2 - [SYLC_HUMAN]
1.063	NaN	1.014	1.098	NaN	1.141	0.726	NaN	0.839	Q9UI09	NADH dehydrogenase [ubiquinone] 1 alpha subcomplex subunit 12 OS=Homo sapiens GN=NDUFA12 PE=1 SV=1 - [NDUAC_HUMAN]
1.094	0.766	0.864	1.13	0.962	1.043	0.725	0.89	0.738	P60891	Ribose-phosphate pyrophosphokinase 1 OS=Homo sapiens GN=PRPS1 PE=1 SV=2 - [PRPS1_HUMAN]
1.064	0.896	0.967	1.195	1.064	1.136	0.749	1.206	0.803	P11908	Ribose-phosphate pyrophosphokinase 2 OS=Homo sapiens GN=PRPS2 PE=1 SV=2 - [PRPS2_HUMAN]
NaN	0.918	0.976	NaN	1.172	1.135	NaN	1.128	0.836	Q15067-2	Isoform 2 of Peroxisomal acyl-coenzyme A oxidase 1 OS=Homo sapiens GN=ACOX1 - [ACOX1_HUMAN]
1.088	0.88	0.968	1.167	1.042	0.995	0.821	1.095	0.682	O75821	Eukaryotic translation initiation factor 3 subunit G OS=Homo sapiens GN=EIF3G PE=1 SV=2 - [EIF3G_HUMAN]
1.067	0.975	1.059	1.233	1.043	1.024	0.749	1.049	0.792	Q9H4A6	Golgi phosphoprotein 3 OS=Homo sapiens GN=GOLPH3 PE=1 SV=1 - [GOLP3_HUMAN]
1.15	0.878	0.987	1.273	1.121	1.194	0.758	1.052	0.905	Q9UL25	Ras-related protein Rab-21 OS=Homo sapiens GN=RAB21 PE=1 SV=3 - [RAB21_HUMAN]
1.103	0.881	0.885	1.262	1.098	0.954	0.73	1.124	0.777	P35221	Catenin alpha-1 OS=Homo sapiens GN=CTNNA1 PE=1 SV=1 - [CTNA1_HUMAN]
1.017	0.874	NaN	1.075	0.995	NaN	0.775	1.001	NaN	O14880	Microsomal glutathione S-transferase 3 OS=Homo sapiens GN=MGST3 PE=1 SV=1 - [MGST3_HUMAN]
1.136	0.836	0.964	1.19	1.04	1.068	0.845	1.03	0.788	A0MZ66-4	Isoform 4 of Shootin-1 OS=Homo sapiens GN=KIAA1598 - [SHOT1_HUMAN]
1.089	0.875	1.052	1.131	1.082	1.12	0.789	1.08	0.8	P26440	Isovaleryl-CoA dehydrogenase, mitochondrial OS=Homo sapiens GN=IVD PE=1 SV=1 - [IVD_HUMAN]
1.148	0.835	0.96	1.339	1.184	1.185	0.874	1.21	0.833	Q5JTJ3-3	Isoform 3 of Cytochrome c oxidase assembly factor 6 homolog OS=Homo sapiens GN=COA6 - [COA6_HUMAN]
1.095	0.851	0.957	1.12	1.033	1.191	0.839	1.068	0.793	O00757	Fructose-1,6-bisphosphatase isozyme 2 OS=Homo sapiens GN=FBP2 PE=1 SV=2 - [F16P2_HUMAN]
1.032	0.82	1.004	1.115	1.048	1.125	0.69	1.123	0.807	Q7Z6K5	Arpin OS=Homo sapiens GN=ARPIN PE=1 SV=1 - [ARPIN_HUMAN]
1.023	0.866	1.016	1.115	1.034	1.084	0.779	1.048	0.752	O94874-2	Isoform 2 of E3 UFM1-protein ligase 1 OS=Homo sapiens GN=UFL1 - [UFL1_HUMAN]
0.975	0.931	0.968	1.031	0.913	1.123	0.767	0.955	0.847	P29218	Inositol monophosphatase 1 OS=Homo sapiens GN=IMPA1 PE=1 SV=1 - [IMPA1_HUMAN]
1.129	0.881	0.99	1.202	1.108	1.105	0.792	1.291	0.81	Q13442	28 kDa heat- and acid-stable phosphoprotein OS=Homo sapiens GN=PDAP1 PE=1 SV=1 - [HAP28_HUMAN]
2.705	NaN	NaN	2.324	NaN	NaN	0.935	NaN	NaN	Q9H0Q0	Protein FAM49A OS=Homo sapiens GN=FAM49A PE=1 SV=1 - [FA49A_HUMAN]
1.104	0.936	0.973	1.308	1.189	1.132	0.872	1.139	0.843	Q14258	E3 ubiquitin/ISG15 ligase TRIM25 OS=Homo sapiens GN=TRIM25 PE=1 SV=2 - [TRI25_HUMAN]
1.065	0.893	0.958	1.201	1.129	1.131	0.797	1.106	0.829	P47914	60S ribosomal protein L29 OS=Homo sapiens GN=RPL29 PE=1 SV=2 - [RL29_HUMAN]
1.06	NaN	0.98	1.153	NaN	1.125	0.792	NaN	0.758	P51570	Galactokinase OS=Homo sapiens GN=GALK1 PE=1 SV=1 - [GALK1_HUMAN]
1.108	0.845	0.959	1.192	1.083	1.181	0.82	1.095	0.831	P43243	Matrin-3 OS=Homo sapiens GN=MATR3 PE=1 SV=2 - [MATR3_HUMAN]
1.288	0.874	0.87	1.42	1.123	1.096	0.862	1.117	0.724	Q13084	39S ribosomal protein L28, mitochondrial OS=Homo sapiens GN=MRPL28 PE=1 SV=4 - [RM28_HUMAN]
1.089	0.942	0.987	1.228	1.09	1.153	0.762	1.089	0.86	Q9NUU7	ATP-dependent RNA helicase DDX19A OS=Homo sapiens GN=DDX19A PE=1 SV=1 - [DD19A_HUMAN]
1.097	0.928	0.939	1.273	1.111	1.103	0.858	1.062	0.766	P54709	Sodium/potassium-transporting ATPase subunit beta-3 OS=Homo sapiens GN=ATP1B3 PE=1 SV=1 - [AT1B3_HUMAN]
1.118	0.869	0.951	1.172	0.991	1.019	0.794	1.012	0.768	P43034	Platelet-activating factor acetylhydrolase IB subunit alpha OS=Homo sapiens GN=PAFAH1B1 PE=1 SV=2 - [LIS1_HUMAN]
1.058	0.871	0.892	1.131	0.946	1.012	0.722	0.971	0.728	Q5TDH0-2	Isoform 2 of Protein DDI1 homolog 2 OS=Homo sapiens GN=DDI2 - [DDI2_HUMAN]
NaN	0.878	1.039	NaN	1.01	1.134	NaN	0.939	0.838	O15173	Membrane-associated progesterone receptor component 2 OS=Homo sapiens GN=PGRMC2 PE=1 SV=1 - [PGRC2_HUMAN]
1.109	0.934	0.87	1.259	1.092	1.083	0.895	1.076	0.736	Q8NE71-2	Isoform 2 of ATP-binding cassette sub-family F member 1 OS=Homo sapiens GN=ABCF1 - [ABCF1_HUMAN]
1.041	0.869	0.968	1.123	1.062	1.095	0.721	1.082	0.764	P12821	Angiotensin-converting enzyme OS=Homo sapiens GN=ACE PE=1 SV=1 - [ACE_HUMAN]
1.083	0.881	0.934	1.131	1.086	1.182	0.791	1.087	0.814	Q7L5N7	Lysophosphatidylcholine acyltransferase 2 OS=Homo sapiens GN=LPCAT2 PE=1 SV=1 - [PCAT2_HUMAN]
0.969	0.849	NaN	1.036	1	NaN	0.822	1.015	NaN	Q9UBI1	COMM domain-containing protein 3 OS=Homo sapiens GN=COMMD3 PE=1 SV=1 - [COMD3_HUMAN]
1.09	0.891	0.952	1.118	1.033	1.109	0.735	1.038	0.82	Q02790	Peptidyl-prolyl cis-trans isomerase FKBP4 OS=Homo sapiens GN=FKBP4 PE=1 SV=3 - [FKBP4_HUMAN]
1.052	0.856	0.974	1.125	1.017	1.128	0.762	1.033	0.792	P48556	26S proteasome non-ATPase regulatory subunit 8 OS=Homo sapiens GN=PSMD8 PE=1 SV=2 - [PSMD8_HUMAN]
1.1	0.894	0.964	1.167	1.092	1.057	0.797	1.119	0.806	O94905	Erlin-2 OS=Homo sapiens GN=ERLIN2 PE=1 SV=1 - [ERLN2_HUMAN]
1.115	0.885	0.988	1.201	1.068	1.122	0.825	1.067	0.829	P55884	Eukaryotic translation initiation factor 3 subunit B OS=Homo sapiens GN=EIF3B PE=1 SV=3 - [EIF3B_HUMAN]
1.078	0.924	0.924	1.168	1.073	1.067	0.784	1.099	0.754	A1A4S6	Rho GTPase-activating protein 10 OS=Homo sapiens GN=ARHGAP10 PE=1 SV=1 - [RHG10_HUMAN]
1.134	0.904	0.962	1.189	1.155	1.157	0.709	1.117	0.761	Q9Y4Z0	U6 snRNA-associated Sm-like protein LSm4 OS=Homo sapiens GN=LSM4 PE=1 SV=1 - [LSM4_HUMAN]
1.123	0.841	0.938	1.194	1.059	1.101	0.773	1.033	0.812	Q9BTZ2-8	Isoform 8 of Dehydrogenase/reductase SDR family member 4 OS=Homo sapiens GN=DHRS4 - [DHRS4_HUMAN]
1.035	0.912	1.002	1.164	1.156	1.016	0.804	1.046	0.761	P46060	Ran GTPase-activating protein 1 OS=Homo sapiens GN=RANGAP1 PE=1 SV=1 - [RAGP1_HUMAN]
1.069	0.862	0.98	1.098	1.062	1.133	0.77	1.086	0.778	Q9H8H3	Methyltransferase-like protein 7A OS=Homo sapiens GN=METTL7A PE=1 SV=1 - [MET7A_HUMAN]
NaN	NaN	NaN	NaN	NaN	NaN	NaN	NaN	NaN	P04222	HLA class I histocompatibility antigen, Cw-3 alpha chain OS=Homo sapiens GN=HLA-C PE=1 SV=2 - [1C03_HUMAN]
1.098	0.903	0.99	1.01	1.144	1.013	0.703	1.162	0.892	O95249	Golgi SNAP receptor complex member 1 OS=Homo sapiens GN=GOSR1 PE=1 SV=1 - [GOSR1_HUMAN]
1.026	0.925	0.943	1.115	1.004	1.124	0.714	0.992	0.785	Q99816	Tumor susceptibility gene 101 protein OS=Homo sapiens GN=TSG101 PE=1 SV=2 - [TS101_HUMAN]
1.159	0.864	0.949	1.274	1.062	1.223	0.855	1.019	0.767	Q15738	Sterol-4-alpha-carboxylate 3-dehydrogenase, decarboxylating OS=Homo sapiens GN=NSDHL PE=1 SV=2 - [NSDHL_HUMAN]
1.065	0.893	0.932	1.19	1.039	1.12	0.805	1.031	0.771	P42785	Lysosomal Pro-X carboxypeptidase OS=Homo sapiens GN=PRCP PE=1 SV=1 - [PCP_HUMAN]
1.037	0.864	0.962	1.126	0.883	1.002	0.678	0.815	0.781	A8MWD9	Small nuclear ribonucleoprotein G-like protein OS=Homo sapiens PE=3 SV=2 - [RUXGL_HUMAN]
1.113	0.854	1.074	1.177	0.997	1.135	0.807	0.976	0.815	Q96CS3	FAS-associated factor 2 OS=Homo sapiens GN=FAF2 PE=1 SV=2 - [FAF2_HUMAN]
1.021	0.848	0.99	1.091	1.047	1.108	0.745	1.047	0.788	P35659	Protein DEK OS=Homo sapiens GN=DEK PE=1 SV=1 - [DEK_HUMAN]
0.936	0.894	0.795	0.869	1.405	1.162	0.525	1.159	0.964	P63098	Calcineurin subunit B type 1 OS=Homo sapiens GN=PPP3R1 PE=1 SV=2 - [CANB1_HUMAN]
1.07	0.883	0.89	1.257	1.039	1.098	0.773	1.031	0.767	Q93009	Ubiquitin carboxyl-terminal hydrolase 7 OS=Homo sapiens GN=USP7 PE=1 SV=2 - [UBP7_HUMAN]
1.078	0.88	0.926	1.248	1.058	1.124	0.883	1.009	0.826	Q08AM6	Protein VAC14 homolog OS=Homo sapiens GN=VAC14 PE=1 SV=1 - [VAC14_HUMAN]
1.063	0.883	1.049	1.082	1.073	1.111	0.776	1.047	0.779	Q8IZP0-10	Isoform 10 of Abl interactor 1 OS=Homo sapiens GN=ABI1 - [ABI1_HUMAN]
1.07	0.893	0.902	1.097	1.066	1.111	0.728	1.033	0.784	Q03252	Lamin-B2 OS=Homo sapiens GN=LMNB2 PE=1 SV=3 - [LMNB2_HUMAN]
1.092	0.862	1.019	1.24	1.129	1.194	0.838	1.078	0.87	Q07666-2	Isoform 2 of KH domain-containing, RNA-binding, signal transduction-associated protein 1 OS=Homo sapiens GN=KHDRBS1 - [KHDR1_HUMAN]
1.037	0.869	0.95	1.129	1.083	1.108	0.746	1.072	0.789	Q15637-4	Isoform 4 of Splicing factor 1 OS=Homo sapiens GN=SF1 - [SF01_HUMAN]
1.101	0.9	0.995	1.191	1.066	1.237	0.804	1.06	0.879	P62861	40S ribosomal protein S30 OS=Homo sapiens GN=FAU PE=1 SV=1 - [RS30_HUMAN]
1.136	0.909	0.933	1.203	1.029	1.103	0.802	0.982	0.776	P62495	Eukaryotic peptide chain release factor subunit 1 OS=Homo sapiens GN=ETF1 PE=1 SV=3 - [ERF1_HUMAN]
1.193	0.901	1.025	1.233	1.065	1.163	0.76	1.049	0.779	P49902	Cytosolic purine 5'-nucleotidase OS=Homo sapiens GN=NT5C2 PE=1 SV=1 - [5NTC_HUMAN]
1.081	0.904	0.953	1.114	0.976	1.183	0.726	1.104	0.857	P31942-2	Isoform 2 of Heterogeneous nuclear ribonucleoprotein H3 OS=Homo sapiens GN=HNRNPH3 - [HNRH3_HUMAN]
1.098	0.856	0.964	1.154	0.984	1.13	0.745	0.979	0.804	P61956-2	Isoform 2 of Small ubiquitin-related modifier 2 OS=Homo sapiens GN=SUMO2 - [SUMO2_HUMAN]
1.051	0.892	0.977	1.13	1.101	1.101	0.733	1.134	0.805	Q9Y6W5	Wiskott-Aldrich syndrome protein family member 2 OS=Homo sapiens GN=WASF2 PE=1 SV=3 - [WASF2_HUMAN]
1.074	0.884	NaN	1.135	1.066	NaN	0.8	1.015	NaN	P28067	HLA class II histocompatibility antigen, DM alpha chain OS=Homo sapiens GN=HLA-DMA PE=1 SV=1 - [DMA_HUMAN]
1.015	0.886	0.972	1.187	1.015	1.166	0.799	1.151	0.796	Q7Z6J4	FYVE, RhoGEF and PH domain-containing protein 2 OS=Homo sapiens GN=FGD2 PE=2 SV=1 - [FGD2_HUMAN]
1.087	0.826	1.021	1.228	1.074	1.162	0.752	1.164	0.867	O95294-4	Isoform 4 of RasGAP-activating-like protein 1 OS=Homo sapiens GN=RASAL1 - [RASL1_HUMAN]
1.102	0.877	0.947	1.129	1.089	1.152	0.759	1.09	0.782	Q8TD55	Pleckstrin homology domain-containing family O member 2 OS=Homo sapiens GN=PLEKHO2 PE=2 SV=1 - [PKHO2_HUMAN]
1.04	0.882	0.987	1.143	1.068	1.158	0.778	1.054	0.85	P51688	N-sulphoglucosamine sulphohydrolase OS=Homo sapiens GN=SGSH PE=1 SV=1 - [SPHM_HUMAN]
1.113	0.859	0.979	1.23	1.054	1.13	0.824	1.066	0.815	P30038-2	Isoform 2 of Delta-1-pyrroline-5-carboxylate dehydrogenase, mitochondrial OS=Homo sapiens GN=ALDH4A1 - [AL4A1_HUMAN]
1.027	0.817	1.014	0.853	1.069	1.189	0.813	1.164	0.887	O95777	N-alpha-acetyltransferase 38, NatC auxiliary subunit OS=Homo sapiens GN=NAA38 PE=1 SV=3 - [NAA38_HUMAN]
1.068	0.782	NaN	1.154	0.999	NaN	0.728	0.995	NaN	Q9UK76-3	Isoform 3 of Hematological and neurological expressed 1 protein OS=Homo sapiens GN=HN1 - [HN1_HUMAN]
1.079	0.885	1.237	1.234	1.018	1.222	0.729	0.846	0.804	P63092-3	Isoform 3 of Guanine nucleotide-binding protein G(s) subunit alpha isoforms short OS=Homo sapiens GN=GNAS - [GNAS2_HUMAN]
1.075	0.894	0.888	1.278	1.121	1.159	0.853	1.066	0.788	Q12965	Unconventional myosin-Ie OS=Homo sapiens GN=MYO1E PE=1 SV=2 - [MYO1E_HUMAN]
1.137	0.719	0.979	1.197	1.274	1.31	0.911	1.015	0.823	P61619	Protein transport protein Sec61 subunit alpha isoform 1 OS=Homo sapiens GN=SEC61A1 PE=1 SV=2 - [S61A1_HUMAN]
1.068	0.849	1.073	1.15	0.998	1.267	0.785	1.005	0.876	P11234	Ras-related protein Ral-B OS=Homo sapiens GN=RALB PE=1 SV=1 - [RALB_HUMAN]
0.891	NaN	0.837	1.184	NaN	0.906	0.714	NaN	0.743	Q12996-2	Isoform 2 of Cleavage stimulation factor subunit 3 OS=Homo sapiens GN=CSTF3 - [CSTF3_HUMAN]
1.174	0.832	0.967	1.114	1.027	1.077	0.766	1.023	0.813	Q9Y3D6	Mitochondrial fission 1 protein OS=Homo sapiens GN=FIS1 PE=1 SV=2 - [FIS1_HUMAN]
1.128	0.92	0.955	1.223	1.091	1.168	0.799	1.017	0.758	Q86TI2	Dipeptidyl peptidase 9 OS=Homo sapiens GN=DPP9 PE=1 SV=3 - [DPP9_HUMAN]
1.095	1.022	1.018	1.012	1.159	1.131	0.684	1.761	0.876	Q9UJS0	Calcium-binding mitochondrial carrier protein Aralar2 OS=Homo sapiens GN=SLC25A13 PE=1 SV=2 - [CMC2_HUMAN]
1.074	NaN	0.952	1.187	NaN	1.1	0.84	NaN	0.821	Q15287-3	Isoform 3 of RNA-binding protein with serine-rich domain 1 OS=Homo sapiens GN=RNPS1 - [RNPS1_HUMAN]
0.892	0.844	0.9	0.888	1.03	1.146	0.587	1.025	0.768	O00442	RNA 3'-terminal phosphate cyclase OS=Homo sapiens GN=RTCA PE=1 SV=1 - [RTCA_HUMAN]
1.112	0.885	0.966	1.214	1.031	1.136	0.836	1.1	0.766	P84090	Enhancer of rudimentary homolog OS=Homo sapiens GN=ERH PE=1 SV=1 - [ERH_HUMAN]
1.158	0.884	0.948	1.217	1.071	1.139	0.8	1.084	0.794	Q5JTV8	Torsin-1A-interacting protein 1 OS=Homo sapiens GN=TOR1AIP1 PE=1 SV=2 - [TOIP1_HUMAN]
1.125	0.873	0.984	1.195	1.035	1.121	0.782	1.062	0.866	P10515	Dihydrolipoyllysine-residue acetyltransferase component of pyruvate dehydrogenase complex, mitochondrial OS=Homo sapiens GN=DLAT PE=1 SV=3 - [ODP2_HUMAN]
1.21	0.929	NaN	1.198	1.044	NaN	0.795	1.175	NaN	P61626	Lysozyme C OS=Homo sapiens GN=LYZ PE=1 SV=1 - [LYSC_HUMAN]
1.122	0.916	0.9	1.171	0.996	1.026	0.858	0.981	0.798	P06126	T-cell surface glycoprotein CD1a OS=Homo sapiens GN=CD1A PE=1 SV=4 - [CD1A_HUMAN]
1.061	0.878	0.945	1.128	1.042	1.14	0.781	1.052	0.804	P67812	Signal peptidase complex catalytic subunit SEC11A OS=Homo sapiens GN=SEC11A PE=1 SV=1 - [SC11A_HUMAN]
1.217	NaN	NaN	1.354	NaN	NaN	0.822	NaN	NaN	P02656	Apolipoprotein C-III OS=Homo sapiens GN=APOC3 PE=1 SV=1 - [APOC3_HUMAN]
1.096	0.88	0.966	2.278	1.648	1.364	1.351	1.194	0.921	Q96PP8-2	Isoform 2 of Guanylate-binding protein 5 OS=Homo sapiens GN=GBP5 - [GBP5_HUMAN]
NaN	1.12	0.954	NaN	1.088	1.121	NaN	1.329	0.726	Q13153	Serine/threonine-protein kinase PAK 1 OS=Homo sapiens GN=PAK1 PE=1 SV=2 - [PAK1_HUMAN]
1.033	0.908	0.89	1.176	1.097	1.085	0.742	1.064	0.832	O94804	Serine/threonine-protein kinase 10 OS=Homo sapiens GN=STK10 PE=1 SV=1 - [STK10_HUMAN]
1.06	0.868	0.977	1.167	1.086	1.169	0.754	1.099	0.809	P38159	RNA-binding motif protein, X chromosome OS=Homo sapiens GN=RBMX PE=1 SV=3 - [RBMX_HUMAN]
0.989	0.835	0.951	1.047	0.98	1.135	0.672	1.085	0.814	Q14914	Prostaglandin reductase 1 OS=Homo sapiens GN=PTGR1 PE=1 SV=2 - [PTGR1_HUMAN]
1.105	NaN	1.105	1.139	NaN	1.17	0.73	NaN	0.752	P11172-3	Isoform 3 of Uridine 5'-monophosphate synthase OS=Homo sapiens GN=UMPS - [UMPS_HUMAN]
1.066	0.887	0.941	1.082	1.075	1.139	0.78	0.994	0.826	P55160	Nck-associated protein 1-like OS=Homo sapiens GN=NCKAP1L PE=1 SV=3 - [NCKPL_HUMAN]
1.05	0.905	0.931	1.106	1.111	1.026	0.763	1.014	0.808	P63172	Dynein light chain Tctex-type 1 OS=Homo sapiens GN=DYNLT1 PE=1 SV=1 - [DYLT1_HUMAN]
1.034	0.832	NaN	1.041	1.025	NaN	0.708	0.998	NaN	P02747	Complement C1q subcomponent subunit C OS=Homo sapiens GN=C1QC PE=1 SV=3 - [C1QC_HUMAN]
1.111	NaN	0.976	1.235	NaN	1.16	0.804	NaN	0.923	Q13162	Peroxiredoxin-4 OS=Homo sapiens GN=PRDX4 PE=1 SV=1 - [PRDX4_HUMAN]
1.181	0.859	0.981	1.232	1.054	1.102	0.797	1.073	0.893	Q6UW68	Transmembrane protein 205 OS=Homo sapiens GN=TMEM205 PE=1 SV=1 - [TM205_HUMAN]
1.209	0.859	0.971	1.178	1.069	1.079	0.794	1.063	0.772	P61966	AP-1 complex subunit sigma-1A OS=Homo sapiens GN=AP1S1 PE=1 SV=1 - [AP1S1_HUMAN]
1.11	0.878	0.99	1.182	1.126	1.217	0.838	1.058	0.846	Q8TCT9-5	Isoform 5 of Minor histocompatibility antigen H13 OS=Homo sapiens GN=HM13 - [HM13_HUMAN]
1.085	0.917	0.964	1.163	1.082	1.097	0.796	1.053	0.809	O00203	AP-3 complex subunit beta-1 OS=Homo sapiens GN=AP3B1 PE=1 SV=3 - [AP3B1_HUMAN]
1.018	0.931	0.822	1.222	1.162	0.983	0.745	1.061	0.776	O60884	DnaJ homolog subfamily A member 2 OS=Homo sapiens GN=DNAJA2 PE=1 SV=1 - [DNJA2_HUMAN]
1.119	0.886	0.949	1.196	1.049	1.124	0.783	1.018	0.802	Q9UGI8-2	Isoform 2 of Testin OS=Homo sapiens GN=TES - [TES_HUMAN]
NaN	0.844	NaN	NaN	1.061	NaN	NaN	1.074	NaN	P51153	Ras-related protein Rab-13 OS=Homo sapiens GN=RAB13 PE=1 SV=1 - [RAB13_HUMAN]
1.016	0.85	0.987	1.041	1.091	1.159	0.679	1.065	0.865	P16930	Fumarylacetoacetase OS=Homo sapiens GN=FAH PE=1 SV=2 - [FAAA_HUMAN]
1.106	0.765	1.013	1.875	1.26	1.584	1.046	1.181	1.081	Q13501-2	Isoform 2 of Sequestosome-1 OS=Homo sapiens GN=SQSTM1 - [SQSTM_HUMAN]
1.131	0.881	NaN	1.198	1.128	NaN	0.85	1.073	NaN	Q6GMV3	Putative peptidyl-tRNA hydrolase PTRHD1 OS=Homo sapiens GN=PTRHD1 PE=1 SV=1 - [PTRD1_HUMAN]
1.096	0.852	0.992	1.033	1.094	1.14	0.832	1.08	0.832	P14406	Cytochrome c oxidase subunit 7A2, mitochondrial OS=Homo sapiens GN=COX7A2 PE=1 SV=1 - [CX7A2_HUMAN]
1.072	0.885	0.975	1.165	1.011	1.075	0.771	1.066	0.761	Q9NSE4	Isoleucine--tRNA ligase, mitochondrial OS=Homo sapiens GN=IARS2 PE=1 SV=2 - [SYIM_HUMAN]
1.059	0.9	0.997	1.12	1.084	1.117	0.733	1.051	0.798	P13861	cAMP-dependent protein kinase type II-alpha regulatory subunit OS=Homo sapiens GN=PRKAR2A PE=1 SV=2 - [KAP2_HUMAN]
1.083	0.885	0.94	1.189	1.077	1.153	0.772	1.09	0.826	P56556	NADH dehydrogenase [ubiquinone] 1 alpha subcomplex subunit 6 OS=Homo sapiens GN=NDUFA6 PE=1 SV=3 - [NDUA6_HUMAN]
1.02	0.882	0.951	1.11	1.069	1.064	0.729	1.118	0.784	Q7LBR1	Charged multivesicular body protein 1b OS=Homo sapiens GN=CHMP1B PE=1 SV=1 - [CHM1B_HUMAN]
1.093	0.958	0.925	1.202	1.041	1.098	0.809	1.045	0.767	Q9H939	Proline-serine-threonine phosphatase-interacting protein 2 OS=Homo sapiens GN=PSTPIP2 PE=1 SV=4 - [PPIP2_HUMAN]
1.082	0.859	1	1.185	1.07	1.115	0.794	1.051	0.821	Q15075	Early endosome antigen 1 OS=Homo sapiens GN=EEA1 PE=1 SV=2 - [EEA1_HUMAN]
1.054	0.88	0.997	1.102	1.04	1.193	0.789	1.072	0.785	Q9Y5K5-2	Isoform 2 of Ubiquitin carboxyl-terminal hydrolase isozyme L5 OS=Homo sapiens GN=UCHL5 - [UCHL5_HUMAN]
1.11	0.881	0.948	1.164	1.066	1.106	0.81	1.108	0.812	O15212	Prefoldin subunit 6 OS=Homo sapiens GN=PFDN6 PE=1 SV=1 - [PFD6_HUMAN]
1.031	0.898	0.926	1.183	1.123	1.121	0.799	1.09	0.767	Q9UIA0	Cytohesin-4 OS=Homo sapiens GN=CYTH4 PE=2 SV=1 - [CYH4_HUMAN]
1.076	0.851	0.965	1.07	0.971	1.065	0.787	1.001	0.807	Q9H0R4	Haloacid dehalogenase-like hydrolase domain-containing protein 2 OS=Homo sapiens GN=HDHD2 PE=1 SV=1 - [HDHD2_HUMAN]
1.11	0.831	0.92	1.272	1.096	0.882	0.876	1.055	0.553	Q9Y3F4	Serine-threonine kinase receptor-associated protein OS=Homo sapiens GN=STRAP PE=1 SV=1 - [STRAP_HUMAN]
1.028	0.84	1.023	1.138	0.877	1.128	0.677	0.979	0.84	P22694-4	Isoform 4 of cAMP-dependent protein kinase catalytic subunit beta OS=Homo sapiens GN=PRKACB - [KAPCB_HUMAN]
0.974	0.908	0.891	1.185	1.285	1.055	0.802	1.266	0.765	Q8TCD5-2	Isoform 2 of 5'(3')-deoxyribonucleotidase, cytosolic type OS=Homo sapiens GN=NT5C - [NT5C_HUMAN]
NaN	NaN	0.972	NaN	NaN	1.184	NaN	NaN	0.793	O95166	Gamma-aminobutyric acid receptor-associated protein OS=Homo sapiens GN=GABARAP PE=1 SV=1 - [GBRAP_HUMAN]
NaN	NaN	1.223	NaN	NaN	0.543	NaN	NaN	1.135	Q9P086	Mediator of RNA polymerase II transcription subunit 11 OS=Homo sapiens GN=MED11 PE=1 SV=2 - [MED11_HUMAN]
1.103	NaN	0.989	1.23	NaN	1.109	0.798	NaN	0.81	P49321-2	Isoform 2 of Nuclear autoantigenic sperm protein OS=Homo sapiens GN=NASP - [NASP_HUMAN]
1.199	0.912	0.915	1.259	1.099	1.055	0.825	1.041	0.779	Q92888-2	Isoform 2 of Rho guanine nucleotide exchange factor 1 OS=Homo sapiens GN=ARHGEF1 - [ARHG1_HUMAN]
1.114	0.881	0.979	1.193	1.058	1.12	0.805	1.042	0.828	O43143	Putative pre-mRNA-splicing factor ATP-dependent RNA helicase DHX15 OS=Homo sapiens GN=DHX15 PE=1 SV=2 - [DHX15_HUMAN]
1.188	0.87	0.889	1.46	1.338	1.498	0.841	1.361	0.803	P01909	HLA class II histocompatibility antigen, DQ alpha 1 chain OS=Homo sapiens GN=HLA-DQA1 PE=1 SV=1 - [DQA1_HUMAN]
1.05	0.865	0.91	1.196	1.111	1.083	0.768	1.071	0.783	O43633	Charged multivesicular body protein 2a OS=Homo sapiens GN=CHMP2A PE=1 SV=1 - [CHM2A_HUMAN]
1.278	0.667	0.974	1.25	1.038	1.22	0.38	0.959	0.906	P09769	Tyrosine-protein kinase Fgr OS=Homo sapiens GN=FGR PE=1 SV=2 - [FGR_HUMAN]
1.045	0.871	1.014	1.075	1.125	1.118	0.744	1.123	0.797	O00193	Small acidic protein OS=Homo sapiens GN=SMAP PE=1 SV=1 - [SMAP_HUMAN]
1.048	0.944	0.933	1.003	1.057	1.174	0.756	1.109	0.798	O95352-3	Isoform 3 of Ubiquitin-like modifier-activating enzyme ATG7 OS=Homo sapiens GN=ATG7 - [ATG7_HUMAN]
1.05	0.788	0.982	1.081	0.98	1.137	0.734	1.033	0.744	O00217	NADH dehydrogenase [ubiquinone] iron-sulfur protein 8, mitochondrial OS=Homo sapiens GN=NDUFS8 PE=1 SV=1 - [NDUS8_HUMAN]
1.135	NaN	NaN	2.732	NaN	NaN	1.653	NaN	NaN	P01584	Interleukin-1 beta OS=Homo sapiens GN=IL1B PE=1 SV=2 - [IL1B_HUMAN]
0.917	1.159	1.059	1.074	1.133	1.25	0.801	1.004	1.073	A0AV96	RNA-binding protein 47 OS=Homo sapiens GN=RBM47 PE=1 SV=2 - [RBM47_HUMAN]
1.118	0.901	0.989	1.322	1.058	1.224	0.909	1.03	0.817	Q8N163	Cell cycle and apoptosis regulator protein 2 OS=Homo sapiens GN=CCAR2 PE=1 SV=2 - [CCAR2_HUMAN]
0.993	0.811	0.989	1.133	1.128	1.16	0.696	1.044	0.811	O00625	Pirin OS=Homo sapiens GN=PIR PE=1 SV=1 - [PIR_HUMAN]
1.064	0.884	0.993	1.156	1.096	1.163	0.777	1.038	0.826	Q14157-4	Isoform 4 of Ubiquitin-associated protein 2-like OS=Homo sapiens GN=UBAP2L - [UBP2L_HUMAN]
1.075	NaN	0.877	1.112	NaN	1.024	0.696	NaN	0.8	O96000	NADH dehydrogenase [ubiquinone] 1 beta subcomplex subunit 10 OS=Homo sapiens GN=NDUFB10 PE=1 SV=3 - [NDUBA_HUMAN]
1.064	1.031	0.486	1.469	2.637	0.948	0.839	1.272	0.571	P12931	Proto-oncogene tyrosine-protein kinase Src OS=Homo sapiens GN=SRC PE=1 SV=3 - [SRC_HUMAN]
1.091	0.888	0.937	1.163	1.056	1.105	0.774	1.078	0.808	Q9UMS4	Pre-mRNA-processing factor 19 OS=Homo sapiens GN=PRPF19 PE=1 SV=1 - [PRP19_HUMAN]
NaN	0.992	NaN	NaN	0.965	NaN	NaN	0.907	NaN	P13797	Plastin-3 OS=Homo sapiens GN=PLS3 PE=1 SV=4 - [PLST_HUMAN]
1.135	0.944	1.011	1.167	1.049	1.128	0.825	1.109	0.865	Q9H3K2	Growth hormone-inducible transmembrane protein OS=Homo sapiens GN=GHITM PE=1 SV=2 - [GHITM_HUMAN]
1.116	0.962	0.89	1.205	1.178	1.163	0.836	1.088	0.786	P46976-3	Isoform GN-1S of Glycogenin-1 OS=Homo sapiens GN=GYG1 - [GLYG_HUMAN]
1.276	0.824	0.959	1.246	1.07	1.275	0.811	1.111	0.768	O43237	Cytoplasmic dynein 1 light intermediate chain 2 OS=Homo sapiens GN=DYNC1LI2 PE=1 SV=1 - [DC1L2_HUMAN]
1.098	0.855	0.951	1.14	0.997	1.135	0.809	0.996	0.792	Q9BVG4	Protein PBDC1 OS=Homo sapiens GN=PBDC1 PE=1 SV=1 - [PBDC1_HUMAN]
1.116	0.906	1.035	1.211	1.119	1.208	0.752	1.142	0.874	Q9NX63	Coiled-coil-helix-coiled-coil-helix domain-containing protein 3, mitochondrial OS=Homo sapiens GN=CHCHD3 PE=1 SV=1 - [CHCH3_HUMAN]
1.06	0.863	0.968	1.221	1.098	1.252	0.823	1.102	0.9	P01920	HLA class II histocompatibility antigen, DQ beta 1 chain OS=Homo sapiens GN=HLA-DQB1 PE=1 SV=2 - [DQB1_HUMAN]
0.954	0.686	1.075	0.885	0.753	1.008	0.662	0.954	0.729	Q9UIL1-3	Isoform 3 of Short coiled-coil protein OS=Homo sapiens GN=SCOC - [SCOC_HUMAN]
1.082	0.879	0.925	1.175	1.08	1.076	0.818	0.967	0.778	Q99873-3	Isoform 3 of Protein arginine N-methyltransferase 1 OS=Homo sapiens GN=PRMT1 - [ANM1_HUMAN]
0.976	0.852	0.844	1.108	1.068	1.16	0.697	1.143	0.809	Q96JJ3	Engulfment and cell motility protein 2 OS=Homo sapiens GN=ELMO2 PE=1 SV=2 - [ELMO2_HUMAN]
1.088	0.878	1.016	1.209	1.099	1.054	0.772	1.135	0.725	Q9BY43	Charged multivesicular body protein 4a OS=Homo sapiens GN=CHMP4A PE=1 SV=3 - [CHM4A_HUMAN]
1.018	0.953	1.042	1.077	1.206	1.077	0.817	0.973	0.855	P49903-4	Isoform 4 of Selenide, water dikinase 1 OS=Homo sapiens GN=SEPHS1 - [SPS1_HUMAN]
0.961	0.974	0.997	1.075	1	1.186	0.777	1.104	0.858	O94979-6	Isoform 6 of Protein transport protein Sec31A OS=Homo sapiens GN=SEC31A - [SC31A_HUMAN]
1.09	0.855	0.925	1.144	1.029	1.049	0.778	1.065	0.791	O43488	Aflatoxin B1 aldehyde reductase member 2 OS=Homo sapiens GN=AKR7A2 PE=1 SV=3 - [ARK72_HUMAN]
1.043	0.771	1.005	1.093	1.098	1.244	0.763	1.052	0.934	Q9UBV2	Protein sel-1 homolog 1 OS=Homo sapiens GN=SEL1L PE=1 SV=3 - [SE1L1_HUMAN]
NaN	0.907	1.057	NaN	1.1	1.211	NaN	1.109	0.836	Q9NVA2	Septin-11 OS=Homo sapiens GN=SEPT11 PE=1 SV=3 - [SEP11_HUMAN]
1.087	0.845	0.909	1.168	1.023	1.059	0.796	0.972	0.789	P10155-3	Isoform 3 of 60 kDa SS-A/Ro ribonucleoprotein OS=Homo sapiens GN=TROVE2 - [RO60_HUMAN]
1.073	0.894	0.968	1.182	1.04	1.205	0.753	1.009	0.823	Q14203-5	Isoform 5 of Dynactin subunit 1 OS=Homo sapiens GN=DCTN1 - [DCTN1_HUMAN]
0.938	NaN	0.894	1.101	NaN	1.248	0.941	NaN	0.83	Q9GZZ9-2	Isoform 2 of Ubiquitin-like modifier-activating enzyme 5 OS=Homo sapiens GN=UBA5 - [UBA5_HUMAN]
1.073	0.82	0.954	1.089	1.128	1.136	0.765	1.101	0.825	P33240-2	Isoform 2 of Cleavage stimulation factor subunit 2 OS=Homo sapiens GN=CSTF2 - [CSTF2_HUMAN]
1.031	NaN	NaN	1.241	NaN	NaN	0.818	NaN	NaN	P83916	Chromobox protein homolog 1 OS=Homo sapiens GN=CBX1 PE=1 SV=1 - [CBX1_HUMAN]
NaN	NaN	1.218	NaN	NaN	1.963	NaN	NaN	1.299	Q8N8Y2	V-type proton ATPase subunit d 2 OS=Homo sapiens GN=ATP6V0D2 PE=2 SV=1 - [VA0D2_HUMAN]
1.051	0.981	NaN	1.228	1.059	NaN	0.876	1.068	NaN	P24666	Low molecular weight phosphotyrosine protein phosphatase OS=Homo sapiens GN=ACP1 PE=1 SV=3 - [PPAC_HUMAN]
1.035	0.833	0.941	1.055	0.997	1.177	0.762	1.3	0.888	Q8WWY3-2	Isoform 2 of U4/U6 small nuclear ribonucleoprotein Prp31 OS=Homo sapiens GN=PRPF31 - [PRP31_HUMAN]
1.103	0.872	0.904	1.19	1.038	1.089	0.766	1.079	0.743	Q12979-4	Isoform 4 of Active breakpoint cluster region-related protein OS=Homo sapiens GN=ABR - [ABR_HUMAN]
1.068	0.881	0.909	1.233	1.068	1.072	0.785	1.157	0.776	Q01130	Serine/arginine-rich splicing factor 2 OS=Homo sapiens GN=SRSF2 PE=1 SV=4 - [SRSF2_HUMAN]
1.117	0.899	0.964	1.249	1.119	1.105	0.761	1.05	0.846	Q15393	Splicing factor 3B subunit 3 OS=Homo sapiens GN=SF3B3 PE=1 SV=4 - [SF3B3_HUMAN]
NaN	NaN	1.058	NaN	NaN	0.977	NaN	NaN	1.036	Q96NT0	Coiled-coil domain-containing protein 115 OS=Homo sapiens GN=CCDC115 PE=1 SV=1 - [CC115_HUMAN]
1.016	0.887	0.893	1.099	1.034	0.93	0.725	1.083	0.589	P49915	GMP synthase [glutamine-hydrolyzing] OS=Homo sapiens GN=GMPS PE=1 SV=1 - [GUAA_HUMAN]
0.982	0.886	0.949	1.143	1.049	1.155	0.747	1.044	0.928	O43169	Cytochrome b5 type B OS=Homo sapiens GN=CYB5B PE=1 SV=2 - [CYB5B_HUMAN]
1.201	0.86	0.963	1.263	1.063	1.236	0.799	1.141	0.879	Q9Y285	Phenylalanine--tRNA ligase alpha subunit OS=Homo sapiens GN=FARSA PE=1 SV=3 - [SYFA_HUMAN]
1.127	0.885	0.984	1.186	1.044	1.143	0.812	1.05	0.846	P29144	Tripeptidyl-peptidase 2 OS=Homo sapiens GN=TPP2 PE=1 SV=4 - [TPP2_HUMAN]
1.114	0.8	0.904	1.202	1.094	1.115	0.743	1.185	0.723	Q13217	DnaJ homolog subfamily C member 3 OS=Homo sapiens GN=DNAJC3 PE=1 SV=1 - [DNJC3_HUMAN]
1.081	0.895	0.956	1.133	1.049	1.161	0.738	1.014	0.766	P35637-2	Isoform Short of RNA-binding protein FUS OS=Homo sapiens GN=FUS - [FUS_HUMAN]
1.113	0.842	1.011	1.214	1.006	1.156	0.761	0.942	0.862	P61011-2	Isoform 2 of Signal recognition particle 54 kDa protein OS=Homo sapiens GN=SRP54 - [SRP54_HUMAN]
1.052	NaN	NaN	1.206	NaN	NaN	0.767	NaN	NaN	Q13951	Core-binding factor subunit beta OS=Homo sapiens GN=CBFB PE=1 SV=2 - [PEBB_HUMAN]
NaN	NaN	0.708	NaN	NaN	1.845	NaN	NaN	0.714	Q6UWQ7	Insulin growth factor-like family member 2 OS=Homo sapiens GN=IGFL2 PE=2 SV=1 - [IGFL2_HUMAN]
1.152	0.857	0.962	1.17	1.023	1.143	0.784	1.003	0.798	Q8TDZ2	Protein-methionine sulfoxide oxidase MICAL1 OS=Homo sapiens GN=MICAL1 PE=1 SV=2 - [MICA1_HUMAN]
1.007	0.881	0.922	1.133	1.062	1.144	0.736	1.037	0.801	P55060-4	Isoform 4 of Exportin-2 OS=Homo sapiens GN=CSE1L - [XPO2_HUMAN]
1.128	0.838	0.957	1.132	1.066	1.014	0.714	1.008	0.718	Q8N668	COMM domain-containing protein 1 OS=Homo sapiens GN=COMMD1 PE=1 SV=1 - [COMD1_HUMAN]
1.012	0.928	0.969	1.219	1.041	1.102	0.858	1.102	0.8	P61221	ATP-binding cassette sub-family E member 1 OS=Homo sapiens GN=ABCE1 PE=1 SV=1 - [ABCE1_HUMAN]
1.106	0.855	0.856	1.141	1.03	1.067	0.803	1.087	0.806	Q9BUJ2-4	Isoform 4 of Heterogeneous nuclear ribonucleoprotein U-like protein 1 OS=Homo sapiens GN=HNRNPUL1 - [HNRL1_HUMAN]
1.112	0.925	0.982	1.172	1.038	1.1	0.818	1.025	0.784	Q13488	V-type proton ATPase 116 kDa subunit a isoform 3 OS=Homo sapiens GN=TCIRG1 PE=1 SV=3 - [VPP3_HUMAN]
1.14	0.888	0.959	1.228	1.105	1.21	0.801	1.071	0.788	Q96SQ9	Cytochrome P450 2S1 OS=Homo sapiens GN=CYP2S1 PE=2 SV=2 - [CP2S1_HUMAN]
1.135	0.916	0.991	1.318	1.168	1.309	0.841	1.213	0.83	O15533-2	Isoform 2 of Tapasin OS=Homo sapiens GN=TAPBP - [TPSN_HUMAN]
1.052	0.866	0.976	1.242	1.048	1.168	0.843	0.946	0.836	O43765	Small glutamine-rich tetratricopeptide repeat-containing protein alpha OS=Homo sapiens GN=SGTA PE=1 SV=1 - [SGTA_HUMAN]
1.072	0.852	0.927	1.102	1.049	1.136	0.806	1.04	0.818	P34910	Protein EVI2B OS=Homo sapiens GN=EVI2B PE=1 SV=2 - [EVI2B_HUMAN]
1.052	0.883	0.984	1.191	1.061	1.147	0.793	1.035	0.811	Q93052	Lipoma-preferred partner OS=Homo sapiens GN=LPP PE=1 SV=1 - [LPP_HUMAN]
1.091	0.892	0.99	1.255	1.086	1.182	0.79	1.068	0.898	Q9Y5M8	Signal recognition particle receptor subunit beta OS=Homo sapiens GN=SRPRB PE=1 SV=3 - [SRPRB_HUMAN]
1.103	0.93	0.954	1.112	1.145	1.162	0.802	1.13	0.802	Q5TEJ8	Protein THEMIS2 OS=Homo sapiens GN=THEMIS2 PE=2 SV=1 - [THMS2_HUMAN]
NaN	0.909	0.882	NaN	1.097	1.08	NaN	1.108	0.806	Q9BVJ7	Dual specificity protein phosphatase 23 OS=Homo sapiens GN=DUSP23 PE=1 SV=1 - [DUS23_HUMAN]
1.051	0.91	0.962	1.175	1.07	1.099	0.848	1.069	0.837	Q5JRX3	Presequence protease, mitochondrial OS=Homo sapiens GN=PITRM1 PE=1 SV=3 - [PREP_HUMAN]
1.227	0.918	1.006	1.433	1.141	1.204	0.835	1.021	0.839	P02786	Transferrin receptor protein 1 OS=Homo sapiens GN=TFRC PE=1 SV=2 - [TFR1_HUMAN]
0.987	0.844	0.957	1.048	1.005	1.044	0.613	1.07	0.748	Q96M27	Protein PRRC1 OS=Homo sapiens GN=PRRC1 PE=1 SV=1 - [PRRC1_HUMAN]
1.083	0.87	0.911	1.158	1.106	1.197	0.794	1.119	0.772	P49589-2	Isoform 2 of Cysteine--tRNA ligase, cytoplasmic OS=Homo sapiens GN=CARS - [SYCC_HUMAN]
1.051	0.876	0.949	1.787	1.267	1.357	1.361	1.142	0.943	Q03169	Tumor necrosis factor alpha-induced protein 2 OS=Homo sapiens GN=TNFAIP2 PE=1 SV=2 - [TNAP2_HUMAN]
1.086	0.899	0.911	1.115	1.058	1.117	0.847	0.907	0.824	O14602	Eukaryotic translation initiation factor 1A, Y-chromosomal OS=Homo sapiens GN=EIF1AY PE=1 SV=4 - [IF1AY_HUMAN]
NaN	0.868	NaN	NaN	1.081	NaN	NaN	1.148	NaN	Q9NZ45	CDGSH iron-sulfur domain-containing protein 1 OS=Homo sapiens GN=CISD1 PE=1 SV=1 - [CISD1_HUMAN]
1.039	0.84	0.946	1.098	1.033	1.127	0.778	1.067	0.851	O43674-2	Isoform 2 of NADH dehydrogenase [ubiquinone] 1 beta subcomplex subunit 5, mitochondrial OS=Homo sapiens GN=NDUFB5 - [NDUB5_HUMAN]
1.129	0.848	1.045	1.191	1.092	1.102	0.813	0.949	0.758	Q15436	Protein transport protein Sec23A OS=Homo sapiens GN=SEC23A PE=1 SV=2 - [SC23A_HUMAN]
1.067	NaN	0.878	1.178	NaN	0.999	0.813	NaN	0.805	Q9BUN8-2	Isoform 2 of Derlin-1 OS=Homo sapiens GN=DERL1 - [DERL1_HUMAN]
1.078	0.92	0.973	1.215	1.038	1.065	0.765	1.056	0.795	Q96JB5	CDK5 regulatory subunit-associated protein 3 OS=Homo sapiens GN=CDK5RAP3 PE=1 SV=2 - [CK5P3_HUMAN]
1.128	0.871	1.001	1.229	1.033	1.148	0.727	1.081	0.785	Q4V328	GRIP1-associated protein 1 OS=Homo sapiens GN=GRIPAP1 PE=1 SV=1 - [GRAP1_HUMAN]
1.113	0.896	0.961	1.235	1.042	1.127	0.824	1.058	0.797	Q05655	Protein kinase C delta type OS=Homo sapiens GN=PRKCD PE=1 SV=2 - [KPCD_HUMAN]
1.103	0.904	0.922	1.155	1.028	1.129	0.798	1.003	0.825	O43747	AP-1 complex subunit gamma-1 OS=Homo sapiens GN=AP1G1 PE=1 SV=5 - [AP1G1_HUMAN]
1.14	0.781	1.031	1.149	0.97	1.143	0.844	0.971	0.791	Q8NHP8	Putative phospholipase B-like 2 OS=Homo sapiens GN=PLBD2 PE=1 SV=2 - [PLBL2_HUMAN]
1.045	0.889	0.946	1.18	1.089	1.104	0.736	0.981	0.809	Q92616	Translational activator GCN1 OS=Homo sapiens GN=GCN1L1 PE=1 SV=6 - [GCN1L_HUMAN]
1.094	0.932	0.922	1.212	1.09	1.11	0.789	1.032	0.775	P30419-2	Isoform Short of Glycylpeptide N-tetradecanoyltransferase 1 OS=Homo sapiens GN=NMT1 - [NMT1_HUMAN]
1.084	0.849	0.97	1.207	1.038	1.205	0.832	1.19	0.867	Q9P0V8	SLAM family member 8 OS=Homo sapiens GN=SLAMF8 PE=1 SV=1 - [SLAF8_HUMAN]
NaN	0.847	0.951	NaN	1.015	1.007	NaN	0.981	0.791	Q13907	Isopentenyl-diphosphate Delta-isomerase 1 OS=Homo sapiens GN=IDI1 PE=1 SV=2 - [IDI1_HUMAN]
0.9	0.845	1.018	1.215	0.966	1.237	0.705	1.02	0.806	Q9UM00-2	Isoform 2 of Transmembrane and coiled-coil domain-containing protein 1 OS=Homo sapiens GN=TMCO1 - [TMCO1_HUMAN]
1.063	0.896	NaN	1.249	1.107	NaN	0.846	1.068	NaN	Q9Y3B4	Pre-mRNA branch site protein p14 OS=Homo sapiens GN=SF3B14 PE=1 SV=1 - [PM14_HUMAN]
1.317	0.599	1.185	1.174	0.868	1.239	0.768	0.936	0.936	O14874	[3-methyl-2-oxobutanoate dehydrogenase [lipoamide]] kinase, mitochondrial OS=Homo sapiens GN=BCKDK PE=1 SV=2 - [BCKD_HUMAN]
1.063	0.896	0.965	1.148	1.109	1.112	0.81	1.04	0.879	Q15382	GTP-binding protein Rheb OS=Homo sapiens GN=RHEB PE=1 SV=1 - [RHEB_HUMAN]
1.044	0.958	0.945	1.135	1.057	1.139	0.748	1.109	0.779	Q92890-3	Isoform 3 of Ubiquitin fusion degradation protein 1 homolog OS=Homo sapiens GN=UFD1L - [UFD1_HUMAN]
1.199	0.695	0.957	1.319	0.977	1.045	0.747	0.856	0.802	Q12849-5	Isoform 2 of G-rich sequence factor 1 OS=Homo sapiens GN=GRSF1 - [GRSF1_HUMAN]
NaN	0.873	0.936	NaN	1.019	1.099	NaN	0.965	0.698	Q96QH2	PML-RARA-regulated adapter molecule 1 OS=Homo sapiens GN=PRAM1 PE=1 SV=2 - [PRAM_HUMAN]
1.102	0.929	0.986	1.194	1.101	1.185	0.751	1.066	0.805	O15371	Eukaryotic translation initiation factor 3 subunit D OS=Homo sapiens GN=EIF3D PE=1 SV=1 - [EIF3D_HUMAN]
1.021	0.858	0.989	1.104	1.075	1.144	0.699	1.076	0.801	Q92542-2	Isoform 2 of Nicastrin OS=Homo sapiens GN=NCSTN - [NICA_HUMAN]
NaN	NaN	0.891	NaN	NaN	1.289	NaN	NaN	0.717	P09543-2	Isoform CNPI of 2',3'-cyclic-nucleotide 3'-phosphodiesterase OS=Homo sapiens GN=CNP - [CN37_HUMAN]
1.157	0.918	0.943	1.223	1.105	1.119	0.796	1.096	0.851	Q99615-2	Isoform 2 of DnaJ homolog subfamily C member 7 OS=Homo sapiens GN=DNAJC7 - [DNJC7_HUMAN]
1.087	0.894	1.003	1.319	1.139	1.147	0.816	1.005	0.807	P55010	Eukaryotic translation initiation factor 5 OS=Homo sapiens GN=EIF5 PE=1 SV=2 - [IF5_HUMAN]
1.104	0.872	0.961	1.126	1.039	1.072	0.825	1.016	0.782	Q01433-2	Isoform Ex1A-2-3 of AMP deaminase 2 OS=Homo sapiens GN=AMPD2 - [AMPD2_HUMAN]
1.101	0.883	1.012	1.065	0.998	1.125	0.629	0.905	0.839	Q9Y265	RuvB-like 1 OS=Homo sapiens GN=RUVBL1 PE=1 SV=1 - [RUVB1_HUMAN]
1.106	0.883	0.968	1.171	1.084	1.12	0.779	1.085	0.768	Q12874	Splicing factor 3A subunit 3 OS=Homo sapiens GN=SF3A3 PE=1 SV=1 - [SF3A3_HUMAN]
NaN	NaN	1.022	NaN	NaN	1.143	NaN	NaN	0.87	P36575-2	Isoform 2 of Arrestin-C OS=Homo sapiens GN=ARR3 - [ARRC_HUMAN]
1.072	0.946	NaN	1.352	1.482	NaN	0.836	1.468	NaN	P01906	HLA class II histocompatibility antigen, DQ alpha 2 chain OS=Homo sapiens GN=HLA-DQA2 PE=1 SV=2 - [DQA2_HUMAN]
1.101	0.881	0.88	1.159	1.103	1.116	0.823	1.038	0.797	Q8N2K0	Monoacylglycerol lipase ABHD12 OS=Homo sapiens GN=ABHD12 PE=1 SV=2 - [ABD12_HUMAN]
1.081	0.873	0.962	1.15	1.013	1.102	0.732	1.055	0.792	P68400	Casein kinase II subunit alpha OS=Homo sapiens GN=CSNK2A1 PE=1 SV=1 - [CSK21_HUMAN]
1.068	0.856	0.978	1.107	1.028	1.216	0.808	0.945	0.807	Q8IV08	Phospholipase D3 OS=Homo sapiens GN=PLD3 PE=1 SV=1 - [PLD3_HUMAN]
1.083	0.88	0.928	1.177	1.09	1.067	0.693	1.066	0.758	O75131	Copine-3 OS=Homo sapiens GN=CPNE3 PE=1 SV=1 - [CPNE3_HUMAN]
1.111	0.847	0.976	1.18	1.002	1.12	0.8	1.019	0.762	Q00341-2	Isoform 2 of Vigilin OS=Homo sapiens GN=HDLBP - [VIGLN_HUMAN]
1.147	0.884	0.964	1.236	1.094	1.12	0.845	1.092	0.822	Q96N66	Lysophospholipid acyltransferase 7 OS=Homo sapiens GN=MBOAT7 PE=1 SV=2 - [MBOA7_HUMAN]
1.059	0.895	1.068	1.159	1.106	1.198	0.822	1.077	0.827	Q9NTJ5	Phosphatidylinositide phosphatase SAC1 OS=Homo sapiens GN=SACM1L PE=1 SV=2 - [SAC1_HUMAN]
1.011	0.82	0.939	1.125	1.01	1.101	0.744	0.99	0.781	P23588	Eukaryotic translation initiation factor 4B OS=Homo sapiens GN=EIF4B PE=1 SV=2 - [IF4B_HUMAN]
1.072	0.867	NaN	1.175	1.035	NaN	0.802	1.061	NaN	P08621-2	Isoform 2 of U1 small nuclear ribonucleoprotein 70 kDa OS=Homo sapiens GN=SNRNP70 - [RU17_HUMAN]
1.003	0.845	1.044	1.008	1.057	1.181	0.698	1.167	1.015	P39210	Protein Mpv17 OS=Homo sapiens GN=MPV17 PE=1 SV=1 - [MPV17_HUMAN]
1.249	0.982	0.957	1.109	1.249	1.076	0.734	1.057	0.827	P20292	Arachidonate 5-lipoxygenase-activating protein OS=Homo sapiens GN=ALOX5AP PE=1 SV=2 - [AL5AP_HUMAN]
1.353	0.908	NaN	1.342	1.126	NaN	0.889	1.106	NaN	Q52LJ0	Protein FAM98B OS=Homo sapiens GN=FAM98B PE=1 SV=1 - [FA98B_HUMAN]
0.988	NaN	0.958	1.284	NaN	1.303	0.809	NaN	0.816	Q9UBT2	SUMO-activating enzyme subunit 2 OS=Homo sapiens GN=UBA2 PE=1 SV=2 - [SAE2_HUMAN]
1.045	0.789	0.99	1.083	1.026	1.129	0.72	1.072	0.794	Q99459	Cell division cycle 5-like protein OS=Homo sapiens GN=CDC5L PE=1 SV=2 - [CDC5L_HUMAN]
1.156	0.91	0.982	1.377	1.198	1.069	0.852	1.06	0.794	Q15428	Splicing factor 3A subunit 2 OS=Homo sapiens GN=SF3A2 PE=1 SV=2 - [SF3A2_HUMAN]
1.117	0.887	1.025	1.161	1.042	1.213	0.736	1.004	0.825	P02042	Hemoglobin subunit delta OS=Homo sapiens GN=HBD PE=1 SV=2 - [HBD_HUMAN]
1.088	0.932	0.951	1.222	1.097	1.146	0.797	1.012	0.813	Q15437	Protein transport protein Sec23B OS=Homo sapiens GN=SEC23B PE=1 SV=2 - [SC23B_HUMAN]
NaN	0.588	0.341	NaN	0.605	1.346	NaN	0.829	0.961	Q969G6	Riboflavin kinase OS=Homo sapiens GN=RFK PE=1 SV=2 - [RIFK_HUMAN]
0.989	0.866	NaN	1.068	1.024	NaN	0.745	0.999	NaN	Q9UL26	Ras-related protein Rab-22A OS=Homo sapiens GN=RAB22A PE=1 SV=2 - [RB22A_HUMAN]
1.07	0.871	1.013	1.137	1.012	1.152	0.773	1.008	0.846	Q9UEU0-2	Isoform Short of Vesicle transport through interaction with t-SNAREs homolog 1B OS=Homo sapiens GN=VTI1B - [VTI1B_HUMAN]
NaN	NaN	1.108	NaN	NaN	1.254	NaN	NaN	0.906	P46736-4	Isoform 4 of Lys-63-specific deubiquitinase BRCC36 OS=Homo sapiens GN=BRCC3 - [BRCC3_HUMAN]
1.145	0.947	0.936	1.143	1.01	1.076	0.792	1.101	0.7	Q13724-2	Isoform 2 of Mannosyl-oligosaccharide glucosidase OS=Homo sapiens GN=MOGS - [MOGS_HUMAN]
1.062	0.874	0.932	1.117	1.049	1.125	0.72	0.947	0.722	Q99829	Copine-1 OS=Homo sapiens GN=CPNE1 PE=1 SV=1 - [CPNE1_HUMAN]
1.158	0.929	0.984	1.236	1.029	1.099	0.807	1.082	0.797	Q9Y383-3	Isoform 3 of Putative RNA-binding protein Luc7-like 2 OS=Homo sapiens GN=LUC7L2 - [LC7L2_HUMAN]
1.039	0.852	0.969	1.069	1.01	1.087	0.734	1.05	0.794	P51812	Ribosomal protein S6 kinase alpha-3 OS=Homo sapiens GN=RPS6KA3 PE=1 SV=1 - [KS6A3_HUMAN]
1.106	0.837	1.142	1.172	1.089	1.224	0.78	1.036	1.005	Q9UKG1	DCC-interacting protein 13-alpha OS=Homo sapiens GN=APPL1 PE=1 SV=1 - [DP13A_HUMAN]
1.2	0.789	0.907	1.241	1.146	1.077	0.842	1.14	0.687	Q3KQV9	UDP-N-acetylhexosamine pyrophosphorylase-like protein 1 OS=Homo sapiens GN=UAP1L1 PE=1 SV=2 - [UAP1L_HUMAN]
1.03	0.874	0.969	1.122	1.092	1.22	0.782	1.03	0.923	P61009	Signal peptidase complex subunit 3 OS=Homo sapiens GN=SPCS3 PE=1 SV=1 - [SPCS3_HUMAN]
NaN	NaN	0.8	NaN	NaN	0.966	NaN	NaN	0.516	Q9NUG6	p53 and DNA damage-regulated protein 1 OS=Homo sapiens GN=PDRG1 PE=1 SV=2 - [PDRG1_HUMAN]
1.064	0.758	0.947	1.317	1.045	1.103	0.9	1.003	0.728	Q9UN86-2	Isoform B of Ras GTPase-activating protein-binding protein 2 OS=Homo sapiens GN=G3BP2 - [G3BP2_HUMAN]
NaN	NaN	0.984	NaN	NaN	1.117	NaN	NaN	0.85	P07711	Cathepsin L1 OS=Homo sapiens GN=CTSL PE=1 SV=2 - [CATL1_HUMAN]
1.164	0.853	0.985	1.213	0.873	1.108	0.672	1.1	0.764	P55327-8	Isoform 8 of Tumor protein D52 OS=Homo sapiens GN=TPD52 - [TPD52_HUMAN]
1.017	NaN	1.052	1.084	NaN	1.243	0.796	NaN	0.949	Q13557-12	Isoform Delta 12 of Calcium/calmodulin-dependent protein kinase type II subunit delta OS=Homo sapiens GN=CAMK2D - [KCC2D_HUMAN]
NaN	NaN	1.073	NaN	NaN	1.137	NaN	NaN	0.875	Q9GZP9	Derlin-2 OS=Homo sapiens GN=DERL2 PE=1 SV=1 - [DERL2_HUMAN]
1.115	NaN	NaN	1.049	NaN	NaN	0.789	NaN	NaN	Q13158	Protein FADD OS=Homo sapiens GN=FADD PE=1 SV=1 - [FADD_HUMAN]
1.008	0.848	0.967	1.101	1.081	1.105	0.755	1.09	0.788	Q16762	Thiosulfate sulfurtransferase OS=Homo sapiens GN=TST PE=1 SV=4 - [THTR_HUMAN]
1.131	0.814	0.951	1.225	1.05	1.167	0.776	1.067	0.84	P19404	NADH dehydrogenase [ubiquinone] flavoprotein 2, mitochondrial OS=Homo sapiens GN=NDUFV2 PE=1 SV=2 - [NDUV2_HUMAN]
1.096	NaN	0.921	1.114	NaN	1.068	0.771	NaN	0.829	Q92572	AP-3 complex subunit sigma-1 OS=Homo sapiens GN=AP3S1 PE=1 SV=1 - [AP3S1_HUMAN]
1.128	0.837	0.991	1.135	0.992	1.127	0.769	1.049	0.817	Q6NVY1-2	Isoform 2 of 3-hydroxyisobutyryl-CoA hydrolase, mitochondrial OS=Homo sapiens GN=HIBCH - [HIBCH_HUMAN]
1.005	0.794	1.111	1.45	0.922	1.268	1.024	0.778	0.669	O43708-2	Isoform 2 of Maleylacetoacetate isomerase OS=Homo sapiens GN=GSTZ1 - [MAAI_HUMAN]
1.087	0.828	0.959	1.168	1.022	1.145	0.71	1.023	0.754	Q9Y6E2	Basic leucine zipper and W2 domain-containing protein 2 OS=Homo sapiens GN=BZW2 PE=1 SV=1 - [BZW2_HUMAN]
1.132	0.954	0.97	1.245	1.115	1.133	0.862	1.143	0.801	O75822	Eukaryotic translation initiation factor 3 subunit J OS=Homo sapiens GN=EIF3J PE=1 SV=2 - [EIF3J_HUMAN]
1.058	0.8	0.997	1.134	0.996	1.104	0.777	1.007	0.781	Q14498-3	Isoform 3 of RNA-binding protein 39 OS=Homo sapiens GN=RBM39 - [RBM39_HUMAN]
0.87	NaN	NaN	1.209	NaN	NaN	0.703	NaN	NaN	Q9GZP4-2	Isoform 2 of PITH domain-containing protein 1 OS=Homo sapiens GN=PITHD1 - [PITH1_HUMAN]
1.048	0.882	0.941	1.182	1.099	1.143	0.699	1.055	0.879	P69849	Nodal modulator 3 OS=Homo sapiens GN=NOMO3 PE=2 SV=2 - [NOMO3_HUMAN]
1.035	0.883	1.038	1.126	1.028	1.229	0.817	1.107	0.877	O95674	Phosphatidate cytidylyltransferase 2 OS=Homo sapiens GN=CDS2 PE=1 SV=1 - [CDS2_HUMAN]
1.039	0.76	0.896	1.16	0.893	1.106	0.798	0.914	0.78	P25685	DnaJ homolog subfamily B member 1 OS=Homo sapiens GN=DNAJB1 PE=1 SV=4 - [DNJB1_HUMAN]
0.99	0.816	1.074	1.16	0.968	1.225	0.799	0.993	0.872	O60701-3	Isoform 3 of UDP-glucose 6-dehydrogenase OS=Homo sapiens GN=UGDH - [UGDH_HUMAN]
1.047	0.869	0.966	1.061	1.047	1.129	0.83	1.003	0.75	Q6P2Q9	Pre-mRNA-processing-splicing factor 8 OS=Homo sapiens GN=PRPF8 PE=1 SV=2 - [PRP8_HUMAN]
0.975	NaN	1.006	1.17	NaN	1.177	0.708	NaN	0.708	Q3MHD2	Protein LSM12 homolog OS=Homo sapiens GN=LSM12 PE=1 SV=2 - [LSM12_HUMAN]
1.049	NaN	0.921	1.122	NaN	1.063	0.802	NaN	0.784	Q16644	MAP kinase-activated protein kinase 3 OS=Homo sapiens GN=MAPKAPK3 PE=1 SV=1 - [MAPK3_HUMAN]
1.073	0.871	0.941	1.161	1.047	1.117	0.794	1.032	0.8	P78527	DNA-dependent protein kinase catalytic subunit OS=Homo sapiens GN=PRKDC PE=1 SV=3 - [PRKDC_HUMAN]
1.126	0.876	0.94	1.232	1.095	1.106	0.815	1.114	0.788	P01116-2	Isoform 2B of GTPase KRas OS=Homo sapiens GN=KRAS - [RASK_HUMAN]
1.095	0.857	0.985	1.236	1.065	1.126	0.823	1.074	0.845	P56192	Methionine--tRNA ligase, cytoplasmic OS=Homo sapiens GN=MARS PE=1 SV=2 - [SYMC_HUMAN]
1.069	0.881	0.974	1.16	1.05	1.18	0.808	0.976	0.845	P16278-3	Isoform 3 of Beta-galactosidase OS=Homo sapiens GN=GLB1 - [BGAL_HUMAN]
1.022	0.855	NaN	1.124	0.956	NaN	0.818	0.982	NaN	O15305	Phosphomannomutase 2 OS=Homo sapiens GN=PMM2 PE=1 SV=1 - [PMM2_HUMAN]
1.087	0.946	0.914	1.172	1.047	1.217	0.771	1.279	0.819	Q9Y3E7-2	Isoform 2 of Charged multivesicular body protein 3 OS=Homo sapiens GN=CHMP3 - [CHMP3_HUMAN]
1.058	0.863	0.94	1.138	1.001	1.115	0.875	1.058	0.776	O75431	Metaxin-2 OS=Homo sapiens GN=MTX2 PE=1 SV=1 - [MTX2_HUMAN]
NaN	0.841	0.97	NaN	1.103	1.221	NaN	1.032	0.868	Q9UHD1-2	Isoform 2 of Cysteine and histidine-rich domain-containing protein 1 OS=Homo sapiens GN=CHORDC1 - [CHRD1_HUMAN]
1.106	0.843	0.987	1.163	1.033	1.166	0.784	1.034	0.844	O15498	Synaptobrevin homolog YKT6 OS=Homo sapiens GN=YKT6 PE=1 SV=1 - [YKT6_HUMAN]
1.132	NaN	1.032	1.157	NaN	1.13	0.805	NaN	0.806	Q969X5-2	Isoform 2 of Endoplasmic reticulum-Golgi intermediate compartment protein 1 OS=Homo sapiens GN=ERGIC1 - [ERGI1_HUMAN]
1.086	0.839	0.946	1.162	1.024	1.11	0.754	1.101	0.912	Q96PK6	RNA-binding protein 14 OS=Homo sapiens GN=RBM14 PE=1 SV=2 - [RBM14_HUMAN]
1.081	0.863	0.903	1.071	1.09	1.196	0.815	1.085	0.786	Q92974-3	Isoform 3 of Rho guanine nucleotide exchange factor 2 OS=Homo sapiens GN=ARHGEF2 - [ARHG2_HUMAN]
0.957	0.934	NaN	1.19	1.049	NaN	0.839	1.017	NaN	P36405	ADP-ribosylation factor-like protein 3 OS=Homo sapiens GN=ARL3 PE=1 SV=2 - [ARL3_HUMAN]
1.132	NaN	0.965	1.204	NaN	1.172	0.823	NaN	0.856	Q9NP79	Vacuolar protein sorting-associated protein VTA1 homolog OS=Homo sapiens GN=VTA1 PE=1 SV=1 - [VTA1_HUMAN]
0.889	0.953	0.786	0.804	0.975	1.32	0.65	1.065	0.81	Q92804-2	Isoform Short of TATA-binding protein-associated factor 2N OS=Homo sapiens GN=TAF15 - [RBP56_HUMAN]
NaN	0.874	0.826	NaN	0.989	1.13	NaN	1.031	0.716	Q8N5N7	39S ribosomal protein L50, mitochondrial OS=Homo sapiens GN=MRPL50 PE=1 SV=2 - [RM50_HUMAN]
0.937	0.903	0.873	0.991	1.111	1.058	0.586	1.169	0.743	Q08J23-2	Isoform 2 of tRNA (cytosine(34)-C(5))-methyltransferase OS=Homo sapiens GN=NSUN2 - [NSUN2_HUMAN]
1.069	0.916	0.967	1.198	1.037	1.15	0.757	1.045	0.825	Q13435	Splicing factor 3B subunit 2 OS=Homo sapiens GN=SF3B2 PE=1 SV=2 - [SF3B2_HUMAN]
1.039	0.94	1.008	1.167	1.189	1.082	0.814	1.188	0.847	Q8NBJ7	Sulfatase-modifying factor 2 OS=Homo sapiens GN=SUMF2 PE=1 SV=2 - [SUMF2_HUMAN]
NaN	0.901	NaN	NaN	1.2	NaN	NaN	1.135	NaN	O75880	Protein SCO1 homolog, mitochondrial OS=Homo sapiens GN=SCO1 PE=1 SV=1 - [SCO1_HUMAN]
1.091	0.854	0.993	1.197	1.071	1.212	0.757	1.024	0.764	O95747	Serine/threonine-protein kinase OSR1 OS=Homo sapiens GN=OXSR1 PE=1 SV=1 - [OXSR1_HUMAN]
1.218	NaN	0.362	1.245	NaN	0.61	0.865	NaN	0.166	Q92820	Gamma-glutamyl hydrolase OS=Homo sapiens GN=GGH PE=1 SV=2 - [GGH_HUMAN]
1.066	0.838	0.997	1.118	0.968	1.046	0.722	0.944	0.741	P98171	Rho GTPase-activating protein 4 OS=Homo sapiens GN=ARHGAP4 PE=1 SV=2 - [RHG04_HUMAN]
1.113	0.904	0.956	1.097	0.97	0.99	0.776	0.957	0.786	Q9H1E3	Nuclear ubiquitous casein and cyclin-dependent kinase substrate 1 OS=Homo sapiens GN=NUCKS1 PE=1 SV=1 - [NUCKS_HUMAN]
1.249	0.965	0.76	1.472	1.057	1.115	1.054	1.15	0.583	O14920-4	Isoform 4 of Inhibitor of nuclear factor kappa-B kinase subunit beta OS=Homo sapiens GN=IKBKB - [IKKB_HUMAN]
1.049	NaN	NaN	1.163	NaN	NaN	0.866	NaN	NaN	Q6FI81	Anamorsin OS=Homo sapiens GN=CIAPIN1 PE=1 SV=2 - [CPIN1_HUMAN]
0.996	0.861	0.948	1.174	1.068	1.205	0.77	1.107	0.867	P07305-2	Isoform 2 of Histone H1.0 OS=Homo sapiens GN=H1F0 - [H10_HUMAN]
0.978	0.787	NaN	0.936	0.93	NaN	0.571	1.002	NaN	P06734	Low affinity immunoglobulin epsilon Fc receptor OS=Homo sapiens GN=FCER2 PE=1 SV=1 - [FCER2_HUMAN]
NaN	0.845	0.886	NaN	0.702	1.125	NaN	1.003	1.06	Q96F24-2	Isoform 2 of Nuclear receptor-binding factor 2 OS=Homo sapiens GN=NRBF2 - [NRBF2_HUMAN]
1.146	0.859	0.832	0.845	1.141	1.087	0.775	0.987	0.772	O75663-2	Isoform 2 of TIP41-like protein OS=Homo sapiens GN=TIPRL - [TIPRL_HUMAN]
NaN	NaN	1.038	NaN	NaN	1.096	NaN	NaN	0.997	Q9BU02	Thiamine-triphosphatase OS=Homo sapiens GN=THTPA PE=1 SV=3 - [THTPA_HUMAN]
1.131	0.852	1.002	1.22	1.11	1.211	0.828	1.116	0.86	P78324-4	Isoform 4 of Tyrosine-protein phosphatase non-receptor type substrate 1 OS=Homo sapiens GN=SIRPA - [SHPS1_HUMAN]
1.062	0.859	0.986	1.054	1.07	1.211	0.736	0.989	0.787	Q8N1F7	Nuclear pore complex protein Nup93 OS=Homo sapiens GN=NUP93 PE=1 SV=2 - [NUP93_HUMAN]
1.124	0.904	0.924	1.193	1.193	1.125	0.834	1.06	0.758	Q9P2R3	Ankyrin repeat and FYVE domain-containing protein 1 OS=Homo sapiens GN=ANKFY1 PE=1 SV=2 - [ANFY1_HUMAN]
1.113	0.87	0.936	0.913	0.911	0.933	0.647	1.129	0.802	Q8IUN9-3	Isoform 3 of C-type lectin domain family 10 member A OS=Homo sapiens GN=CLEC10A - [CLC10_HUMAN]
1.324	0.914	0.888	1.534	1.109	0.973	0.87	1.156	0.759	Q9Y286-3	Isoform 3 of Sialic acid-binding Ig-like lectin 7 OS=Homo sapiens GN=SIGLEC7 - [SIGL7_HUMAN]
0.954	0.712	0.947	1.185	1.062	1.152	0.842	1.107	0.795	O00505	Importin subunit alpha-4 OS=Homo sapiens GN=KPNA3 PE=1 SV=2 - [IMA4_HUMAN]
1.061	0.929	0.979	1.126	1.139	1.22	0.731	1.17	0.802	Q9P258	Protein RCC2 OS=Homo sapiens GN=RCC2 PE=1 SV=2 - [RCC2_HUMAN]
1.078	0.878	0.88	1.316	1.136	1.117	0.862	1.069	0.807	P32456	Interferon-induced guanylate-binding protein 2 OS=Homo sapiens GN=GBP2 PE=1 SV=3 - [GBP2_HUMAN]
0.941	0.878	0.962	1.005	1.022	1.159	0.721	1.036	0.597	Q9BXP5-5	Isoform 5 of Serrate RNA effector molecule homolog OS=Homo sapiens GN=SRRT - [SRRT_HUMAN]
1.069	0.878	1.031	1.23	1.092	1.204	0.883	1.048	0.861	Q14344	Guanine nucleotide-binding protein subunit alpha-13 OS=Homo sapiens GN=GNA13 PE=1 SV=2 - [GNA13_HUMAN]
1.094	0.903	1.029	1.364	1.157	1.272	0.63	0.998	0.862	P02768	Serum albumin OS=Homo sapiens GN=ALB PE=1 SV=2 - [ALBU_HUMAN]
1.119	0.953	0.99	1.214	1.052	1.164	0.807	1.142	0.806	Q9NX55	Huntingtin-interacting protein K OS=Homo sapiens GN=HYPK PE=1 SV=2 - [HYPK_HUMAN]
1.08	0.891	0.929	1.139	1.005	1.115	0.855	0.979	0.809	Q8IY17-5	Isoform 5 of Neuropathy target esterase OS=Homo sapiens GN=PNPLA6 - [PLPL6_HUMAN]
1.111	0.83	0.934	1.127	0.989	1.118	0.85	0.947	0.887	P27449	V-type proton ATPase 16 kDa proteolipid subunit OS=Homo sapiens GN=ATP6V0C PE=1 SV=1 - [VATL_HUMAN]
NaN	0.958	0.958	NaN	1.116	0.955	NaN	1.17	0.596	Q6UXV4	Apolipoprotein O-like OS=Homo sapiens GN=APOOL PE=1 SV=1 - [APOOL_HUMAN]
1.048	0.812	0.967	1.15	1.041	1.041	0.826	1.054	0.74	Q13057	Bifunctional coenzyme A synthase OS=Homo sapiens GN=COASY PE=1 SV=4 - [COASY_HUMAN]
1.05	0.883	0.978	1.157	1.075	1.179	0.804	1.058	0.868	Q13243-3	Isoform SRP40-4 of Serine/arginine-rich splicing factor 5 OS=Homo sapiens GN=SRSF5 - [SRSF5_HUMAN]
1.097	0.8	0.984	1.278	1.139	1.313	0.922	0.977	0.924	Q03518	Antigen peptide transporter 1 OS=Homo sapiens GN=TAP1 PE=1 SV=2 - [TAP1_HUMAN]
1.099	0.893	0.882	1.192	1.048	1.029	0.775	1.078	0.771	O43615	Mitochondrial import inner membrane translocase subunit TIM44 OS=Homo sapiens GN=TIMM44 PE=1 SV=2 - [TIM44_HUMAN]
1.067	0.859	NaN	1.136	1.079	NaN	0.726	1.056	NaN	Q15005	Signal peptidase complex subunit 2 OS=Homo sapiens GN=SPCS2 PE=1 SV=3 - [SPCS2_HUMAN]
1.078	0.854	0.975	1.207	1.038	1.096	0.814	1.082	0.787	Q9BVK6	Transmembrane emp24 domain-containing protein 9 OS=Homo sapiens GN=TMED9 PE=1 SV=2 - [TMED9_HUMAN]
1.171	0.988	NaN	1.182	0.91	NaN	0.757	1.058	NaN	Q99733	Nucleosome assembly protein 1-like 4 OS=Homo sapiens GN=NAP1L4 PE=1 SV=1 - [NP1L4_HUMAN]
1.076	0.913	0.995	1.241	1.23	1.205	0.792	1.202	0.831	P56211-2	Isoform ARPP-16 of cAMP-regulated phosphoprotein 19 OS=Homo sapiens GN=ARPP19 - [ARP19_HUMAN]
1.049	0.855	1.164	1.195	0.888	1.107	0.821	0.992	0.787	O14656	Torsin-1A OS=Homo sapiens GN=TOR1A PE=1 SV=1 - [TOR1A_HUMAN]
1.11	0.897	0.928	1.153	1.103	1.027	0.775	1.124	0.822	Q9NX40	OCIA domain-containing protein 1 OS=Homo sapiens GN=OCIAD1 PE=1 SV=1 - [OCAD1_HUMAN]
1.054	0.963	0.921	1.169	1.062	1.129	0.762	1.071	0.805	P51580	Thiopurine S-methyltransferase OS=Homo sapiens GN=TPMT PE=1 SV=1 - [TPMT_HUMAN]
1.136	0.85	0.799	1.196	1.052	1.051	0.824	1.136	0.741	P61289	Proteasome activator complex subunit 3 OS=Homo sapiens GN=PSME3 PE=1 SV=1 - [PSME3_HUMAN]
1.073	0.866	1.007	1.074	0.993	1.113	0.836	0.973	0.787	O00159-2	Isoform 2 of Unconventional myosin-Ic OS=Homo sapiens GN=MYO1C - [MYO1C_HUMAN]
1.089	1.005	0.979	1.137	1.096	1.056	0.723	0.981	0.833	Q9BTT0-3	Isoform 3 of Acidic leucine-rich nuclear phosphoprotein 32 family member E OS=Homo sapiens GN=ANP32E - [AN32E_HUMAN]
1.007	0.862	0.915	1.156	1.007	1.107	0.812	1.042	0.8	Q8IYB3-2	Isoform 2 of Serine/arginine repetitive matrix protein 1 OS=Homo sapiens GN=SRRM1 - [SRRM1_HUMAN]
NaN	0.996	NaN	NaN	1.156	NaN	NaN	1.133	NaN	Q9UK41	Vacuolar protein sorting-associated protein 28 homolog OS=Homo sapiens GN=VPS28 PE=1 SV=1 - [VPS28_HUMAN]
1.042	0.827	0.902	1.176	1.027	1.11	0.767	0.982	0.78	Q13617	Cullin-2 OS=Homo sapiens GN=CUL2 PE=1 SV=2 - [CUL2_HUMAN]
1.041	0.796	0.899	1.177	0.944	1.073	0.748	1.087	0.711	Q9Y4H4	G-protein-signaling modulator 3 OS=Homo sapiens GN=GPSM3 PE=1 SV=1 - [GPSM3_HUMAN]
NaN	NaN	1.111	NaN	NaN	1.298	NaN	NaN	1.127	Q14558	Phosphoribosyl pyrophosphate synthase-associated protein 1 OS=Homo sapiens GN=PRPSAP1 PE=1 SV=2 - [KPRA_HUMAN]
1.101	1.006	1.055	1.162	1.177	1.329	0.79	1.195	0.889	Q6YN16	Hydroxysteroid dehydrogenase-like protein 2 OS=Homo sapiens GN=HSDL2 PE=1 SV=1 - [HSDL2_HUMAN]
1.019	0.979	1.029	1.464	1.01	1.368	0.796	1.072	1.159	A1L0T0	Acetolactate synthase-like protein OS=Homo sapiens GN=ILVBL PE=1 SV=2 - [ILVBL_HUMAN]
NaN	0.781	NaN	NaN	1.064	NaN	NaN	1.072	NaN	Q53T59	HCLS1-binding protein 3 OS=Homo sapiens GN=HS1BP3 PE=1 SV=1 - [H1BP3_HUMAN]
1.076	0.901	NaN	1.086	1.085	NaN	0.737	1.108	NaN	Q01085	Nucleolysin TIAR OS=Homo sapiens GN=TIAL1 PE=1 SV=1 - [TIAR_HUMAN]
NaN	0.875	NaN	NaN	0.937	NaN	NaN	1.148	NaN	Q9UI30	tRNA methyltransferase 112 homolog OS=Homo sapiens GN=TRMT112 PE=1 SV=1 - [TR112_HUMAN]
NaN	0.874	0.924	NaN	1.048	1.003	NaN	1.014	0.874	Q9NUL3-4	Isoform 4 of Double-stranded RNA-binding protein Staufen homolog 2 OS=Homo sapiens GN=STAU2 - [STAU2_HUMAN]
1.107	NaN	NaN	1.064	NaN	NaN	0.74	NaN	NaN	Q9H0C2	ADP/ATP translocase 4 OS=Homo sapiens GN=SLC25A31 PE=2 SV=1 - [ADT4_HUMAN]
1.026	0.862	0.954	1.583	1.252	1.279	0.789	1.134	0.721	Q9H008	Phospholysine phosphohistidine inorganic pyrophosphate phosphatase OS=Homo sapiens GN=LHPP PE=1 SV=2 - [LHPP_HUMAN]
1.295	0.883	0.919	1.063	1.08	1.137	0.692	1.063	0.793	Q08752	Peptidyl-prolyl cis-trans isomerase D OS=Homo sapiens GN=PPID PE=1 SV=3 - [PPID_HUMAN]
1.084	0.922	0.918	1.155	1.11	1.057	0.821	1.046	0.748	P48059	LIM and senescent cell antigen-like-containing domain protein 1 OS=Homo sapiens GN=LIMS1 PE=1 SV=4 - [LIMS1_HUMAN]
1.279	0.777	0.963	1.523	1.034	1.069	0.794	0.921	0.865	Q6ZT21-2	Isoform 2 of Transmembrane protein with metallophosphoesterase domain OS=Homo sapiens GN=TMPPE - [TMPPE_HUMAN]
NaN	0.859	0.941	NaN	1.035	1.135	NaN	1.096	0.798	P50749	Ras association domain-containing protein 2 OS=Homo sapiens GN=RASSF2 PE=1 SV=1 - [RASF2_HUMAN]
1.073	0.949	1.004	1.184	0.985	1.196	0.809	0.977	0.816	Q14166	Tubulin--tyrosine ligase-like protein 12 OS=Homo sapiens GN=TTLL12 PE=1 SV=2 - [TTL12_HUMAN]
0.927	0.943	1.028	1.056	1.004	1.176	0.645	1.094	0.844	Q9UH99	SUN domain-containing protein 2 OS=Homo sapiens GN=SUN2 PE=1 SV=3 - [SUN2_HUMAN]
NaN	0.886	0.905	NaN	1.597	1.261	NaN	0.935	0.914	O60684	Importin subunit alpha-7 OS=Homo sapiens GN=KPNA6 PE=1 SV=1 - [IMA7_HUMAN]
0.861	0.81	0.925	1.126	1.126	0.966	0.677	1.035	0.725	Q96T76-7	Isoform 2 of MMS19 nucleotide excision repair protein homolog OS=Homo sapiens GN=MMS19 - [MMS19_HUMAN]
1.111	0.908	0.97	1.285	1.084	1.079	0.842	1.022	0.794	P22102	Trifunctional purine biosynthetic protein adenosine-3 OS=Homo sapiens GN=GART PE=1 SV=1 - [PUR2_HUMAN]
1.078	0.832	0.948	1.267	1.063	1.127	0.835	0.933	0.797	Q13363-2	Isoform 2 of C-terminal-binding protein 1 OS=Homo sapiens GN=CTBP1 - [CTBP1_HUMAN]
NaN	0.995	NaN	NaN	1.179	NaN	NaN	1.32	NaN	P17568	NADH dehydrogenase [ubiquinone] 1 beta subcomplex subunit 7 OS=Homo sapiens GN=NDUFB7 PE=1 SV=4 - [NDUB7_HUMAN]
1.148	0.881	0.841	1.135	0.987	0.984	0.765	0.913	0.708	Q15126	Phosphomevalonate kinase OS=Homo sapiens GN=PMVK PE=1 SV=3 - [PMVK_HUMAN]
1.048	0.68	NaN	1.354	0.925	NaN	0.945	0.927	NaN	Q9BWS9	Chitinase domain-containing protein 1 OS=Homo sapiens GN=CHID1 PE=1 SV=1 - [CHID1_HUMAN]
1.023	0.654	0.973	1.236	0.965	1.038	0.921	1.098	0.743	Q9NR56-3	Isoform 3 of Muscleblind-like protein 1 OS=Homo sapiens GN=MBNL1 - [MBNL1_HUMAN]
1.102	0.554	0.989	1.313	1.118	1.501	0.808	0.806	0.905	Q14318	Peptidyl-prolyl cis-trans isomerase FKBP8 OS=Homo sapiens GN=FKBP8 PE=1 SV=2 - [FKBP8_HUMAN]
1.026	0.853	0.952	1.072	1.134	1.141	0.649	1.024	0.747	Q2TAA2	Isoamyl acetate-hydrolyzing esterase 1 homolog OS=Homo sapiens GN=IAH1 PE=1 SV=1 - [IAH1_HUMAN]
1.039	0.917	0.86	1.139	1.092	1.038	0.796	1.067	0.72	Q9Y2V2	Calcium-regulated heat stable protein 1 OS=Homo sapiens GN=CARHSP1 PE=1 SV=2 - [CHSP1_HUMAN]
0.854	0.869	1.008	1.058	1.041	1.216	0.595	1.007	0.809	Q16827-4	Isoform 4 of Receptor-type tyrosine-protein phosphatase O OS=Homo sapiens GN=PTPRO - [PTPRO_HUMAN]
0.942	0.809	NaN	1.058	0.93	NaN	0.798	0.843	NaN	Q9Y3E0	Vesicle transport protein GOT1B OS=Homo sapiens GN=GOLT1B PE=1 SV=1 - [GOT1B_HUMAN]
1.092	0.881	0.937	1.242	1.086	1.085	0.801	1.031	0.8	O75695	Protein XRP2 OS=Homo sapiens GN=RP2 PE=1 SV=4 - [XRP2_HUMAN]
1.022	0.8	NaN	1.106	1.053	NaN	0.702	1.066	NaN	Q8NCW5-2	Isoform 2 of NAD(P)H-hydrate epimerase OS=Homo sapiens GN=APOA1BP - [NNRE_HUMAN]
1.14	0.838	0.889	1.25	0.931	1.039	0.813	0.843	0.646	P35908	Keratin, type II cytoskeletal 2 epidermal OS=Homo sapiens GN=KRT2 PE=1 SV=2 - [K22E_HUMAN]
1.158	0.947	1.015	1.262	1.127	1.258	0.78	1.172	0.766	P11182	Lipoamide acyltransferase component of branched-chain alpha-keto acid dehydrogenase complex, mitochondrial OS=Homo sapiens GN=DBT PE=1 SV=3 - [ODB2_HUMAN]
1.105	0.842	0.998	1.316	1.038	1.119	0.868	1.068	0.759	Q01081-4	Isoform 4 of Splicing factor U2AF 35 kDa subunit OS=Homo sapiens GN=U2AF1 - [U2AF1_HUMAN]
1.123	0.9	0.969	1.212	1.145	1.047	0.821	1.202	0.703	P20962	Parathymosin OS=Homo sapiens GN=PTMS PE=1 SV=2 - [PTMS_HUMAN]
0.854	NaN	1.1	1.811	NaN	0.757	NaN	NaN	0.847	O75381-2	Isoform 2 of Peroxisomal membrane protein PEX14 OS=Homo sapiens GN=PEX14 - [PEX14_HUMAN]
NaN	0.938	1.092	NaN	1.146	1.101	NaN	1.292	0.747	P62341	Selenoprotein T OS=Homo sapiens GN=SELT PE=2 SV=2 - [SELT_HUMAN]
NaN	NaN	0.87	NaN	NaN	1.318	NaN	NaN	0.901	O00626	C-C motif chemokine 22 OS=Homo sapiens GN=CCL22 PE=1 SV=2 - [CCL22_HUMAN]
1.182	0.932	0.914	1.237	0.842	1.025	0.812	1.016	0.858	Q14919	Dr1-associated corepressor OS=Homo sapiens GN=DRAP1 PE=1 SV=3 - [NC2A_HUMAN]
1.096	0.922	0.927	1.09	1.06	1.025	0.741	0.997	0.745	Q9NSD9	Phenylalanine--tRNA ligase beta subunit OS=Homo sapiens GN=FARSB PE=1 SV=3 - [SYFB_HUMAN]
1.05	0.848	1.065	1.061	0.975	1.226	0.714	0.984	0.915	O15382-2	Isoform B of Branched-chain-amino-acid aminotransferase, mitochondrial OS=Homo sapiens GN=BCAT2 - [BCAT2_HUMAN]
1.042	0.739	0.967	1.372	1.124	1.205	0.832	1.116	0.737	Q7Z3B4-2	Isoform 2 of Nucleoporin p54 OS=Homo sapiens GN=NUP54 - [NUP54_HUMAN]
1.113	0.868	0.933	1.188	1.076	1.154	0.81	1.027	0.81	P41252	Isoleucine--tRNA ligase, cytoplasmic OS=Homo sapiens GN=IARS PE=1 SV=2 - [SYIC_HUMAN]
1.016	0.989	0.93	1.075	0.946	1.073	0.755	0.927	0.808	P61803	Dolichyl-diphosphooligosaccharide--protein glycosyltransferase subunit DAD1 OS=Homo sapiens GN=DAD1 PE=1 SV=3 - [DAD1_HUMAN]
1.019	0.738	0.897	1.326	1.137	1.2	0.906	1.057	0.954	P49662	Caspase-4 OS=Homo sapiens GN=CASP4 PE=1 SV=1 - [CASP4_HUMAN]
1.132	0.942	1.055	1.237	1.176	1.238	0.841	1.127	0.799	Q53EU6	Glycerol-3-phosphate acyltransferase 3 OS=Homo sapiens GN=AGPAT9 PE=1 SV=2 - [GPAT3_HUMAN]
1.123	0.865	0.975	1.104	1.038	1.105	0.753	0.952	0.836	P42566	Epidermal growth factor receptor substrate 15 OS=Homo sapiens GN=EPS15 PE=1 SV=2 - [EPS15_HUMAN]
NaN	0.912	0.923	NaN	0.991	1.171	NaN	1.051	0.742	P42229	Signal transducer and activator of transcription 5A OS=Homo sapiens GN=STAT5A PE=1 SV=1 - [STA5A_HUMAN]
1.262	0.844	0.969	1.095	1.018	1.098	0.866	1.01	0.754	P21399	Cytoplasmic aconitate hydratase OS=Homo sapiens GN=ACO1 PE=1 SV=3 - [ACOC_HUMAN]
1.036	0.925	0.997	1.153	1.065	1.087	0.73	1.125	0.763	P36551	Coproporphyrinogen-III oxidase, mitochondrial OS=Homo sapiens GN=CPOX PE=1 SV=3 - [HEM6_HUMAN]
1.026	1.098	1.028	1.156	1.21	1.184	0.8	1.068	0.84	Q9UQB8-3	Isoform 3 of Brain-specific angiogenesis inhibitor 1-associated protein 2 OS=Homo sapiens GN=BAIAP2 - [BAIP2_HUMAN]
1.177	NaN	NaN	1.479	NaN	NaN	0.924	NaN	NaN	P35749-4	Isoform 4 of Myosin-11 OS=Homo sapiens GN=MYH11 - [MYH11_HUMAN]
0.93	0.952	0.926	1.181	0.972	1.161	0.786	1.12	0.847	P40763-2	Isoform Del-701 of Signal transducer and activator of transcription 3 OS=Homo sapiens GN=STAT3 - [STAT3_HUMAN]
1.221	0.857	0.945	1.232	1.014	1.095	0.804	1.03	0.721	Q3ZCQ8	Mitochondrial import inner membrane translocase subunit TIM50 OS=Homo sapiens GN=TIMM50 PE=1 SV=2 - [TIM50_HUMAN]
NaN	NaN	1.03	NaN	NaN	1.277	NaN	NaN	0.848	Q9P013	Spliceosome-associated protein CWC15 homolog OS=Homo sapiens GN=CWC15 PE=1 SV=2 - [CWC15_HUMAN]
1.024	0.9	0.967	1.134	1.041	1.121	0.758	1.022	0.819	Q86U42-2	Isoform 2 of Polyadenylate-binding protein 2 OS=Homo sapiens GN=PABPN1 - [PABP2_HUMAN]
1.081	0.906	1.139	1.119	1.049	1.1	0.679	0.985	0.882	Q16630-3	Isoform 3 of Cleavage and polyadenylation specificity factor subunit 6 OS=Homo sapiens GN=CPSF6 - [CPSF6_HUMAN]
1.004	0.906	0.945	1.079	1.027	1.106	0.758	1.088	0.761	O76094	Signal recognition particle subunit SRP72 OS=Homo sapiens GN=SRP72 PE=1 SV=3 - [SRP72_HUMAN]
1.035	0.91	0.881	1.221	1.081	1.205	0.775	1.135	0.812	Q92597	Protein NDRG1 OS=Homo sapiens GN=NDRG1 PE=1 SV=1 - [NDRG1_HUMAN]
0.961	0.87	1.017	1.024	1.001	1.126	0.7	1.099	0.871	P28288-2	Isoform 2 of ATP-binding cassette sub-family D member 3 OS=Homo sapiens GN=ABCD3 - [ABCD3_HUMAN]
1.07	0.876	0.99	1.143	1.095	1.195	0.788	1.094	0.871	Q14155-1	Isoform 1 of Rho guanine nucleotide exchange factor 7 OS=Homo sapiens GN=ARHGEF7 - [ARHG7_HUMAN]
1.148	0.874	1.024	1.21	1.163	1.178	0.749	1.12	0.763	Q14444-2	Isoform 2 of Caprin-1 OS=Homo sapiens GN=CAPRIN1 - [CAPR1_HUMAN]
1.667	NaN	0.493	1.201	NaN	0.911	0.718	NaN	0.491	Q9UHY7	Enolase-phosphatase E1 OS=Homo sapiens GN=ENOPH1 PE=1 SV=1 - [ENOPH_HUMAN]
1.101	0.887	0.947	1.199	1.117	1.141	0.767	1.137	0.85	Q66K74	Microtubule-associated protein 1S OS=Homo sapiens GN=MAP1S PE=1 SV=2 - [MAP1S_HUMAN]
1.058	0.861	0.921	1.072	1.014	1.076	0.713	1.07	0.827	P08962-3	Isoform 3 of CD63 antigen OS=Homo sapiens GN=CD63 - [CD63_HUMAN]
1.153	0.923	0.99	1.176	0.942	1.195	0.813	1.048	0.828	Q9BT78-2	Isoform 2 of COP9 signalosome complex subunit 4 OS=Homo sapiens GN=COPS4 - [CSN4_HUMAN]
NaN	0.717	NaN	NaN	0.958	NaN	NaN	0.876	NaN	Q9P016	Thymocyte nuclear protein 1 OS=Homo sapiens GN=THYN1 PE=1 SV=1 - [THYN1_HUMAN]
1.056	0.981	0.966	1.144	1.004	1.088	0.763	1.044	0.865	O14618	Copper chaperone for superoxide dismutase OS=Homo sapiens GN=CCS PE=1 SV=1 - [CCS_HUMAN]
1.01	0.736	NaN	0.988	1.2	NaN	0.754	0.925	NaN	P20592	Interferon-induced GTP-binding protein Mx2 OS=Homo sapiens GN=MX2 PE=1 SV=1 - [MX2_HUMAN]
1.121	0.961	0.966	2.242	1.742	1.625	1.328	1.47	1.084	Q13077-2	Isoform 2 of TNF receptor-associated factor 1 OS=Homo sapiens GN=TRAF1 - [TRAF1_HUMAN]
0.885	0.868	0.968	1.061	1.008	1.194	0.74	1.075	0.839	Q9H845	Acyl-CoA dehydrogenase family member 9, mitochondrial OS=Homo sapiens GN=ACAD9 PE=1 SV=1 - [ACAD9_HUMAN]
1.074	0.89	NaN	1.22	1.089	NaN	0.803	1.082	NaN	P60602	Reactive oxygen species modulator 1 OS=Homo sapiens GN=ROMO1 PE=1 SV=1 - [ROMO1_HUMAN]
NaN	0.871	NaN	NaN	1.115	NaN	NaN	1.04	NaN	P48060-2	Isoform 2 of Glioma pathogenesis-related protein 1 OS=Homo sapiens GN=GLIPR1 - [GLIP1_HUMAN]
1.206	0.885	0.883	1.282	1.292	0.995	0.838	0.953	0.869	O75844	CAAX prenyl protease 1 homolog OS=Homo sapiens GN=ZMPSTE24 PE=1 SV=2 - [FACE1_HUMAN]
1.026	0.861	NaN	1.104	1.106	NaN	0.707	1.006	NaN	P02647	Apolipoprotein A-I OS=Homo sapiens GN=APOA1 PE=1 SV=1 - [APOA1_HUMAN]
1.124	0.897	0.942	1.208	1.07	1.123	0.762	1.126	0.83	Q68EM7-2	Isoform 2 of Rho GTPase-activating protein 17 OS=Homo sapiens GN=ARHGAP17 - [RHG17_HUMAN]
1.074	0.802	1.127	1.154	1.033	1.153	0.777	1.048	1.018	Q9NZ01	Very-long-chain enoyl-CoA reductase OS=Homo sapiens GN=TECR PE=1 SV=1 - [TECR_HUMAN]
1.179	1.015	0.907	1.217	1.255	1.104	0.772	0.866	0.72	Q14376	UDP-glucose 4-epimerase OS=Homo sapiens GN=GALE PE=1 SV=2 - [GALE_HUMAN]
1.154	NaN	1.031	1.197	NaN	1.103	0.734	NaN	0.733	P20839-2	Isoform 2 of Inosine-5'-monophosphate dehydrogenase 1 OS=Homo sapiens GN=IMPDH1 - [IMDH1_HUMAN]
1.079	0.901	0.954	1.07	1.031	1.068	0.745	1.031	0.775	Q5T1M5-2	Isoform 2 of FK506-binding protein 15 OS=Homo sapiens GN=FKBP15 - [FKB15_HUMAN]
1.203	0.943	1.023	1.356	1.129	1.128	0.891	1.079	0.819	Q9P107	GEM-interacting protein OS=Homo sapiens GN=GMIP PE=1 SV=2 - [GMIP_HUMAN]
1.012	NaN	0.951	1.11	NaN	1.094	0.772	NaN	0.805	Q96I24	Far upstream element-binding protein 3 OS=Homo sapiens GN=FUBP3 PE=1 SV=2 - [FUBP3_HUMAN]
1.17	0.834	0.916	1.271	0.957	1.125	0.826	0.965	0.723	Q9UHY1	Nuclear receptor-binding protein OS=Homo sapiens GN=NRBP1 PE=1 SV=1 - [NRBP_HUMAN]
1.097	0.853	0.932	1.105	1.019	1.074	0.789	1.067	0.737	P11279	Lysosome-associated membrane glycoprotein 1 OS=Homo sapiens GN=LAMP1 PE=1 SV=3 - [LAMP1_HUMAN]
1.086	0.805	0.93	1.084	0.945	1.125	0.757	1.03	0.787	Q15438-2	Isoform 2 of Cytohesin-1 OS=Homo sapiens GN=CYTH1 - [CYH1_HUMAN]
1.081	0.883	0.96	1.202	1.054	1.126	0.77	1.036	0.801	Q9Y2T2	AP-3 complex subunit mu-1 OS=Homo sapiens GN=AP3M1 PE=1 SV=1 - [AP3M1_HUMAN]
1.071	0.884	0.93	1.179	1.144	1.165	0.773	1.054	0.846	Q96RU3-4	Isoform 4 of Formin-binding protein 1 OS=Homo sapiens GN=FNBP1 - [FNBP1_HUMAN]
0.785	NaN	NaN	1.175	NaN	NaN	0.584	NaN	NaN	P41219	Peripherin OS=Homo sapiens GN=PRPH PE=1 SV=2 - [PERI_HUMAN]
1.08	0.889	1	1.173	1.07	1.176	0.759	1.093	0.837	P46977	Dolichyl-diphosphooligosaccharide--protein glycosyltransferase subunit STT3A OS=Homo sapiens GN=STT3A PE=1 SV=2 - [STT3A_HUMAN]
1.102	0.924	0.838	1.192	1.083	0.978	0.832	1.025	0.695	Q13637	Ras-related protein Rab-32 OS=Homo sapiens GN=RAB32 PE=1 SV=3 - [RAB32_HUMAN]
1.149	0.884	1.079	1.095	1.023	1.166	0.795	1.073	1.01	Q9NVI7-2	Isoform 2 of ATPase family AAA domain-containing protein 3A OS=Homo sapiens GN=ATAD3A - [ATD3A_HUMAN]
1.13	0.841	0.917	1.271	1.145	1.163	0.855	1	0.814	P48506	Glutamate--cysteine ligase catalytic subunit OS=Homo sapiens GN=GCLC PE=1 SV=2 - [GSH1_HUMAN]
1.041	0.852	0.9	1.458	1.113	0.989	0.894	1.215	0.762	Q14699	Raftlin OS=Homo sapiens GN=RFTN1 PE=1 SV=4 - [RFTN1_HUMAN]
1.32	NaN	NaN	1.433	NaN	NaN	0.922	NaN	NaN	Q9H2V7-3	Isoform 3 of Protein spinster homolog 1 OS=Homo sapiens GN=SPNS1 - [SPNS1_HUMAN]
0.995	0.912	1.03	1.064	1.122	1.277	0.572	1.18	0.909	Q8NCE2-3	Isoform 3 of Myotubularin-related protein 14 OS=Homo sapiens GN=MTMR14 - [MTMRE_HUMAN]
1.043	0.834	0.822	1.178	1.054	1.093	0.791	0.936	0.745	O14617-3	Isoform 3 of AP-3 complex subunit delta-1 OS=Homo sapiens GN=AP3D1 - [AP3D1_HUMAN]
1.126	1.072	NaN	1.187	1.042	NaN	0.831	1.072	NaN	P35527	Keratin, type I cytoskeletal 9 OS=Homo sapiens GN=KRT9 PE=1 SV=3 - [K1C9_HUMAN]
1.132	NaN	NaN	1.306	NaN	NaN	0.877	NaN	NaN	Q96DC9-2	Isoform 2 of Ubiquitin thioesterase OTUB2 OS=Homo sapiens GN=OTUB2 - [OTUB2_HUMAN]
1.319	0.842	0.992	1.038	1.008	1.121	0.562	0.997	0.807	Q12768	WASH complex subunit strumpellin OS=Homo sapiens GN=KIAA0196 PE=1 SV=1 - [STRUM_HUMAN]
NaN	NaN	0.962	NaN	NaN	1.056	NaN	NaN	0.911	Q9P0I2	ER membrane protein complex subunit 3 OS=Homo sapiens GN=EMC3 PE=1 SV=3 - [EMC3_HUMAN]
1.074	0.616	1	1.088	0.881	1.284	0.78	0.949	0.796	Q9NQG5	Regulation of nuclear pre-mRNA domain-containing protein 1B OS=Homo sapiens GN=RPRD1B PE=1 SV=1 - [RPR1B_HUMAN]
1.03	0.786	1.042	1.234	0.824	1.122	0.805	0.965	0.831	P04062-2	Isoform Short of Glucosylceramidase OS=Homo sapiens GN=GBA - [GLCM_HUMAN]
1.119	0.91	NaN	1.218	1.083	NaN	0.769	1.256	NaN	Q8WUK0-2	Isoform 2 of Phosphatidylglycerophosphatase and protein-tyrosine phosphatase 1 OS=Homo sapiens GN=PTPMT1 - [PTPM1_HUMAN]
NaN	0.863	NaN	NaN	0.993	NaN	NaN	1.007	NaN	O75935-3	Isoform 3 of Dynactin subunit 3 OS=Homo sapiens GN=DCTN3 - [DCTN3_HUMAN]
1.354	1.009	1.895	1.329	1.55	1.25	1.013	1.137	0.684	P61201	COP9 signalosome complex subunit 2 OS=Homo sapiens GN=COPS2 PE=1 SV=1 - [CSN2_HUMAN]
0.915	NaN	0.931	2.017	NaN	0.618	1.041	NaN	NaN	Q9UPT5-5	Isoform 5 of Exocyst complex component 7 OS=Homo sapiens GN=EXOC7 - [EXOC7_HUMAN]
NaN	0.946	0.948	NaN	1.074	1.216	NaN	1.046	0.8	O95563	Mitochondrial pyruvate carrier 2 OS=Homo sapiens GN=MPC2 PE=1 SV=1 - [MPC2_HUMAN]
1.096	0.884	0.977	1.149	1.017	1.106	0.763	0.98	0.809	O43865	Putative adenosylhomocysteinase 2 OS=Homo sapiens GN=AHCYL1 PE=1 SV=2 - [SAHH2_HUMAN]
1.057	0.885	0.911	1.089	1.004	1.062	0.767	1.024	0.743	Q9Y5S1	Transient receptor potential cation channel subfamily V member 2 OS=Homo sapiens GN=TRPV2 PE=1 SV=1 - [TRPV2_HUMAN]
1.175	0.904	NaN	2.906	3.701	NaN	1.502	2.844	NaN	P09914	Interferon-induced protein with tetratricopeptide repeats 1 OS=Homo sapiens GN=IFIT1 PE=1 SV=2 - [IFIT1_HUMAN]
1.207	NaN	NaN	1.129	NaN	NaN	0.775	NaN	NaN	P02745	Complement C1q subcomponent subunit A OS=Homo sapiens GN=C1QA PE=1 SV=2 - [C1QA_HUMAN]
1.304	1.056	1.093	1.256	1.265	1.202	1.036	1.347	0.689	P27105	Erythrocyte band 7 integral membrane protein OS=Homo sapiens GN=STOM PE=1 SV=3 - [STOM_HUMAN]
1.062	0.986	1.021	1.174	1.203	1.172	0.745	1.172	0.822	P55769	NHP2-like protein 1 OS=Homo sapiens GN=NHP2L1 PE=1 SV=3 - [NH2L1_HUMAN]
1.139	0.802	0.989	1.257	1.029	1.066	0.825	1.028	0.746	Q5VYK3	Proteasome-associated protein ECM29 homolog OS=Homo sapiens GN=ECM29 PE=1 SV=2 - [ECM29_HUMAN]
1.106	0.825	0.981	1.124	1.034	1.195	0.817	1.002	0.893	P61081	NEDD8-conjugating enzyme Ubc12 OS=Homo sapiens GN=UBE2M PE=1 SV=1 - [UBC12_HUMAN]
0.796	NaN	1.013	0.997	0.832	1.063	0.414	1.97	0.867	Q14738-3	Isoform Delta-3 of Serine/threonine-protein phosphatase 2A 56 kDa regulatory subunit delta isoform OS=Homo sapiens GN=PPP2R5D - [2A5D_HUMAN]
1.011	0.848	NaN	1.219	1.024	NaN	0.785	1.023	NaN	Q96GG9	DCN1-like protein 1 OS=Homo sapiens GN=DCUN1D1 PE=1 SV=1 - [DCNL1_HUMAN]
1.063	0.878	0.959	1.09	1.005	1.144	0.814	1.018	0.782	Q8N1G4	Leucine-rich repeat-containing protein 47 OS=Homo sapiens GN=LRRC47 PE=1 SV=1 - [LRC47_HUMAN]
1.074	0.834	0.907	1.162	0.981	1.074	0.758	1.074	0.774	P35813-2	Isoform Alpha-2 of Protein phosphatase 1A OS=Homo sapiens GN=PPM1A - [PPM1A_HUMAN]
1.147	0.833	0.888	1.16	1.05	1.177	0.759	1.137	0.808	P46109	Crk-like protein OS=Homo sapiens GN=CRKL PE=1 SV=1 - [CRKL_HUMAN]
1.079	0.935	0.909	1.197	1.055	1.341	0.705	0.825	0.875	P43897	Elongation factor Ts, mitochondrial OS=Homo sapiens GN=TSFM PE=1 SV=2 - [EFTS_HUMAN]
NaN	0.844	1.062	NaN	0.972	1.107	NaN	1.06	0.807	P08240-2	Isoform 2 of Signal recognition particle receptor subunit alpha OS=Homo sapiens GN=SRPR - [SRPR_HUMAN]
1.071	0.934	0.954	1.201	0.975	1.149	0.827	1.101	0.803	P63151	Serine/threonine-protein phosphatase 2A 55 kDa regulatory subunit B alpha isoform OS=Homo sapiens GN=PPP2R2A PE=1 SV=1 - [2ABA_HUMAN]
0.989	NaN	NaN	1.099	NaN	NaN	0.745	NaN	NaN	Q96A57	Transmembrane protein 230 OS=Homo sapiens GN=TMEM230 PE=1 SV=1 - [TM230_HUMAN]
1.162	NaN	NaN	1.197	NaN	NaN	0.826	NaN	NaN	Q9Y237	Peptidyl-prolyl cis-trans isomerase NIMA-interacting 4 OS=Homo sapiens GN=PIN4 PE=1 SV=1 - [PIN4_HUMAN]
1.179	0.879	0.921	1.276	0.968	1.232	0.864	1.077	0.84	Q13505-3	Isoform 3 of Metaxin-1 OS=Homo sapiens GN=MTX1 - [MTX1_HUMAN]
NaN	0.838	0.968	NaN	0.921	0.99	NaN	0.919	0.953	Q86VN1-2	Isoform 2 of Vacuolar protein-sorting-associated protein 36 OS=Homo sapiens GN=VPS36 - [VPS36_HUMAN]
NaN	0.885	0.783	NaN	0.987	1.116	NaN	0.976	0.656	Q06124-3	Isoform 3 of Tyrosine-protein phosphatase non-receptor type 11 OS=Homo sapiens GN=PTPN11 - [PTN11_HUMAN]
0.937	NaN	0.937	1.052	NaN	1.198	0.659	NaN	0.749	Q8TBC4-2	Isoform 2 of NEDD8-activating enzyme E1 catalytic subunit OS=Homo sapiens GN=UBA3 - [UBA3_HUMAN]
1.064	0.888	1.044	1.18	1.037	1.148	0.768	1.09	0.801	Q9Y2W1	Thyroid hormone receptor-associated protein 3 OS=Homo sapiens GN=THRAP3 PE=1 SV=2 - [TR150_HUMAN]
1.222	0.864	1.001	1.45	1.122	1.298	0.901	1.04	0.914	Q13438-6	Isoform 6 of Protein OS-9 OS=Homo sapiens GN=OS9 - [OS9_HUMAN]
1.092	0.858	NaN	1.124	1.102	NaN	0.772	1.026	NaN	P50238	Cysteine-rich protein 1 OS=Homo sapiens GN=CRIP1 PE=1 SV=3 - [CRIP1_HUMAN]
1.177	0.961	NaN	1.236	1.12	NaN	0.788	1.082	NaN	O43678	NADH dehydrogenase [ubiquinone] 1 alpha subcomplex subunit 2 OS=Homo sapiens GN=NDUFA2 PE=1 SV=3 - [NDUA2_HUMAN]
1.071	NaN	NaN	2.751	NaN	NaN	2.935	NaN	NaN	P31941-2	Isoform 2 of DNA dC->dU-editing enzyme APOBEC-3A OS=Homo sapiens GN=APOBEC3A - [ABC3A_HUMAN]
1.051	0.847	NaN	1.188	1.001	NaN	0.8	1.035	NaN	Q6WKZ4-3	Isoform 2 of Rab11 family-interacting protein 1 OS=Homo sapiens GN=RAB11FIP1 - [RFIP1_HUMAN]
1.07	0.863	1.016	1.22	1.063	1.156	0.76	1.028	0.778	O60568	Procollagen-lysine,2-oxoglutarate 5-dioxygenase 3 OS=Homo sapiens GN=PLOD3 PE=1 SV=1 - [PLOD3_HUMAN]
1.121	0.903	0.929	1.294	1.076	1.129	0.819	0.995	0.728	B0I1T2	Unconventional myosin-Ig OS=Homo sapiens GN=MYO1G PE=1 SV=2 - [MYO1G_HUMAN]
NaN	NaN	0.956	NaN	NaN	1.162	NaN	NaN	0.797	Q96HC4-4	Isoform 4 of PDZ and LIM domain protein 5 OS=Homo sapiens GN=PDLIM5 - [PDLI5_HUMAN]
1.184	NaN	1.038	1.363	NaN	1.101	0.846	NaN	0.751	O60925	Prefoldin subunit 1 OS=Homo sapiens GN=PFDN1 PE=1 SV=2 - [PFD1_HUMAN]
1.067	0.869	0.967	1.166	1.169	1.135	0.742	1.19	0.806	Q8WYA6-3	Isoform 3 of Beta-catenin-like protein 1 OS=Homo sapiens GN=CTNNBL1 - [CTBL1_HUMAN]
1.032	NaN	1.113	0.931	NaN	1.272	0.867	NaN	0.677	Q8TCT1	Phosphoethanolamine/phosphocholine phosphatase OS=Homo sapiens GN=PHOSPHO1 PE=1 SV=1 - [PHOP1_HUMAN]
NaN	0.892	NaN	NaN	1.007	NaN	NaN	1.064	NaN	Q9UQ88-8	Isoform SV12 of Cyclin-dependent kinase 11A OS=Homo sapiens GN=CDK11A - [CD11A_HUMAN]
1.133	NaN	0.994	1.268	NaN	1.403	0.832	NaN	0.932	Q93034	Cullin-5 OS=Homo sapiens GN=CUL5 PE=1 SV=4 - [CUL5_HUMAN]
NaN	NaN	1.301	NaN	NaN	1.579	NaN	NaN	1.101	Q14108-2	Isoform 2 of Lysosome membrane protein 2 OS=Homo sapiens GN=SCARB2 - [SCRB2_HUMAN]
1.444	0.916	0.857	1.59	1.453	1.17	0.913	1.198	0.911	O00506	Serine/threonine-protein kinase 25 OS=Homo sapiens GN=STK25 PE=1 SV=1 - [STK25_HUMAN]
1.04	NaN	NaN	1.179	NaN	NaN	0.794	NaN	NaN	Q86SX6	Glutaredoxin-related protein 5, mitochondrial OS=Homo sapiens GN=GLRX5 PE=1 SV=2 - [GLRX5_HUMAN]
1.397	0.824	1.129	1.139	0.887	1.51	0.887	0.715	0.937	P48163	NADP-dependent malic enzyme OS=Homo sapiens GN=ME1 PE=1 SV=1 - [MAOX_HUMAN]
1.159	0.905	1.015	1.113	1.113	1.389	0.854	1.055	0.908	P57088	Transmembrane protein 33 OS=Homo sapiens GN=TMEM33 PE=1 SV=2 - [TMM33_HUMAN]
NaN	NaN	1.004	NaN	NaN	1.381	NaN	NaN	1.171	Q9Y608	Leucine-rich repeat flightless-interacting protein 2 OS=Homo sapiens GN=LRRFIP2 PE=1 SV=1 - [LRRF2_HUMAN]
1.018	0.853	0.858	1.08	1.096	0.95	0.779	1.107	0.832	Q9HBI1-3	Isoform 3 of Beta-parvin OS=Homo sapiens GN=PARVB - [PARVB_HUMAN]
1.118	0.896	0.998	1.203	1.013	1.18	0.818	1.003	0.862	Q9NRX4-2	Isoform 2 of 14 kDa phosphohistidine phosphatase OS=Homo sapiens GN=PHPT1 - [PHP14_HUMAN]
1.113	0.892	0.922	1.22	0.941	1.044	0.798	1.011	0.75	Q9NZB2-4	Isoform D of Constitutive coactivator of PPAR-gamma-like protein 1 OS=Homo sapiens GN=FAM120A - [F120A_HUMAN]
1.338	0.85	0.718	1.254	0.788	0.803	0.693	1.038	0.567	Q9UBW5-2	Isoform 2 of Bridging integrator 2 OS=Homo sapiens GN=BIN2 - [BIN2_HUMAN]
NaN	NaN	NaN	NaN	NaN	0.77	NaN	NaN	0.709	Q6ZMU1	Putative protein C3P1 OS=Homo sapiens GN=C3P1 PE=5 SV=3 - [C3P1_HUMAN]
NaN	0.877	NaN	NaN	0.987	NaN	NaN	1.04	NaN	P78537-2	Isoform 2 of Biogenesis of lysosome-related organelles complex 1 subunit 1 OS=Homo sapiens GN=BLOC1S1 - [BL1S1_HUMAN]
NaN	1.006	NaN	NaN	1.192	NaN	NaN	1.16	NaN	O96019-2	Isoform 2 of Actin-like protein 6A OS=Homo sapiens GN=ACTL6A - [ACL6A_HUMAN]
NaN	NaN	0.92	NaN	NaN	1.195	NaN	NaN	0.63	Q9H9H4	Vacuolar protein sorting-associated protein 37B OS=Homo sapiens GN=VPS37B PE=1 SV=1 - [VP37B_HUMAN]
1.026	0.955	NaN	1.145	1.04	NaN	0.786	1.026	NaN	Q12792-4	Isoform 4 of Twinfilin-1 OS=Homo sapiens GN=TWF1 - [TWF1_HUMAN]
1.354	NaN	NaN	3.381	NaN	NaN	1.077	NaN	NaN	Q9BV20-2	Isoform 2 of Methylthioribose-1-phosphate isomerase OS=Homo sapiens GN=MRI1 - [MTNA_HUMAN]
NaN	NaN	0.838	NaN	NaN	0.942	NaN	NaN	0.785	Q9UJY5-3	Isoform 3 of ADP-ribosylation factor-binding protein GGA1 OS=Homo sapiens GN=GGA1 - [GGA1_HUMAN]
NaN	NaN	1.222	NaN	NaN	1.264	NaN	NaN	0.938	Q8N5M1	ATP synthase mitochondrial F1 complex assembly factor 2 OS=Homo sapiens GN=ATPAF2 PE=1 SV=1 - [ATPF2_HUMAN]
NaN	NaN	1.098	NaN	NaN	1.337	NaN	NaN	0.81	Q9BSL1	Ubiquitin-associated domain-containing protein 1 OS=Homo sapiens GN=UBAC1 PE=1 SV=1 - [UBAC1_HUMAN]
0.817	0.843	1.158	0.994	1.057	1.327	0.957	0.941	0.807	Q7L523	Ras-related GTP-binding protein A OS=Homo sapiens GN=RRAGA PE=1 SV=1 - [RRAGA_HUMAN]
1.059	0.882	1.179	0.952	1.236	1.357	0.454	0.886	1.09	Q9P2T1	GMP reductase 2 OS=Homo sapiens GN=GMPR2 PE=1 SV=1 - [GMPR2_HUMAN]
1.037	NaN	NaN	1.14	NaN	NaN	0.757	NaN	NaN	Q8NHL6	Leukocyte immunoglobulin-like receptor subfamily B member 1 OS=Homo sapiens GN=LILRB1 PE=1 SV=1 - [LIRB1_HUMAN]
NaN	0.837	NaN	NaN	1.049	NaN	NaN	1.053	NaN	O75438	NADH dehydrogenase [ubiquinone] 1 beta subcomplex subunit 1 OS=Homo sapiens GN=NDUFB1 PE=1 SV=1 - [NDUB1_HUMAN]
NaN	NaN	1.008	NaN	NaN	1.286	NaN	NaN	0.783	P0CG29	Glutathione S-transferase theta-2 OS=Homo sapiens GN=GSTT2 PE=1 SV=1 - [GST2_HUMAN]
NaN	NaN	NaN	NaN	1.139	NaN	NaN	0.713	NaN	Q86X55-2	Isoform 2 of Histone-arginine methyltransferase CARM1 OS=Homo sapiens GN=CARM1 - [CARM1_HUMAN]
NaN	1.655	0.611	NaN	1.734	0.576	NaN	1.049	0.628	Q6P3S1-4	Isoform 4 of DENN domain-containing protein 1B OS=Homo sapiens GN=DENND1B - [DEN1B_HUMAN]
NaN	0.853	NaN	NaN	0.984	NaN	NaN	1.04	NaN	O00499-9	Isoform BIN1-10-13 of Myc box-dependent-interacting protein 1 OS=Homo sapiens GN=BIN1 - [BIN1_HUMAN]
NaN	NaN	0.958	NaN	NaN	1.165	NaN	NaN	0.879	Q9UIB8-3	Isoform 3 of SLAM family member 5 OS=Homo sapiens GN=CD84 - [SLAF5_HUMAN]
1.112	0.875	1.003	1.14	1.067	1.161	0.802	1.091	0.812	P05556	Integrin beta-1 OS=Homo sapiens GN=ITGB1 PE=1 SV=2 - [ITB1_HUMAN]
1.027	0.888	0.975	1.177	1.018	1.195	0.82	0.999	0.853	Q8TC12-2	Isoform 2 of Retinol dehydrogenase 11 OS=Homo sapiens GN=RDH11 - [RDH11_HUMAN]
1.128	0.76	1.002	1.022	0.987	1.081	0.76	0.999	0.824	Q9BRG1	Vacuolar protein-sorting-associated protein 25 OS=Homo sapiens GN=VPS25 PE=1 SV=1 - [VPS25_HUMAN]
1.051	0.849	0.862	1.214	1.155	1.164	0.813	1.206	0.887	Q9UL15	BAG family molecular chaperone regulator 5 OS=Homo sapiens GN=BAG5 PE=1 SV=1 - [BAG5_HUMAN]
1.033	0.875	0.914	1.194	1	1.113	0.772	0.983	0.812	O75208	Ubiquinone biosynthesis protein COQ9, mitochondrial OS=Homo sapiens GN=COQ9 PE=1 SV=1 - [COQ9_HUMAN]
NaN	0.869	NaN	NaN	0.99	NaN	NaN	1.005	NaN	Q9Y2R0	Cytochrome c oxidase assembly protein 3 homolog, mitochondrial OS=Homo sapiens GN=COA3 PE=1 SV=1 - [COA3_HUMAN]
1.076	NaN	0.964	1.068	NaN	1.042	0.712	NaN	0.745	O43447	Peptidyl-prolyl cis-trans isomerase H OS=Homo sapiens GN=PPIH PE=1 SV=1 - [PPIH_HUMAN]
NaN	NaN	0.705	NaN	NaN	0.986	NaN	NaN	0.568	Q9NVN3-3	Isoform 3 of Synembryn-B OS=Homo sapiens GN=RIC8B - [RIC8B_HUMAN]
1.091	1.037	0.935	1.122	1.167	1.119	0.792	1.168	0.769	Q92609	TBC1 domain family member 5 OS=Homo sapiens GN=TBC1D5 PE=1 SV=1 - [TBCD5_HUMAN]
1.126	0.929	0.938	1.181	0.97	1.029	0.725	1.019	0.745	P51606	N-acylglucosamine 2-epimerase OS=Homo sapiens GN=RENBP PE=1 SV=2 - [RENBP_HUMAN]
1.043	1.005	1.197	1.734	2.128	1.298	0.811	1.667	0.918	P14735-2	Isoform 2 of Insulin-degrading enzyme OS=Homo sapiens GN=IDE - [IDE_HUMAN]
0.985	NaN	0.973	1.088	NaN	1.17	0.729	NaN	0.852	P53384-2	Isoform 2 of Cytosolic Fe-S cluster assembly factor NUBP1 OS=Homo sapiens GN=NUBP1 - [NUBP1_HUMAN]
NaN	NaN	1.364	NaN	NaN	1.217	NaN	NaN	1.055	Q9H2C8	Olfactory receptor 51V1 OS=Homo sapiens GN=OR51V1 PE=2 SV=2 - [O51V1_HUMAN]
1.054	NaN	0.899	1.084	NaN	1.02	0.762	NaN	0.743	P54922	[Protein ADP-ribosylarginine] hydrolase OS=Homo sapiens GN=ADPRH PE=1 SV=1 - [ADPRH_HUMAN]
1.114	0.897	0.98	1.19	1.062	1.19	0.764	1.068	0.828	O94826	Mitochondrial import receptor subunit TOM70 OS=Homo sapiens GN=TOMM70A PE=1 SV=1 - [TOM70_HUMAN]
1.093	0.798	0.986	1.102	1.055	1.05	0.652	1.019	0.802	P09874	Poly [ADP-ribose] polymerase 1 OS=Homo sapiens GN=PARP1 PE=1 SV=4 - [PARP1_HUMAN]
1.45	0.957	0.84	1.132	1.131	0.942	0.931	1.048	0.704	Q12765-3	Isoform 3 of Secernin-1 OS=Homo sapiens GN=SCRN1 - [SCRN1_HUMAN]
1.136	0.884	0.998	1.288	1.095	1.222	0.817	1.141	0.855	P55265-5	Isoform 5 of Double-stranded RNA-specific adenosine deaminase OS=Homo sapiens GN=ADAR - [DSRAD_HUMAN]
NaN	0.872	NaN	NaN	1.195	NaN	NaN	1.028	NaN	Q9H3Z4-2	Isoform 2 of DnaJ homolog subfamily C member 5 OS=Homo sapiens GN=DNAJC5 - [DNJC5_HUMAN]
1.061	0.93	0.979	1.294	1.149	1.2	0.849	1.108	0.874	P11387	DNA topoisomerase 1 OS=Homo sapiens GN=TOP1 PE=1 SV=2 - [TOP1_HUMAN]
0.93	0.969	NaN	1	0.928	NaN	0.836	0.965	NaN	P46108-2	Isoform Crk-I of Adapter molecule crk OS=Homo sapiens GN=CRK - [CRK_HUMAN]
NaN	NaN	0.991	NaN	NaN	1.086	NaN	NaN	0.911	P36639-4	Isoform p18 of 7,8-dihydro-8-oxoguanine triphosphatase OS=Homo sapiens GN=NUDT1 - [8ODP_HUMAN]
1.047	NaN	NaN	1.22	NaN	NaN	0.846	NaN	NaN	Q14964	Ras-related protein Rab-39A OS=Homo sapiens GN=RAB39A PE=2 SV=2 - [RB39A_HUMAN]
NaN	0.937	NaN	NaN	1.035	NaN	NaN	1.05	NaN	O60282-2	Isoform 2 of Kinesin heavy chain isoform 5C OS=Homo sapiens GN=KIF5C - [KIF5C_HUMAN]
1.216	NaN	1.191	1.183	NaN	1.027	0.816	NaN	0.619	P31483-2	Isoform Short of Nucleolysin TIA-1 isoform p40 OS=Homo sapiens GN=TIA1 - [TIA1_HUMAN]
1.091	NaN	NaN	1.158	NaN	NaN	0.866	NaN	NaN	Q13362-2	Isoform Gamma-1 of Serine/threonine-protein phosphatase 2A 56 kDa regulatory subunit gamma isoform OS=Homo sapiens GN=PPP2R5C - [2A5G_HUMAN]
1.007	0.909	0.989	1.089	1.087	1.101	0.726	1.073	0.874	P53992	Protein transport protein Sec24C OS=Homo sapiens GN=SEC24C PE=1 SV=3 - [SC24C_HUMAN]
1.043	NaN	NaN	1.219	NaN	NaN	0.736	NaN	NaN	Q9H3S4	Thiamin pyrophosphokinase 1 OS=Homo sapiens GN=TPK1 PE=1 SV=1 - [TPK1_HUMAN]
0.921	0.831	0.924	1.116	0.986	1.211	0.755	0.977	0.758	Q92947-2	Isoform Short of Glutaryl-CoA dehydrogenase, mitochondrial OS=Homo sapiens GN=GCDH - [GCDH_HUMAN]
1.181	0.743	0.948	1.067	1.064	0.9	0.754	1.032	0.79	Q9P0J7	E3 ubiquitin-protein ligase KCMF1 OS=Homo sapiens GN=KCMF1 PE=1 SV=2 - [KCMF1_HUMAN]
1.048	0.89	1.173	1.094	0.961	1.847	0.708	1.015	1.413	O43567	E3 ubiquitin-protein ligase RNF13 OS=Homo sapiens GN=RNF13 PE=1 SV=1 - [RNF13_HUMAN]
1.07	0.82	1.046	1.066	0.933	1.101	0.717	0.989	0.825	Q9NY15	Stabilin-1 OS=Homo sapiens GN=STAB1 PE=1 SV=3 - [STAB1_HUMAN]
0.998	0.911	NaN	1.179	1.17	NaN	0.737	1.03	NaN	Q15758	Neutral amino acid transporter B(0) OS=Homo sapiens GN=SLC1A5 PE=1 SV=2 - [AAAT_HUMAN]
1.222	0.877	1.029	1.26	1.151	1.176	0.776	1.099	0.842	Q9Y4E1-6	Isoform 6 of WASH complex subunit FAM21C OS=Homo sapiens GN=FAM21C - [FA21C_HUMAN]
1.109	NaN	NaN	1.253	NaN	NaN	0.895	NaN	NaN	Q9NR46	Endophilin-B2 OS=Homo sapiens GN=SH3GLB2 PE=1 SV=1 - [SHLB2_HUMAN]
NaN	NaN	1.034	NaN	NaN	1.2	NaN	NaN	0.835	Q06210-2	Isoform 2 of Glutamine--fructose-6-phosphate aminotransferase [isomerizing] 1 OS=Homo sapiens GN=GFPT1 - [GFPT1_HUMAN]
NaN	NaN	0.989	NaN	NaN	1.087	NaN	NaN	0.77	Q5ZPR3-4	Isoform 4 of CD276 antigen OS=Homo sapiens GN=CD276 - [CD276_HUMAN]
NaN	0.831	1.058	NaN	1.081	1.311	NaN	1.007	0.88	O60488-2	Isoform Short of Long-chain-fatty-acid--CoA ligase 4 OS=Homo sapiens GN=ACSL4 - [ACSL4_HUMAN]
1.108	0.864	0.881	1.145	1	0.963	0.828	1.012	0.704	O95197-3	Isoform 3 of Reticulon-3 OS=Homo sapiens GN=RTN3 - [RTN3_HUMAN]
NaN	1.044	0.914	NaN	1.188	1.069	NaN	1.189	0.799	Q8TBX8-2	Isoform 2 of Phosphatidylinositol 5-phosphate 4-kinase type-2 gamma OS=Homo sapiens GN=PIP4K2C - [PI42C_HUMAN]
1.075	0.894	1.04	1.142	1.064	1.197	0.793	1.028	0.88	O43760	Synaptogyrin-2 OS=Homo sapiens GN=SYNGR2 PE=1 SV=1 - [SNG2_HUMAN]
1.104	0.937	0.934	1.239	1.1	1.071	0.799	1.105	0.818	Q15424-2	Isoform 2 of Scaffold attachment factor B1 OS=Homo sapiens GN=SAFB - [SAFB1_HUMAN]
1.274	NaN	0.884	1.294	NaN	1.007	0.846	NaN	0.78	P48729	Casein kinase I isoform alpha OS=Homo sapiens GN=CSNK1A1 PE=1 SV=2 - [KC1A_HUMAN]
0.994	0.899	1.2	1.286	1.062	1.188	0.737	1.053	0.84	Q13576	Ras GTPase-activating-like protein IQGAP2 OS=Homo sapiens GN=IQGAP2 PE=1 SV=4 - [IQGA2_HUMAN]
1.077	0.855	0.9	1.164	1.038	1.066	0.757	1.095	0.785	P05114	Non-histone chromosomal protein HMG-14 OS=Homo sapiens GN=HMGN1 PE=1 SV=3 - [HMGN1_HUMAN]
1.238	0.898	NaN	1.354	1.128	NaN	0.871	1.334	NaN	Q9P032	NADH dehydrogenase [ubiquinone] 1 alpha subcomplex assembly factor 4 OS=Homo sapiens GN=NDUFAF4 PE=1 SV=1 - [NDUF4_HUMAN]
NaN	NaN	1.065	NaN	NaN	1.27	NaN	NaN	0.777	P02538	Keratin, type II cytoskeletal 6A OS=Homo sapiens GN=KRT6A PE=1 SV=3 - [K2C6A_HUMAN]
1.072	NaN	NaN	1.225	NaN	NaN	0.653	NaN	NaN	P01008	Antithrombin-III OS=Homo sapiens GN=SERPINC1 PE=1 SV=1 - [ANT3_HUMAN]
1.236	0.855	0.973	1.134	1.047	0.872	0.826	1.018	0.812	O00186	Syntaxin-binding protein 3 OS=Homo sapiens GN=STXBP3 PE=1 SV=2 - [STXB3_HUMAN]
NaN	0.816	0.949	NaN	0.982	1.077	NaN	0.955	0.813	Q8NHP6	Motile sperm domain-containing protein 2 OS=Homo sapiens GN=MOSPD2 PE=1 SV=1 - [MSPD2_HUMAN]
NaN	0.719	1.579	NaN	0.772	1.634	NaN	0.931	0.896	Q16537	Serine/threonine-protein phosphatase 2A 56 kDa regulatory subunit epsilon isoform OS=Homo sapiens GN=PPP2R5E PE=1 SV=1 - [2A5E_HUMAN]
1.084	NaN	NaN	1.206	NaN	NaN	0.81	NaN	NaN	O14744-2	Isoform 2 of Protein arginine N-methyltransferase 5 OS=Homo sapiens GN=PRMT5 - [ANM5_HUMAN]
NaN	0.897	1.034	NaN	1.082	1.388	NaN	1.115	0.882	P51553-2	Isoform 2 of Isocitrate dehydrogenase [NAD] subunit gamma, mitochondrial OS=Homo sapiens GN=IDH3G - [IDH3G_HUMAN]
1.014	0.898	0.919	1.081	1.051	1.114	0.775	1.008	0.825	Q14232	Translation initiation factor eIF-2B subunit alpha OS=Homo sapiens GN=EIF2B1 PE=1 SV=1 - [EI2BA_HUMAN]
1.1	0.975	0.939	1.128	1.027	1.107	0.723	1.11	0.828	P27986	Phosphatidylinositol 3-kinase regulatory subunit alpha OS=Homo sapiens GN=PIK3R1 PE=1 SV=2 - [P85A_HUMAN]
NaN	0.799	NaN	NaN	1.049	NaN	NaN	1.098	NaN	P50402	Emerin OS=Homo sapiens GN=EMD PE=1 SV=1 - [EMD_HUMAN]
1.059	0.909	0.953	1.052	0.971	1.097	0.74	0.992	0.745	Q53FA7	Quinone oxidoreductase PIG3 OS=Homo sapiens GN=TP53I3 PE=1 SV=2 - [QORX_HUMAN]
1.115	0.868	0.941	1.184	1.069	1.112	0.772	1.028	0.827	Q96T51-2	Isoform 2 of RUN and FYVE domain-containing protein 1 OS=Homo sapiens GN=RUFY1 - [RUFY1_HUMAN]
NaN	NaN	0.917	NaN	NaN	1.108	NaN	NaN	0.839	Q13405	39S ribosomal protein L49, mitochondrial OS=Homo sapiens GN=MRPL49 PE=1 SV=1 - [RM49_HUMAN]
1.077	0.867	0.894	1.149	1.054	1.144	0.774	0.979	0.834	Q16531	DNA damage-binding protein 1 OS=Homo sapiens GN=DDB1 PE=1 SV=1 - [DDB1_HUMAN]
1.018	0.768	0.9	1.182	1.14	0.796	0.961	1.002	1.099	Q9NPQ8-2	Isoform 2 of Synembryn-A OS=Homo sapiens GN=RIC8A - [RIC8A_HUMAN]
1.091	0.893	0.968	1.166	1.08	1.145	0.766	1.029	0.801	P29017	T-cell surface glycoprotein CD1c OS=Homo sapiens GN=CD1C PE=1 SV=2 - [CD1C_HUMAN]
1.168	0.883	0.93	1.069	1.036	1.111	0.729	1.006	0.764	P42226	Signal transducer and activator of transcription 6 OS=Homo sapiens GN=STAT6 PE=1 SV=1 - [STAT6_HUMAN]
1.153	1.009	NaN	1.327	1.157	NaN	0.893	1.264	NaN	O95319-5	Isoform 5 of CUGBP Elav-like family member 2 OS=Homo sapiens GN=CELF2 - [CELF2_HUMAN]
NaN	0.794	0.969	NaN	1.002	1.125	NaN	0.928	0.767	P00352	Retinal dehydrogenase 1 OS=Homo sapiens GN=ALDH1A1 PE=1 SV=2 - [AL1A1_HUMAN]
0.926	0.694	1.102	1.093	0.942	1.319	0.782	1.107	1.14	Q9H0D6-2	Isoform 2 of 5'-3' exoribonuclease 2 OS=Homo sapiens GN=XRN2 - [XRN2_HUMAN]
NaN	NaN	NaN	NaN	NaN	NaN	NaN	NaN	NaN	O43464-2	Isoform 2 of Serine protease HTRA2, mitochondrial OS=Homo sapiens GN=HTRA2 - [HTRA2_HUMAN]
0.917	0.933	0.812	0.976	1.156	1.072	0.698	1.035	0.771	Q5VIR6-2	Isoform 2 of Vacuolar protein sorting-associated protein 53 homolog OS=Homo sapiens GN=VPS53 - [VPS53_HUMAN]
1.932	1.234	1.542	1.361	2.053	2.551	0.838	1.748	NaN	Q68E01-4	Isoform 4 of Integrator complex subunit 3 OS=Homo sapiens GN=INTS3 - [INT3_HUMAN]
1.051	NaN	NaN	1.093	NaN	NaN	0.745	NaN	NaN	Q9Y2J2-2	Isoform B of Band 4.1-like protein 3 OS=Homo sapiens GN=EPB41L3 - [E41L3_HUMAN]
1.082	0.722	1.199	1.205	1.004	1.456	0.827	1.029	0.949	Q9GZT8-2	Isoform 2 of Putative GTP cyclohydrolase 1 type 2 NIF3L1 OS=Homo sapiens GN=NIF3L1 - [GTPC1_HUMAN]
1.268	1.11	1.456	1.298	1.474	2.014	0.878	0.818	1.112	Q9NXJ5	Pyroglutamyl-peptidase 1 OS=Homo sapiens GN=PGPEP1 PE=1 SV=1 - [PGPI_HUMAN]
1.036	NaN	0.982	1.264	NaN	0.996	0.914	NaN	0.71	P0CG38	POTE ankyrin domain family member I OS=Homo sapiens GN=POTEI PE=3 SV=1 - [POTEI_HUMAN]
1.153	0.809	0.949	1.278	0.946	1.01	1.172	1.098	0.806	Q10713	Mitochondrial-processing peptidase subunit alpha OS=Homo sapiens GN=PMPCA PE=1 SV=2 - [MPPA_HUMAN]
1.032	0.902	0.983	1.076	1.103	1.257	0.785	0.969	0.926	Q8N766-4	Isoform 4 of ER membrane protein complex subunit 1 OS=Homo sapiens GN=EMC1 - [EMC1_HUMAN]
1.122	0.859	1.053	0.987	1.015	1.162	0.727	0.989	0.628	Q9Y2X7	ARF GTPase-activating protein GIT1 OS=Homo sapiens GN=GIT1 PE=1 SV=2 - [GIT1_HUMAN]
1.163	0.927	0.991	1.231	1.147	1.175	0.776	0.974	0.798	Q13616	Cullin-1 OS=Homo sapiens GN=CUL1 PE=1 SV=2 - [CUL1_HUMAN]
0.993	0.925	1.019	0.996	1.061	1.04	0.718	1.055	0.751	Q9NUV9	GTPase IMAP family member 4 OS=Homo sapiens GN=GIMAP4 PE=1 SV=1 - [GIMA4_HUMAN]
0.989	1.18	NaN	1.061	0.959	NaN	0.729	1.166	NaN	Q8N8R3	Mitochondrial carnitine/acylcarnitine carrier protein CACL OS=Homo sapiens GN=SLC25A29 PE=2 SV=2 - [MCATL_HUMAN]
1.158	0.824	0.946	1.296	1.112	1.214	0.77	1.128	0.875	Q9UNL2	Translocon-associated protein subunit gamma OS=Homo sapiens GN=SSR3 PE=1 SV=1 - [SSRG_HUMAN]
1.058	NaN	NaN	1.126	NaN	NaN	0.679	NaN	NaN	P09234	U1 small nuclear ribonucleoprotein C OS=Homo sapiens GN=SNRPC PE=1 SV=1 - [RU1C_HUMAN]
1.134	0.89	NaN	1.15	1.056	NaN	0.778	1.117	NaN	Q9UII2	ATPase inhibitor, mitochondrial OS=Homo sapiens GN=ATPIF1 PE=1 SV=1 - [ATIF1_HUMAN]
1.125	0.924	0.974	1.206	1.086	1.082	0.81	1.129	0.756	Q96JY6-4	Isoform 4 of PDZ and LIM domain protein 2 OS=Homo sapiens GN=PDLIM2 - [PDLI2_HUMAN]
NaN	NaN	NaN	NaN	NaN	NaN	NaN	NaN	NaN	P23610	Factor VIII intron 22 protein OS=Homo sapiens GN=F8A1 PE=1 SV=2 - [F8I2_HUMAN]
NaN	1.006	NaN	NaN	1.429	NaN	NaN	1.047	NaN	Q96AH8	Ras-related protein Rab-7b OS=Homo sapiens GN=RAB7B PE=2 SV=1 - [RAB7B_HUMAN]
NaN	0.969	NaN	NaN	1.031	NaN	NaN	1.063	NaN	O75746	Calcium-binding mitochondrial carrier protein Aralar1 OS=Homo sapiens GN=SLC25A12 PE=1 SV=2 - [CMC1_HUMAN]
1.225	0.814	1.18	1.276	0.992	1.255	0.772	0.876	0.902	Q9H269-2	Isoform 2 of Vacuolar protein sorting-associated protein 16 homolog OS=Homo sapiens GN=VPS16 - [VPS16_HUMAN]
1.263	1.046	0.956	1.126	1.136	1.044	0.783	1.065	0.769	P49756	RNA-binding protein 25 OS=Homo sapiens GN=RBM25 PE=1 SV=3 - [RBM25_HUMAN]
NaN	NaN	1.089	NaN	NaN	1.241	NaN	NaN	0.956	P34949-2	Isoform 2 of Mannose-6-phosphate isomerase OS=Homo sapiens GN=MPI - [MPI_HUMAN]
1.012	0.855	0.972	1.042	1.079	1.191	0.798	1.073	0.865	P35610	Sterol O-acyltransferase 1 OS=Homo sapiens GN=SOAT1 PE=1 SV=3 - [SOAT1_HUMAN]
NaN	0.82	NaN	NaN	1.047	NaN	NaN	0.892	NaN	O60832-2	Isoform 3 of H/ACA ribonucleoprotein complex subunit 4 OS=Homo sapiens GN=DKC1 - [DKC1_HUMAN]
1.095	0.897	NaN	1.227	1.064	NaN	0.749	1.041	NaN	P42126-2	Isoform 2 of Enoyl-CoA delta isomerase 1, mitochondrial OS=Homo sapiens GN=ECI1 - [ECI1_HUMAN]
1.091	NaN	NaN	1.187	NaN	NaN	0.714	NaN	NaN	Q7Z7N9	Transmembrane protein 179B OS=Homo sapiens GN=TMEM179B PE=1 SV=1 - [T179B_HUMAN]
1.073	0.798	0.88	1.129	0.979	1.077	0.784	0.942	0.812	Q9Y2I8	WD repeat-containing protein 37 OS=Homo sapiens GN=WDR37 PE=1 SV=2 - [WDR37_HUMAN]
1.067	0.866	0.971	1.104	1.108	1.129	0.771	1.009	0.821	Q709C8-4	Isoform 4 of Vacuolar protein sorting-associated protein 13C OS=Homo sapiens GN=VPS13C - [VP13C_HUMAN]
1.001	1.058	0.973	1.187	1.24	1.181	0.807	1.128	0.815	Q12899	Tripartite motif-containing protein 26 OS=Homo sapiens GN=TRIM26 PE=2 SV=1 - [TRI26_HUMAN]
1.161	0.921	1.016	1.162	1.081	1.234	0.765	1.14	0.922	P61927	60S ribosomal protein L37 OS=Homo sapiens GN=RPL37 PE=1 SV=2 - [RL37_HUMAN]
1.033	1.057	NaN	1.191	1.057	NaN	0.822	1.09	NaN	Q9BXK5	Bcl-2-like protein 13 OS=Homo sapiens GN=BCL2L13 PE=1 SV=1 - [B2L13_HUMAN]
0.928	0.909	1.015	1.152	1.088	1.252	0.726	1.091	0.776	Q15813	Tubulin-specific chaperone E OS=Homo sapiens GN=TBCE PE=1 SV=1 - [TBCE_HUMAN]
NaN	0.884	1.01	NaN	1.013	1.099	NaN	0.856	0.818	Q6P1X6-2	Isoform 2 of UPF0598 protein C8orf82 OS=Homo sapiens GN=C8orf82 - [CH082_HUMAN]
NaN	0.935	NaN	NaN	1.266	NaN	NaN	0.97	NaN	Q9H061-2	Isoform 2 of Transmembrane protein 126A OS=Homo sapiens GN=TMEM126A - [T126A_HUMAN]
1.156	0.775	0.937	1.229	1.09	1.157	0.86	1.079	0.788	P56181-2	Isoform 2 of NADH dehydrogenase [ubiquinone] flavoprotein 3, mitochondrial OS=Homo sapiens GN=NDUFV3 - [NDUV3_HUMAN]
NaN	0.853	NaN	NaN	1.142	NaN	NaN	1.19	NaN	O94808	Glutamine--fructose-6-phosphate aminotransferase [isomerizing] 2 OS=Homo sapiens GN=GFPT2 PE=1 SV=3 - [GFPT2_HUMAN]
1.152	0.946	NaN	1.165	1.17	NaN	0.806	1.181	NaN	O60826	Coiled-coil domain-containing protein 22 OS=Homo sapiens GN=CCDC22 PE=1 SV=1 - [CCD22_HUMAN]
0.877	0.806	0.96	0.949	1.048	1.219	0.743	1.028	0.845	P08236-2	Isoform Short of Beta-glucuronidase OS=Homo sapiens GN=GUSB - [BGLR_HUMAN]
1.061	0.874	0.95	1.209	1.061	1.145	0.798	1.069	0.811	Q13459-2	Isoform Short of Unconventional myosin-IXb OS=Homo sapiens GN=MYO9B - [MYO9B_HUMAN]
1.072	NaN	NaN	1.289	NaN	NaN	0.908	NaN	NaN	P50993	Sodium/potassium-transporting ATPase subunit alpha-2 OS=Homo sapiens GN=ATP1A2 PE=1 SV=1 - [AT1A2_HUMAN]
1.171	NaN	NaN	1.241	NaN	NaN	0.872	NaN	NaN	P55735-2	Isoform 2 of Protein SEC13 homolog OS=Homo sapiens GN=SEC13 - [SEC13_HUMAN]
1.132	0.819	NaN	1.191	1.006	NaN	0.797	0.972	NaN	Q9Y673-2	Isoform 2 of Dolichyl-phosphate beta-glucosyltransferase OS=Homo sapiens GN=ALG5 - [ALG5_HUMAN]
1.294	0.821	0.981	1.411	1.026	1.227	0.819	1.112	0.791	Q8N684-2	Isoform 2 of Cleavage and polyadenylation specificity factor subunit 7 OS=Homo sapiens GN=CPSF7 - [CPSF7_HUMAN]
NaN	NaN	0.901	NaN	NaN	1.054	NaN	NaN	0.777	Q00577	Transcriptional activator protein Pur-alpha OS=Homo sapiens GN=PURA PE=1 SV=2 - [PURA_HUMAN]
1.003	0.864	0.902	1.098	1.029	1.063	0.665	1.148	0.751	Q13075	Baculoviral IAP repeat-containing protein 1 OS=Homo sapiens GN=NAIP PE=1 SV=3 - [BIRC1_HUMAN]
1.033	0.922	0.907	1.142	1.247	1.104	0.735	1.286	0.723	Q8N2F6-6	Isoform 6 of Armadillo repeat-containing protein 10 OS=Homo sapiens GN=ARMC10 - [ARM10_HUMAN]
NaN	NaN	NaN	NaN	NaN	NaN	NaN	NaN	NaN	Q5XKE5	Keratin, type II cytoskeletal 79 OS=Homo sapiens GN=KRT79 PE=1 SV=2 - [K2C79_HUMAN]
1.099	0.903	0.958	1.185	1.004	1.124	0.833	1.02	0.781	P13473	Lysosome-associated membrane glycoprotein 2 OS=Homo sapiens GN=LAMP2 PE=1 SV=2 - [LAMP2_HUMAN]
0.946	NaN	NaN	1.106	NaN	NaN	0.324	NaN	NaN	Q99447-2	Isoform 2 of Ethanolamine-phosphate cytidylyltransferase OS=Homo sapiens GN=PCYT2 - [PCY2_HUMAN]
1.046	NaN	NaN	1.121	NaN	NaN	0.659	NaN	NaN	P08311	Cathepsin G OS=Homo sapiens GN=CTSG PE=1 SV=2 - [CATG_HUMAN]
1.018	0.806	1.115	1.135	1.148	1.303	0.781	1.04	1.018	Q92520	Protein FAM3C OS=Homo sapiens GN=FAM3C PE=1 SV=1 - [FAM3C_HUMAN]
1.016	0.908	0.932	1.222	1.155	1.161	0.768	1.2	0.803	O75534	Cold shock domain-containing protein E1 OS=Homo sapiens GN=CSDE1 PE=1 SV=2 - [CSDE1_HUMAN]
1.102	NaN	0.977	1.182	NaN	1.146	0.764	NaN	0.814	P30520	Adenylosuccinate synthetase isozyme 2 OS=Homo sapiens GN=ADSS PE=1 SV=3 - [PURA2_HUMAN]
1.1	NaN	1.016	1.145	NaN	1.083	0.836	NaN	0.729	P04839	Cytochrome b-245 heavy chain OS=Homo sapiens GN=CYBB PE=1 SV=2 - [CY24B_HUMAN]
1.009	0.86	0.936	1.161	1.042	1.093	0.751	0.974	0.798	Q9HB90	Ras-related GTP-binding protein C OS=Homo sapiens GN=RRAGC PE=1 SV=1 - [RRAGC_HUMAN]
NaN	0.873	1.042	NaN	1.077	1.245	NaN	1.034	0.922	O75886-2	Isoform 2 of Signal transducing adapter molecule 2 OS=Homo sapiens GN=STAM2 - [STAM2_HUMAN]
0.9	0.758	1.129	1.139	0.806	1.291	0.526	0.707	0.821	Q9Y4G6	Talin-2 OS=Homo sapiens GN=TLN2 PE=1 SV=4 - [TLN2_HUMAN]
0.983	0.881	1.077	1.065	1.081	1.198	0.74	1.1	0.98	Q9Y2X3	Nucleolar protein 58 OS=Homo sapiens GN=NOP58 PE=1 SV=1 - [NOP58_HUMAN]
NaN	0.983	1.081	NaN	1.011	1.521	NaN	1.062	1.247	P30837	Aldehyde dehydrogenase X, mitochondrial OS=Homo sapiens GN=ALDH1B1 PE=1 SV=3 - [AL1B1_HUMAN]
1.03	NaN	NaN	0.785	NaN	NaN	0.667	NaN	NaN	P50148	Guanine nucleotide-binding protein G(q) subunit alpha OS=Homo sapiens GN=GNAQ PE=1 SV=4 - [GNAQ_HUMAN]
1.083	NaN	NaN	1.213	NaN	NaN	0.895	NaN	NaN	Q8N3R3-2	Isoform 2 of T-cell activation inhibitor, mitochondrial OS=Homo sapiens GN=TCAIM - [TCAIM_HUMAN]
NaN	0.859	NaN	NaN	0.996	NaN	NaN	1.12	NaN	Q53H82	Beta-lactamase-like protein 2 OS=Homo sapiens GN=LACTB2 PE=1 SV=2 - [LACB2_HUMAN]
NaN	0.903	0.954	NaN	1.132	1.212	NaN	1.156	0.968	Q9Y316-2	Isoform 2 of Protein MEMO1 OS=Homo sapiens GN=MEMO1 - [MEMO1_HUMAN]
1.105	0.854	0.954	1.169	1.021	1.144	0.794	1.069	0.775	P18031	Tyrosine-protein phosphatase non-receptor type 1 OS=Homo sapiens GN=PTPN1 PE=1 SV=1 - [PTN1_HUMAN]
1.069	NaN	NaN	1.1	NaN	NaN	0.78	NaN	NaN	Q9BUV8-4	Isoform 4 of Uncharacterized protein C20orf24 OS=Homo sapiens GN=C20orf24 - [CT024_HUMAN]
1.082	0.516	0.982	1.225	0.924	1.27	0.907	0.947	0.798	Q9H3U1-2	Isoform 2 of Protein unc-45 homolog A OS=Homo sapiens GN=UNC45A - [UN45A_HUMAN]
NaN	NaN	NaN	NaN	NaN	1.279	NaN	NaN	1.237	Q12840	Kinesin heavy chain isoform 5A OS=Homo sapiens GN=KIF5A PE=1 SV=2 - [KIF5A_HUMAN]
1.202	0.985	1.155	1.132	1.536	0.988	0.95	1.238	0.91	Q8WWP7	GTPase IMAP family member 1 OS=Homo sapiens GN=GIMAP1 PE=1 SV=1 - [GIMA1_HUMAN]
NaN	0.928	NaN	NaN	1.052	NaN	NaN	1.062	NaN	P51692	Signal transducer and activator of transcription 5B OS=Homo sapiens GN=STAT5B PE=1 SV=2 - [STA5B_HUMAN]
NaN	0.968	0.915	NaN	1.037	1.176	NaN	1.128	0.867	Q6VY07	Phosphofurin acidic cluster sorting protein 1 OS=Homo sapiens GN=PACS1 PE=1 SV=2 - [PACS1_HUMAN]
2.019	NaN	0.816	1.856	NaN	0.579	1.021	NaN	0.262	P0CG39	POTE ankyrin domain family member J OS=Homo sapiens GN=POTEJ PE=3 SV=1 - [POTEJ_HUMAN]
0.896	0.73	0.905	1.159	1.108	1.07	0.659	1.2	0.967	Q9BXJ9-4	Isoform 2 of N-alpha-acetyltransferase 15, NatA auxiliary subunit OS=Homo sapiens GN=NAA15 - [NAA15_HUMAN]
NaN	NaN	0.908	NaN	NaN	1.151	NaN	NaN	0.81	Q9BT09	Protein canopy homolog 3 OS=Homo sapiens GN=CNPY3 PE=1 SV=1 - [CNPY3_HUMAN]
0.968	0.954	0.975	1.195	1.143	1.126	0.818	1.098	0.813	Q9Y3A5	Ribosome maturation protein SBDS OS=Homo sapiens GN=SBDS PE=1 SV=4 - [SBDS_HUMAN]
1.091	0.857	0.991	1.171	1.054	1.151	0.764	1.098	0.793	Q13242	Serine/arginine-rich splicing factor 9 OS=Homo sapiens GN=SRSF9 PE=1 SV=1 - [SRSF9_HUMAN]
1.046	0.856	0.981	1.12	1.003	1.13	0.706	1.037	0.757	Q16512	Serine/threonine-protein kinase N1 OS=Homo sapiens GN=PKN1 PE=1 SV=2 - [PKN1_HUMAN]
1.304	NaN	1.126	1.319	NaN	1.066	0.832	NaN	0.817	Q9Y580	RNA-binding protein 7 OS=Homo sapiens GN=RBM7 PE=1 SV=1 - [RBM7_HUMAN]
NaN	0.866	0.98	NaN	0.993	1.11	NaN	0.978	0.764	P14384	Carboxypeptidase M OS=Homo sapiens GN=CPM PE=1 SV=2 - [CBPM_HUMAN]
1.187	0.837	0.999	1.276	1.06	1.151	0.84	1.097	0.794	Q969V3-2	Isoform 2 of Nicalin OS=Homo sapiens GN=NCLN - [NCLN_HUMAN]
NaN	0.954	NaN	NaN	1.023	NaN	NaN	1.192	NaN	P26232-2	Isoform 2 of Catenin alpha-2 OS=Homo sapiens GN=CTNNA2 - [CTNA2_HUMAN]
1.152	0.828	NaN	1.49	0.983	NaN	0.916	0.953	NaN	P19474	E3 ubiquitin-protein ligase TRIM21 OS=Homo sapiens GN=TRIM21 PE=1 SV=1 - [RO52_HUMAN]
0.941	0.868	1.031	1.12	1.071	1.182	0.741	1.17	0.931	O14786-3	Isoform 3 of Neuropilin-1 OS=Homo sapiens GN=NRP1 - [NRP1_HUMAN]
0.977	0.868	1.062	1.175	0.682	1.172	0.644	0.83	0.936	Q9Y679-3	Isoform 3 of Ancient ubiquitous protein 1 OS=Homo sapiens GN=AUP1 - [AUP1_HUMAN]
NaN	0.884	NaN	NaN	0.656	NaN	NaN	0.828	NaN	P49841-2	Isoform 2 of Glycogen synthase kinase-3 beta OS=Homo sapiens GN=GSK3B - [GSK3B_HUMAN]
NaN	0.376	NaN	NaN	0.844	NaN	NaN	0.396	NaN	Q9UNL4-8	Isoform 8 of Inhibitor of growth protein 4 OS=Homo sapiens GN=ING4 - [ING4_HUMAN]
NaN	NaN	0.883	NaN	NaN	1.143	NaN	NaN	0.85	Q13572-2	Isoform 2 of Inositol-tetrakisphosphate 1-kinase OS=Homo sapiens GN=ITPK1 - [ITPK1_HUMAN]
NaN	NaN	1.061	NaN	NaN	1.124	NaN	NaN	0.936	Q93091	Ribonuclease K6 OS=Homo sapiens GN=RNASE6 PE=1 SV=2 - [RNAS6_HUMAN]
NaN	0.928	0.954	NaN	1.031	1.153	NaN	1.041	0.623	O00584	Ribonuclease T2 OS=Homo sapiens GN=RNASET2 PE=1 SV=2 - [RNT2_HUMAN]
NaN	NaN	1.036	NaN	NaN	1.306	NaN	NaN	0.876	Q99470	Stromal cell-derived factor 2 OS=Homo sapiens GN=SDF2 PE=1 SV=2 - [SDF2_HUMAN]
NaN	NaN	0.994	NaN	NaN	1.158	NaN	NaN	0.78	Q969J3	Loss of heterozygosity 12 chromosomal region 1 protein OS=Homo sapiens GN=LOH12CR1 PE=1 SV=1 - [L12R1_HUMAN]
NaN	NaN	0.593	NaN	NaN	1.101	NaN	NaN	0.837	Q9NXH8	Torsin-4A OS=Homo sapiens GN=TOR4A PE=1 SV=2 - [TOR4A_HUMAN]
0.894	0.748	1.102	1.093	1.079	1.392	0.655	1.013	0.916	P08397-4	Isoform 4 of Porphobilinogen deaminase OS=Homo sapiens GN=HMBS - [HEM3_HUMAN]
1.091	NaN	1.009	1.123	NaN	1.235	0.685	NaN	0.842	Q9UBB4-2	Isoform 2 of Ataxin-10 OS=Homo sapiens GN=ATXN10 - [ATX10_HUMAN]
1.039	NaN	NaN	1.129	NaN	NaN	0.716	NaN	NaN	P05112-2	Isoform 2 of Interleukin-4 OS=Homo sapiens GN=IL4 - [IL4_HUMAN]
1.093	0.595	0.662	1.193	0.589	1.32	0.7	0.924	0.485	Q9GZS3	WD repeat-containing protein 61 OS=Homo sapiens GN=WDR61 PE=1 SV=1 - [WDR61_HUMAN]
NaN	0.844	NaN	NaN	1.004	NaN	NaN	1.067	NaN	Q8N5M9	Protein jagunal homolog 1 OS=Homo sapiens GN=JAGN1 PE=1 SV=1 - [JAGN1_HUMAN]
0.666	0.771	0.779	0.677	0.968	1.009	0.603	0.828	0.653	Q99598	Translin-associated protein X OS=Homo sapiens GN=TSNAX PE=1 SV=1 - [TSNAX_HUMAN]
1.274	NaN	NaN	0.866	NaN	NaN	0.717	NaN	NaN	P29084	Transcription initiation factor IIE subunit beta OS=Homo sapiens GN=GTF2E2 PE=1 SV=1 - [T2EB_HUMAN]
1.103	0.898	0.916	1.254	1.191	1.088	0.841	1.092	0.822	P06280	Alpha-galactosidase A OS=Homo sapiens GN=GLA PE=1 SV=1 - [AGAL_HUMAN]
1.164	1.052	0.914	1.131	0.972	1.005	0.744	1.217	0.724	Q14980-4	Isoform Numa-s of Nuclear mitotic apparatus protein 1 OS=Homo sapiens GN=NUMA1 - [NUMA1_HUMAN]
1.023	0.913	0.956	1.098	1.124	1.125	0.783	1.176	0.81	P22681	E3 ubiquitin-protein ligase CBL OS=Homo sapiens GN=CBL PE=1 SV=2 - [CBL_HUMAN]
1.089	0.853	0.989	1.168	0.989	1.149	0.83	1.091	0.783	Q08722-2	Isoform OA3-293 of Leukocyte surface antigen CD47 OS=Homo sapiens GN=CD47 - [CD47_HUMAN]
1.09	NaN	1.058	1.086	NaN	1.144	0.587	NaN	0.889	Q9HCU5	Prolactin regulatory element-binding protein OS=Homo sapiens GN=PREB PE=1 SV=2 - [PREB_HUMAN]
1.118	0.828	0.971	1.244	1.113	1.129	0.772	1.004	0.835	O15427	Monocarboxylate transporter 4 OS=Homo sapiens GN=SLC16A3 PE=1 SV=1 - [MOT4_HUMAN]
NaN	0.856	0.896	NaN	1.103	1.076	NaN	0.909	0.82	Q16678	Cytochrome P450 1B1 OS=Homo sapiens GN=CYP1B1 PE=1 SV=2 - [CP1B1_HUMAN]
[truncated: 842 more rows]

## Sheet: sign. reg. proteins
Accession	Description	GOBP name	GOMF name	Bet v 1 vs. ut	BPE vs. ut	LPS vs. ut
Q15172-2	Isoform 2 of Serine/threonine-protein phosphatase 2A 56 kDa regulatory subunit alpha isoform OS=Homo sapiens GN=PPP2R5A - [2A5A_HUMAN]	biological regulation;cellular process;cellular response to stimulus;negative regulation of biological process;negative regulation of catalytic activity;negative regulation of cellular component organization;negative regulation of cellular process;negative regulation of establishment of protein localization in plasma membrane;negative regulation of kinase activity;negative regulation of lipid kin…	binding;enzyme binding;enzyme regulator activity;kinase binding;phosphatase regulator activity;protein binding;protein phosphatase regulator activity;protein phosphatase type 2A regulator activity	1.63869	1.80548	1.24493
Q460N5-4	Isoform 4 of Poly [ADP-ribose] polymerase 14 OS=Homo sapiens GN=PARP14 - [PAR14_HUMAN]	biological regulation;biosynthetic process;cellular biosynthetic process;cellular macromolecule biosynthetic process;cellular macromolecule metabolic process;cellular metabolic process;cellular nitrogen compound metabolic process;cellular process;macromolecule biosynthetic process;macromolecule metabolic process;metabolic process;nitrogen compound metabolic process;nucleic acid metabolic process;…	catalytic activity;NAD+ ADP-ribosyltransferase activity;transferase activity;transferase activity, transferring glycosyl groups;transferase activity, transferring pentosyl groups	1.22229	1.23085	1.28692
Q9GZR7	ATP-dependent RNA helicase DDX24 OS=Homo sapiens GN=DDX24 PE=1 SV=1 - [DDX24_HUMAN]	cellular macromolecule metabolic process;cellular metabolic process;cellular nitrogen compound metabolic process;cellular process;macromolecule metabolic process;metabolic process;nitrogen compound metabolic process;nucleic acid metabolic process;nucleobase-containing compound metabolic process;primary metabolic process;RNA metabolic process;RNA secondary structure unwinding	adenyl nucleotide binding;adenyl ribonucleotide binding;ATP binding;ATPase activity;ATPase activity, coupled;ATP-dependent helicase activity;ATP-dependent RNA helicase activity;binding;catalytic activity;helicase activity;hydrolase activity;hydrolase activity, acting on acid anhydrides;hydrolase activity, acting on acid anhydrides, in phosphorus-containing anhydrides;nucleoside-triphosphatase act…	1.85229	2.23425	2.19158
Q8IXQ6-3	Isoform 3 of Poly [ADP-ribose] polymerase 9 OS=Homo sapiens GN=PARP9 - [PARP9_HUMAN]	biological regulation;cell migration;cell motility;cellular component movement;cellular macromolecule metabolic process;cellular metabolic process;cellular nitrogen compound metabolic process;cellular process;cellular response to stimulus;cellular response to stress;DNA metabolic process;DNA repair;double-strand break repair;locomotion;macromolecule metabolic process;metabolic process;nitrogen co…	catalytic activity;NAD+ ADP-ribosyltransferase activity;transferase activity;transferase activity, transferring glycosyl groups;transferase activity, transferring pentosyl groups	1.87995	3.68095	3.35762
P19105	Myosin regulatory light chain 12A OS=Homo sapiens GN=MYL12A PE=1 SV=2 - [ML12A_HUMAN]	axon guidance;biological adhesion;biological regulation;cell adhesion;cell surface receptor linked signaling pathway;cell-cell adhesion;cellular process;cellular response to stimulus;chemotaxis;enzyme linked receptor protein signaling pathway;ephrin receptor signaling pathway;establishment of localization;establishment of localization in cell;establishment of protein localization;establishment of…	binding;calcium ion binding;cation binding;ion binding;metal ion binding	1.10459	1.41178	1.01124
P14735-2	Isoform 2 of Insulin-degrading enzyme OS=Homo sapiens GN=IDE - [IDE_HUMAN]	beta-amyloid metabolic process;biological regulation;bradykinin catabolic process;catabolic process;cell surface receptor linked signaling pathway;cellular catabolic process;cellular component assembly;cellular component organization;cellular component organization or biogenesis;cellular homeostasis;cellular macromolecule metabolic process;cellular metabolic process;cellular process;cellular resp…	adenyl nucleotide binding;adenyl ribonucleotide binding;ATP binding;ATPase activity;beta-amyloid binding;beta-endorphin binding;binding;catalytic activity;cation binding;endopeptidase activity;glycoprotein binding;hormone binding;hydrolase activity;hydrolase activity, acting on acid anhydrides;hydrolase activity, acting on acid anhydrides, in phosphorus-containing anhydrides;identical protein bin…	1.14091	1.48265	1.13487
Q9NXJ5	Pyroglutamyl-peptidase 1 OS=Homo sapiens GN=PGPEP1 PE=1 SV=1 - [PGPI_HUMAN]		catalytic activity;cysteine-type peptidase activity;exopeptidase activity;hydrolase activity;omega peptidase activity;peptidase activity;peptidase activity, acting on L-amino acid peptides;pyroglutamyl-peptidase activity	1.26011	1.38176	1.10969
Q8TD16	Protein bicaudal D homolog 2 OS=Homo sapiens GN=BICD2 PE=1 SV=1 - [BICD2_HUMAN];Protein bicaudal D homolog 2 rBet/ui	biological regulation;cellular component movement;cellular component organization;cellular component organization at cellular level;cellular component organization or biogenesis;cellular component organization or biogenesis at cellular level;cellular process;cytoskeleton organization;cytoskeleton-dependent intracellular transport;establishment of localization;establishment of localization in cell…	binding;enzyme binding;GTPase binding;protein binding;Rab GTPase binding;Ras GTPase binding;small GTPase binding	1.38048	1.19521	1.00479
P10398	Serine/threonine-protein kinase A-Raf OS=Homo sapiens GN=ARAF PE=1 SV=2 - [ARAF_HUMAN]	biological regulation;cellular macromolecule metabolic process;cellular metabolic process;cellular process;cellular protein metabolic process;macromolecule metabolic process;macromolecule modification;metabolic process;negative regulation of apoptosis;negative regulation of biological process;negative regulation of cell death;negative regulation of cellular process;negative regulation of programm…	adenyl nucleotide binding;adenyl ribonucleotide binding;ATP binding;binding;catalytic activity;cation binding;ion binding;kinase activity;metal ion binding;molecular transducer activity;nucleotide binding;phosphotransferase activity, alcohol group as acceptor;protein kinase activity;protein serine/threonine kinase activity;purine nucleotide binding;purine ribonucleoside triphosphate binding;purin…	1.22689	1.36808	1.07676
Q92538	Golgi-specific brefeldin A-resistance guanine nucleotide exchange factor 1 OS=Homo sapiens GN=GBF1 PE=1 SV=2 - [GBF1_HUMAN]	biological regulation;cell activation;cell activation involved in immune response;cell chemotaxis;cell migration;cell motility;cellular component disassembly;cellular component disassembly at cellular level;cellular component movement;cellular component organization;cellular component organization at cellular level;cellular component organization or biogenesis;cellular component organization or b…	ARF guanyl-nucleotide exchange factor activity;binding;enzyme regulator activity;GTPase regulator activity;guanyl-nucleotide exchange factor activity;lipid binding;nucleoside-triphosphatase regulator activity;phosphatidylinositol binding;phosphatidylinositol-3,4,5-trisphosphate binding;phosphatidylinositol-3,5-bisphosphate binding;phospholipid binding;small GTPase regulator activity	1.3906	1.22101	1.05788
P84243	Histone H3.3 OS=Homo sapiens GN=H3F3A PE=1 SV=2 - [H33_HUMAN]	biological regulation;blood coagulation;cellular component assembly;cellular component assembly at cellular level;cellular component organization;cellular component organization at cellular level;cellular component organization or biogenesis;cellular component organization or biogenesis at cellular level;cellular macromolecular complex assembly;cellular macromolecular complex subunit organization…	binding;chromatin binding;chromatin DNA binding;core promoter binding;core promoter sequence-specific DNA binding;DNA binding;enhancer binding;enhancer sequence-specific DNA binding;histone binding;nucleic acid binding;nucleosomal DNA binding;nucleosome binding;protein binding;regulatory region DNA binding;regulatory region nucleic acid binding;RNA polymerase II core promoter sequence-specific DN…	1.17838	0.900863	1.16657
P27105	Erythrocyte band 7 integral membrane protein OS=Homo sapiens GN=STOM PE=1 SV=3 - [STOM_HUMAN]	biological regulation;cellular component assembly;cellular component organization;cellular component organization or biogenesis;macromolecular complex assembly;macromolecular complex subunit organization;positive regulation of defense response to virus by host;protein complex assembly;protein complex subunit organization;protein homooligomerization;protein oligomerization;regulation of biological…	binding;enzyme binding;protein binding;RNA polymerase binding	1.19881	1.07394	1.29017
Q8WWP7	GTPase IMAP family member 1 OS=Homo sapiens GN=GIMAP1 PE=1 SV=1 - [GIMA1_HUMAN]	B cell activation;B cell differentiation;cell activation;cell differentiation;cellular developmental process;cellular process;developmental process;immune system process;leukocyte activation;leukocyte differentiation;lymphocyte activation;lymphocyte differentiation;T cell activation;T cell differentiation	binding;GTP binding;guanyl nucleotide binding;guanyl ribonucleotide binding;nucleotide binding;purine nucleotide binding;purine ribonucleoside triphosphate binding;purine ribonucleotide binding;ribonucleotide binding	1.11821	0.967915	1.18577
P68431	Histone H3.1 OS=Homo sapiens GN=HIST1H3A PE=1 SV=2 - [H31_HUMAN]	biological regulation;blood coagulation;cellular component assembly;cellular component assembly at cellular level;cellular component organization;cellular component organization at cellular level;cellular component organization or biogenesis;cellular component organization or biogenesis at cellular level;cellular macromolecular complex assembly;cellular macromolecular complex subunit organization…	binding;DNA binding;histone binding;nucleic acid binding;protein binding	1.22492	0.792122	1.09832
Q71DI3	Histone H3.2 OS=Homo sapiens GN=HIST2H3A PE=1 SV=3 - [H32_HUMAN]	biological regulation;blood coagulation;cellular component assembly;cellular component assembly at cellular level;cellular component organization;cellular component organization at cellular level;cellular component organization or biogenesis;cellular component organization or biogenesis at cellular level;cellular macromolecular complex assembly;cellular macromolecular complex subunit organization…	binding;DNA binding;histone binding;nucleic acid binding;protein binding	1.19313	0.81087	0.941597
Q8NDH3-5	Isoform 5 of Probable aminopeptidase NPEPL1 OS=Homo sapiens GN=NPEPL1 - [PEPL1_HUMAN]		aminopeptidase activity;binding;catalytic activity;cation binding;exopeptidase activity;hydrolase activity;ion binding;manganese ion binding;metal ion binding;metalloexopeptidase activity;metallopeptidase activity;peptidase activity;peptidase activity, acting on L-amino acid peptides;transition metal ion binding	1.16527	0.79056	0.927695
Q9NVP1	ATP-dependent RNA helicase DDX18 OS=Homo sapiens GN=DDX18 PE=1 SV=2 - [DDX18_HUMAN]	cellular macromolecule metabolic process;cellular metabolic process;cellular nitrogen compound metabolic process;cellular process;macromolecule metabolic process;metabolic process;nitrogen compound metabolic process;nucleic acid metabolic process;nucleobase-containing compound metabolic process;primary metabolic process;RNA metabolic process;RNA secondary structure unwinding	adenyl nucleotide binding;adenyl ribonucleotide binding;ATP binding;ATPase activity;ATPase activity, coupled;ATP-dependent helicase activity;ATP-dependent RNA helicase activity;binding;catalytic activity;helicase activity;hydrolase activity;hydrolase activity, acting on acid anhydrides;hydrolase activity, acting on acid anhydrides, in phosphorus-containing anhydrides;nucleoside-triphosphatase act…	1.16147	1.02948	0.808889
Q16777	Histone H2A type 2-C OS=Homo sapiens GN=HIST2H2AC PE=1 SV=4 - [H2A2C_HUMAN]		binding;DNA binding;nucleic acid binding	1.21357	1.10803	0.941597
Q9NZZ3-2	Isoform 2 of Charged multivesicular body protein 5 OS=Homo sapiens GN=CHMP5 - [CHMP5_HUMAN]	biological regulation;cell cycle process;cellular component organization;cellular component organization at cellular level;cellular component organization or biogenesis;cellular component organization or biogenesis at cellular level;cellular process;cytokinetic cell separation;cytokinetic process;endosome to lysosome transport;endosome transport;establishment of chromosome localization;establishm…		1.14044	1.12866	0.978882
Q96A00	Protein phosphatase 1 regulatory subunit 14A OS=Homo sapiens GN=PPP1R14A PE=1 SV=1 - [PP14A_HUMAN]	biological regulation;cellular process;cellular response to stimulus;intracellular signal transduction;regulation of biological process;regulation of cellular metabolic process;regulation of cellular process;regulation of metabolic process;regulation of phosphate metabolic process;regulation of phosphorus metabolic process;regulation of phosphorylation;response to stimulus;signal transduction;sma…	enzyme inhibitor activity;enzyme regulator activity;phosphatase inhibitor activity;phosphatase regulator activity;protein phosphatase inhibitor activity;protein phosphatase regulator activity	1.19427	1.0171	1.09706
Q08623	Pseudouridine-5'-monophosphatase OS=Homo sapiens GN=HDHD1 PE=1 SV=3 - [HDHD1_HUMAN]	cellular metabolic process;cellular nitrogen compound metabolic process;cellular process;metabolic process;nitrogen compound metabolic process;nucleobase-containing compound metabolic process;nucleobase-containing small molecule metabolic process;nucleoside phosphate metabolic process;nucleotide metabolic process;primary metabolic process;small molecule metabolic process	binding;catalytic activity;cation binding;hydrolase activity;ion binding;metal ion binding	1.26125	1.0846	1.01371
O75506	Heat shock factor-binding protein 1 OS=Homo sapiens GN=HSBP1 PE=1 SV=1 - [HSBP1_HUMAN]	biological regulation;cell differentiation;cellular developmental process;cellular process;cellular response to heat;cellular response to stimulus;cellular response to stress;developmental process;endodermal cell differentiation;multicellular organismal process;muscle contraction;muscle system process;negative regulation of biological process;negative regulation of biosynthetic process;negative r…	protein binding transcription factor activity;transcription cofactor activity;transcription corepressor activity;transcription factor binding transcription factor activity	1.22152	1.06368	1.05168
P40616	ADP-ribosylation factor-like protein 1 OS=Homo sapiens GN=ARL1 PE=1 SV=1 - [ARL1_HUMAN]	activation of phospholipase D activity;biological regulation;cellular component organization;cellular component organization at cellular level;cellular component organization or biogenesis;cellular component organization or biogenesis at cellular level;cellular localization;cellular macromolecule localization;cellular metabolic process;cellular process;cellular protein localization;cellular respo…	binding;catalytic activity;cation binding;enzyme activator activity;enzyme regulator activity;GTP binding;GTPase activity;guanyl nucleotide binding;guanyl ribonucleotide binding;hydrolase activity;hydrolase activity, acting on acid anhydrides;hydrolase activity, acting on acid anhydrides, in phosphorus-containing anhydrides;ion binding;metal ion binding;nucleoside-triphosphatase activity;nucleoti…	1.1294	1.15598	1.05914
Q9BY32-3	Isoform 3 of Inosine triphosphate pyrophosphatase OS=Homo sapiens GN=ITPA - [ITPA_HUMAN]	catabolic process;cellular catabolic process;cellular component organization;cellular component organization at cellular level;cellular component organization or biogenesis;cellular component organization or biogenesis at cellular level;cellular metabolic process;cellular nitrogen compound catabolic process;cellular nitrogen compound metabolic process;cellular process;chromosome organization;deox…	binding;catalytic activity;cation binding;dITP diphosphatase activity;hydrolase activity;hydrolase activity, acting on acid anhydrides;hydrolase activity, acting on acid anhydrides, in phosphorus-containing anhydrides;ion binding;metal ion binding;nucleoside-triphosphate diphosphatase activity;nucleotide binding;pyrophosphatase activity	1.14318	0.979031	1.06069
O14874	[3-methyl-2-oxobutanoate dehydrogenase [lipoamide]] kinase, mitochondrial OS=Homo sapiens GN=BCKDK PE=1 SV=2 - [BCKD_HUMAN]	amine catabolic process;amine metabolic process;branched chain family amino acid catabolic process;branched chain family amino acid metabolic process;carboxylic acid catabolic process;carboxylic acid metabolic process;catabolic process;cellular amine metabolic process;cellular amino acid catabolic process;cellular amino acid metabolic process;cellular catabolic process;cellular ketone metabolic p…	[3-methyl-2-oxobutanoate dehydrogenase (acetyl-transferring)] kinase activity;adenyl nucleotide binding;adenyl ribonucleotide binding;ATP binding;binding;catalytic activity;kinase activity;nucleotide binding;phosphotransferase activity, alcohol group as acceptor;protein kinase activity;protein serine/threonine kinase activity;purine nucleotide binding;purine ribonucleoside triphosphate binding;pu…	1.21125	1.00383	0.970667
P20292	Arachidonate 5-lipoxygenase-activating protein OS=Homo sapiens GN=ALOX5AP PE=1 SV=2 - [AL5AP_HUMAN]	alkene biosynthetic process;arachidonic acid metabolic process;biosynthetic process;carboxylic acid biosynthetic process;carboxylic acid metabolic process;cellular alkene metabolic process;cellular biosynthetic process;cellular component assembly;cellular component organization;cellular component organization or biogenesis;cellular ketone metabolic process;cellular lipid metabolic process;cellula…	arachidonic acid binding;binding;carboxylic acid binding;enzyme activator activity;enzyme regulator activity;fatty acid binding;icosanoid binding;icosatetraenoic acid binding;lipid binding;monocarboxylic acid binding;protein binding;protein N-terminus binding	1.1148	0.95901	1.01241
P61201	COP9 signalosome complex subunit 2 OS=Homo sapiens GN=COPS2 PE=1 SV=1 - [CSN2_HUMAN]	biological regulation;biosynthetic process;cell differentiation;cell proliferation;cellular biosynthetic process;cellular developmental process;cellular macromolecule biosynthetic process;cellular macromolecule metabolic process;cellular metabolic process;cellular nitrogen compound metabolic process;cellular process;cellular protein metabolic process;cellular response to stimulus;cullin deneddyla…	molecular transducer activity;protein binding transcription factor activity;signal transducer activity;transcription cofactor activity;transcription corepressor activity;transcription factor binding transcription factor activity	1.24528	1.13636	1.08903
P48163	NADP-dependent malic enzyme OS=Homo sapiens GN=ME1 PE=1 SV=1 - [MAOX_HUMAN]	biosynthetic process;carbohydrate metabolic process;carboxylic acid metabolic process;cellular biosynthetic process;cellular component assembly;cellular component organization;cellular component organization or biogenesis;cellular ketone metabolic process;cellular lipid metabolic process;cellular metabolic process;cellular nitrogen compound biosynthetic process;cellular nitrogen compound metaboli…	adenyl nucleotide binding;adenyl ribonucleotide binding;ADP binding;binding;carbon-carbon lyase activity;carboxy-lyase activity;catalytic activity;cation binding;coenzyme binding;cofactor binding;electron carrier activity;ion binding;lyase activity;malate dehydrogenase (decarboxylating) activity;malate dehydrogenase (oxaloacetate-decarboxylating) (NADP+) activity;malate dehydrogenase activity;mal…	1.16871	0.9739	1.12107
Q9H269-2	Isoform 2 of Vacuolar protein sorting-associated protein 16 homolog OS=Homo sapiens GN=VPS16 - [VPS16_HUMAN]	biological regulation;cellular component organization;cellular component organization at cellular level;cellular component organization or biogenesis;cellular component organization or biogenesis at cellular level;cellular process;endosome transport;entry into cell of other organism involved in symbiotic interaction;entry into host;entry into host cell;entry into other organism involved in symbio…	actin binding;binding;cytoskeletal protein binding;protein binding	1.12664	1.09104	0.975722
P49756	RNA-binding protein 25 OS=Homo sapiens GN=RBM25 PE=1 SV=3 - [RBM25_HUMAN]	biological regulation;cellular macromolecule metabolic process;cellular metabolic process;cellular nitrogen compound metabolic process;cellular process;macromolecule metabolic process;metabolic process;mRNA metabolic process;mRNA processing;nitrogen compound metabolic process;nucleic acid metabolic process;nucleobase-containing compound metabolic process;primary metabolic process;regulation of al…	binding;mRNA binding;nucleic acid binding;nucleotide binding;RNA binding	1.16159	0.962785	0.989625
Q9BRR9-4	Isoform 4 of Rho GTPase-activating protein 9 OS=Homo sapiens GN=ARHGAP9 - [RHG09_HUMAN]	biological regulation;cellular process;cellular response to stimulus;intracellular signal transduction;positive regulation of catalytic activity;positive regulation of GTPase activity;positive regulation of hydrolase activity;positive regulation of molecular function;regulation of biological process;regulation of catabolic process;regulation of catalytic activity;regulation of cellular catabolic …	binding;enzyme activator activity;enzyme regulator activity;GTPase activator activity;GTPase regulator activity;lipid binding;nucleoside-triphosphatase regulator activity;phosphatidylinositol binding;phosphatidylinositol-3,4,5-trisphosphate binding;phospholipid binding	1.15699	1.16372	1.07557
Q9H9C1-2	Isoform 2 of Spermatogenesis-defective protein 39 homolog OS=Homo sapiens GN=VIPAS39 - [SPE39_HUMAN]	biological regulation;biosynthetic process;cell differentiation;cellular biosynthetic process;cellular developmental process;cellular macromolecule biosynthetic process;cellular macromolecule metabolic process;cellular metabolic process;cellular nitrogen compound metabolic process;cellular process;developmental process;endosome to lysosome transport;endosome transport;establishment of localizatio…		1.17182	1.04814	1.12374
Q9UHD2	Serine/threonine-protein kinase TBK1 OS=Homo sapiens GN=TBK1 PE=1 SV=1 - [TBK1_HUMAN]	activation of immune response;activation of innate immune response;biological regulation;cellular process;cellular response to stimulus;cytokine production;defense response;defense response to bacterium;defense response to Gram-positive bacterium;defense response to virus;I-kappaB kinase/NF-kappaB cascade;immune effector process;immune response;immune response-activating signal transduction;immun…	adenyl nucleotide binding;adenyl ribonucleotide binding;ATP binding;binding;catalytic activity;kinase activity;nucleic acid binding;nucleotide binding;phosphoprotein binding;phosphotransferase activity, alcohol group as acceptor;protein binding;protein kinase activity;protein serine/threonine kinase activity;purine nucleotide binding;purine ribonucleoside triphosphate binding;purine ribonucleotid…	1.12502	0.913555	0.960556
Q9ULE6	Paladin OS=Homo sapiens GN=PALD1 PE=1 SV=3 - [PALD_HUMAN]			1.22668	0.984293	1.12498
O14976	Cyclin-G-associated kinase OS=Homo sapiens GN=GAK PE=1 SV=2 - [GAK_HUMAN]	anatomical structure development;anatomical structure morphogenesis;biological regulation;cell cycle;cell development;cell differentiation;cellular component disassembly;cellular component disassembly at cellular level;cellular component organization;cellular component organization at cellular level;cellular component organization or biogenesis;cellular component organization or biogenesis at cel…	adenyl nucleotide binding;adenyl ribonucleotide binding;ATP binding;binding;catalytic activity;kinase activity;nucleotide binding;phosphotransferase activity, alcohol group as acceptor;protein kinase activity;protein serine/threonine kinase activity;purine nucleotide binding;purine ribonucleoside triphosphate binding;purine ribonucleotide binding;ribonucleotide binding;transferase activity;transf…	1.10917	1.1071	0.9791
Q01432-6	Isoform 4 of AMP deaminase 3 OS=Homo sapiens GN=AMPD3 - [AMPD3_HUMAN]	ADP metabolic process;AMP catabolic process;AMP metabolic process;ATP metabolic process;biological regulation;biosynthetic process;catabolic process;cellular aromatic compound metabolic process;cellular biosynthetic process;cellular catabolic process;cellular metabolic compound salvage;cellular metabolic process;cellular nitrogen compound biosynthetic process;cellular nitrogen compound catabolic …	AMP deaminase activity;binding;catalytic activity;cation binding;deaminase activity;hydrolase activity;hydrolase activity, acting on carbon-nitrogen (but not peptide) bonds;hydrolase activity, acting on carbon-nitrogen (but not peptide) bonds, in cyclic amidines;ion binding;metal ion binding	1.11284	1.08848	1.13022
Q9NU22	Midasin OS=Homo sapiens GN=MDN1 PE=1 SV=2 - [MDN1_HUMAN]	cellular component assembly;cellular component organization;cellular component organization or biogenesis;macromolecular complex assembly;macromolecular complex subunit organization;metabolic process;protein complex assembly;protein complex subunit organization	adenyl nucleotide binding;adenyl ribonucleotide binding;ATP binding;ATPase activity;binding;catalytic activity;hydrolase activity;hydrolase activity, acting on acid anhydrides;hydrolase activity, acting on acid anhydrides, in phosphorus-containing anhydrides;nucleoside-triphosphatase activity;nucleotide binding;protein binding;purine nucleotide binding;purine ribonucleoside triphosphate binding;p…	1.12161	1.00892	0.895553
P04179	Superoxide dismutase [Mn], mitochondrial OS=Homo sapiens GN=SOD2 PE=1 SV=2 - [SODM_HUMAN]	age-dependent response to oxidative stress;age-dependent response to reactive oxygen species;amine metabolic process;anatomical structure development;apoptotic mitochondrial changes;behavior;biological regulation;biosynthetic process;carboxylic acid metabolic process;cation homeostasis;cell development;cell differentiation;cellular amine metabolic process;cellular amino acid metabolic process;cel…	antioxidant activity;binding;catalytic activity;cation binding;DNA binding;identical protein binding;ion binding;manganese ion binding;metal ion binding;nucleic acid binding;oxidoreductase activity;oxidoreductase activity, acting on superoxide radicals as acceptor;oxygen binding;protein binding;superoxide dismutase activity;transition metal ion binding	0.993333	1.25333	1.18098
P20039	HLA class II histocompatibility antigen, DRB1-11 beta chain OS=Homo sapiens GN=HLA-DRB1 PE=1 SV=1 - [2B1B_HUMAN]	activation of immune response;antigen processing and presentation;antigen processing and presentation of exogenous antigen;antigen processing and presentation of exogenous peptide antigen;antigen processing and presentation of exogenous peptide antigen via MHC class II;antigen processing and presentation of peptide antigen;antigen processing and presentation of peptide antigen via MHC class II;an…	MHC class II receptor activity;molecular transducer activity;receptor activity;signal transducer activity;signaling receptor activity;transmembrane signaling receptor activity	0.953398	1.18539	1.2078
P42224	Signal transducer and activator of transcription 1-alpha/beta OS=Homo sapiens GN=STAT1 PE=1 SV=2 - [STAT1_HUMAN]	anatomical structure development;apoptosis;biological regulation;biosynthetic process;blood circulation;cell death;cell differentiation;cell differentiation involved in kidney development;cell differentiation involved in metanephros development;cell proliferation;cell proliferation involved in kidney development;cell proliferation involved in metanephros development;cell surface receptor linked s…	binding;core promoter binding;core promoter proximal region DNA binding;core promoter proximal region sequence-specific DNA binding;core promoter sequence-specific DNA binding;cytokine receptor binding;DNA binding;double-stranded DNA binding;enzyme binding;identical protein binding;molecular transducer activity;nucleic acid binding;nucleic acid binding transcription factor activity;protein bindin…	1.01076	1.27302	1.20828
O14933-2	Isoform 2 of Ubiquitin/ISG15-conjugating enzyme E2 L6 OS=Homo sapiens GN=UBE2L6 - [UB2L6_HUMAN]	biological regulation;biosynthetic process;catabolic process;cell surface receptor linked signaling pathway;cellular biosynthetic process;cellular catabolic process;cellular macromolecule biosynthetic process;cellular macromolecule catabolic process;cellular macromolecule metabolic process;cellular metabolic process;cellular nitrogen compound metabolic process;cellular process;cellular protein me…	acid-amino acid ligase activity;catalytic activity;ISG15 ligase activity;ligase activity;ligase activity, forming carbon-nitrogen bonds;small conjugating protein ligase activity;ubiquitin-protein ligase activity	1.06145	1.4057	1.31507
P01903	HLA class II histocompatibility antigen, DR alpha chain OS=Homo sapiens GN=HLA-DRA PE=1 SV=1 - [DRA_HUMAN]	activation of immune response;antigen processing and presentation;antigen processing and presentation of exogenous antigen;antigen processing and presentation of exogenous peptide antigen;antigen processing and presentation of exogenous peptide antigen via MHC class II;antigen processing and presentation of peptide antigen;antigen processing and presentation of peptide antigen via MHC class II;an…	antigen binding;binding;MHC class II protein complex binding;MHC class II receptor activity;MHC protein complex binding;molecular transducer activity;peptide antigen binding;peptide binding;receptor activity;signal transducer activity;signaling receptor activity;transmembrane signaling receptor activity	1.02171	1.26927	1.19185
P43490	Nicotinamide phosphoribosyltransferase OS=Homo sapiens GN=NAMPT PE=1 SV=1 - [NAMPT_HUMAN]	alkaloid metabolic process;biological regulation;biosynthetic process;cell communication;cell-cell signaling;cellular amide metabolic process;cellular biosynthetic process;cellular metabolic process;cellular nitrogen compound biosynthetic process;cellular nitrogen compound metabolic process;cellular process;cellular response to stimulus;circadian regulation of gene expression;circadian rhythm;coe…	binding;catalytic activity;cytokine activity;drug binding;nicotinamide phosphoribosyltransferase activity;nicotinate-nucleotide diphosphorylase (carboxylating) activity;protein binding;receptor binding;transferase activity;transferase activity, transferring glycosyl groups;transferase activity, transferring pentosyl groups	1.02363	1.30864	1.18481
P20591	Interferon-induced GTP-binding protein Mx1 OS=Homo sapiens GN=MX1 PE=1 SV=4 - [MX1_HUMAN]	apoptosis;biological regulation;cell death;cell surface receptor linked signaling pathway;cellular process;cellular response to chemical stimulus;cellular response to cytokine stimulus;cellular response to organic substance;cellular response to stimulus;cellular response to type I interferon;cytokine-mediated signaling pathway;death;defense response;defense response to virus;immune effector proce…	binding;catalytic activity;GTP binding;GTPase activity;guanyl nucleotide binding;guanyl ribonucleotide binding;hydrolase activity;hydrolase activity, acting on acid anhydrides;hydrolase activity, acting on acid anhydrides, in phosphorus-containing anhydrides;nucleoside-triphosphatase activity;nucleotide binding;purine nucleotide binding;purine ribonucleoside triphosphate binding;purine ribonucleo…	1.01551	3.15511	2.55448
O14879	Interferon-induced protein with tetratricopeptide repeats 3 OS=Homo sapiens GN=IFIT3 PE=1 SV=1 - [IFIT3_HUMAN]	biological regulation;cell surface receptor linked signaling pathway;cellular process;cellular response to chemical stimulus;cellular response to cytokine stimulus;cellular response to interferon-alpha;cellular response to organic substance;cellular response to stimulus;cellular response to type I interferon;cytokine-mediated signaling pathway;defense response;defense response to virus;immune eff…	binding;identical protein binding;protein binding	0.983418	1.92547	1.56027
Q96RQ9	L-amino-acid oxidase OS=Homo sapiens GN=IL4I1 PE=1 SV=1 - [OXLA_HUMAN]	amine catabolic process;amine metabolic process;aromatic amino acid family catabolic process;aromatic amino acid family metabolic process;aromatic compound catabolic process;carboxylic acid catabolic process;carboxylic acid metabolic process;catabolic process;cellular amine metabolic process;cellular amino acid catabolic process;cellular amino acid metabolic process;cellular aromatic compound met…	catalytic activity;L-amino-acid oxidase activity;oxidoreductase activity;oxidoreductase activity, acting on the CH-NH2 group of donors;oxidoreductase activity, acting on the CH-NH2 group of donors, oxygen as acceptor	1.01263	1.20305	1.19564
Q7Z2W4-2	Isoform 2 of Zinc finger CCCH-type antiviral protein 1 OS=Homo sapiens GN=ZC3HAV1 - [ZCCHV_HUMAN]	biological regulation;defense response;defense response to virus;immune effector process;immune response;immune system process;innate immune response;multi-organism process;negative regulation of biological process;negative regulation of reproductive process;negative regulation of viral genome replication;negative regulation of viral reproduction;positive regulation of biological process;positive…	binding;catalytic activity;cation binding;ion binding;metal ion binding;NAD+ ADP-ribosyltransferase activity;transferase activity;transferase activity, transferring glycosyl groups;transferase activity, transferring pentosyl groups	0.995122	1.27302	1.20876
Q13501-2	Isoform 2 of Sequestosome-1 OS=Homo sapiens GN=SQSTM1 - [SQSTM_HUMAN]	autophagy;biological regulation;catabolic process;cell communication;cell differentiation;cell surface receptor linked signaling pathway;cellular catabolic process;cellular component assembly;cellular component organization;cellular component organization or biogenesis;cellular developmental process;cellular macromolecule catabolic process;cellular macromolecule metabolic process;cellular metabol…	binding;catalytic activity;cation binding;enzyme binding;identical protein binding;ion binding;kinase activity;kinase binding;metal ion binding;phosphotransferase activity, alcohol group as acceptor;protein binding;protein domain specific binding;protein kinase activity;protein kinase binding;protein kinase C binding;protein serine/threonine kinase activity;receptor binding;receptor tyrosine kina…	1.01719	1.41178	1.32203
Q03169	Tumor necrosis factor alpha-induced protein 2 OS=Homo sapiens GN=TNFAIP2 PE=1 SV=2 - [TNAP2_HUMAN]	anatomical structure formation involved in morphogenesis;angiogenesis;cell differentiation;cellular developmental process;cellular localization;cellular macromolecule localization;cellular process;cellular protein complex localization;cellular protein localization;developmental process;establishment of localization;establishment of localization in cell;exocyst localization;exocytosis;localization…	binding;protein binding;SNARE binding	0.982383	1.20946	1.16577
Q13077-2	Isoform 2 of TNF receptor-associated factor 1 OS=Homo sapiens GN=TRAF1 - [TRAF1_HUMAN]	apoptosis;biological regulation;cell death;cellular component assembly;cellular component organization;cellular component organization or biogenesis;cellular process;cellular response to stimulus;death;macromolecular complex assembly;macromolecular complex subunit organization;positive regulation of molecular function;positive regulation of NF-kappaB transcription factor activity;positive regulat…	binding;cation binding;cytokine receptor binding;enzyme binding;ion binding;metal ion binding;protein binding;receptor binding;thioesterase binding;transition metal ion binding;tumor necrosis factor receptor binding;tumor necrosis factor receptor superfamily binding;ubiquitin protein ligase binding;zinc ion binding	1.03099	1.63299	1.40798
P19525-2	Isoform 2 of Interferon-induced, double-stranded RNA-activated protein kinase OS=Homo sapiens GN=EIF2AK2 - [E2AK2_HUMAN]	activation of MAPKK activity;activation of protein kinase activity;avoidance of defenses of other organism involved in symbiotic interaction;avoidance of host defenses;biological regulation;biosynthetic process;cellular biosynthetic process;cellular macromolecule biosynthetic process;cellular macromolecule metabolic process;cellular metabolic process;cellular nitrogen compound metabolic process;c…	adenyl nucleotide binding;adenyl ribonucleotide binding;ATP binding;binding;catalytic activity;double-stranded RNA binding;enzyme regulator activity;eukaryotic translation initiation factor 2alpha kinase activity;kinase activity;non-membrane spanning protein tyrosine kinase activity;nucleic acid binding;nucleotide binding;phosphatase regulator activity;phosphotransferase activity, alcohol group a…	0.971763	1.42582	1.45396
Q99683	Mitogen-activated protein kinase kinase kinase 5 OS=Homo sapiens GN=MAP3K5 PE=1 SV=1 - [M3K5_HUMAN]	activation of caspase activity;activation of JUN kinase activity;activation of MAPK activity;activation of MAPKK activity;activation of protein kinase activity;apoptosis;apoptosis in response to endoplasmic reticulum stress;biological regulation;cell death;cellular macromolecule metabolic process;cellular metabolic process;cellular process;cellular protein metabolic process;cellular response to c…	adenyl nucleotide binding;adenyl ribonucleotide binding;apoptotic protease activator activity;ATP binding;binding;caspase activator activity;caspase regulator activity;catalytic activity;cation binding;enzyme activator activity;enzyme binding;enzyme regulator activity;identical protein binding;ion binding;kinase activity;magnesium ion binding;MAP kinase kinase kinase activity;metal ion binding;mo…	0.983116	1.31421	1.19544
P54619-2	Isoform 2 of 5'-AMP-activated protein kinase subunit gamma-1 OS=Homo sapiens GN=PRKAG1 - [AAKG1_HUMAN]	biological regulation;biosynthetic process;carboxylic acid biosynthetic process;carboxylic acid metabolic process;cell cycle arrest;cell cycle process;cell surface receptor linked signaling pathway;cellular biosynthetic process;cellular component assembly;cellular component organization;cellular component organization at cellular level;cellular component organization or biogenesis;cellular compon…	adenyl nucleotide binding;adenyl ribonucleotide binding;ADP binding;AMP binding;AMP-activated protein kinase activity;ATP binding;binding;cAMP-dependent protein kinase activity;cAMP-dependent protein kinase regulator activity;catalytic activity;cyclic nucleotide-dependent protein kinase activity;enzyme binding;enzyme regulator activity;kinase activity;kinase binding;kinase regulator activity;nucl…	0.912349	1.42537	0.816054
Q6L8Q7-2	Isoform 2 of 2',5'-phosphodiesterase 12 OS=Homo sapiens GN=PDE12 - [PDE12_HUMAN]	cellular macromolecule metabolic process;cellular metabolic process;cellular nitrogen compound metabolic process;cellular process;macromolecule metabolic process;metabolic process;mRNA metabolic process;mRNA processing;nitrogen compound metabolic process;nucleic acid metabolic process;nucleobase-containing compound metabolic process;primary metabolic process;RNA metabolic process;RNA processing	3'-5' exonuclease activity;3'-5'-exoribonuclease activity;binding;catalytic activity;cation binding;exonuclease activity;exonuclease activity, active with either ribo- or deoxyribonucleic acids and producing 5'-phosphomonoesters;exoribonuclease activity;exoribonuclease activity, producing 5'-phosphomonoesters;hydrolase activity;hydrolase activity, acting on ester bonds;ion binding;metal ion bindi…	0.992363	1.1999	0.690581
Q5Y7A7	HLA class II histocompatibility antigen, DRB1-13 beta chain OS=Homo sapiens GN=HLA-DRB1 PE=1 SV=1 - [2B1D_HUMAN]	activation of immune response;antigen processing and presentation;antigen processing and presentation of exogenous antigen;antigen processing and presentation of exogenous peptide antigen;antigen processing and presentation of exogenous peptide antigen via MHC class II;antigen processing and presentation of peptide antigen;antigen processing and presentation of peptide antigen via MHC class II;an…		1.00432	1.18021	1.11854
P79483	HLA class II histocompatibility antigen, DR beta 3 chain OS=Homo sapiens GN=HLA-DRB3 PE=1 SV=1 - [DRB3_HUMAN]	activation of immune response;antigen processing and presentation;antigen processing and presentation of exogenous antigen;antigen processing and presentation of exogenous peptide antigen;antigen processing and presentation of exogenous peptide antigen via MHC class II;antigen processing and presentation of peptide antigen;antigen processing and presentation of peptide antigen via MHC class II;an…	antigen binding;binding;MHC class II receptor activity;molecular transducer activity;peptide antigen binding;peptide binding;receptor activity;signal transducer activity;signaling receptor activity;transmembrane signaling receptor activity	0.983116	1.20144	1.14508
P09601	Heme oxygenase 1 OS=Homo sapiens GN=HMOX1 PE=1 SV=1 - [HMOX1_HUMAN]	anatomical structure formation involved in morphogenesis;angiogenesis;biological regulation;catabolic process;cation homeostasis;cell communication;cell death;cell proliferation;cellular catabolic process;cellular cation homeostasis;cellular chemical homeostasis;cellular component assembly;cellular component organization;cellular component organization or biogenesis;cellular homeostasis;cellular …	binding;catalytic activity;cation binding;enzyme binding;heme binding;heme oxygenase (decyclizing) activity;hydrolase activity;hydrolase activity, acting on ester bonds;identical protein binding;ion binding;iron ion binding;lipase activity;metal ion binding;molecular transducer activity;oxidoreductase activity;oxidoreductase activity, acting on paired donors, with incorporation or reduction of mo…	0.994202	1.18807	1.08542
P32455	Interferon-induced guanylate-binding protein 1 OS=Homo sapiens GN=GBP1 PE=1 SV=2 - [GBP1_HUMAN]	biological regulation;cell surface receptor linked signaling pathway;cellular process;cellular response to chemical stimulus;cellular response to cytokine stimulus;cellular response to interferon-gamma;cellular response to organic substance;cellular response to stimulus;cytokine-mediated signaling pathway;defense response;defense response to virus;immune effector process;immune system process;int…	actin binding;binding;catalytic activity;cytokine binding;cytoskeletal protein binding;enzyme binding;GTP binding;GTPase activity;guanyl nucleotide binding;guanyl ribonucleotide binding;heat shock protein binding;Hsp90 protein binding;hydrolase activity;hydrolase activity, acting on acid anhydrides;hydrolase activity, acting on acid anhydrides, in phosphorus-containing anhydrides;identical protei…	1.0149	1.24677	1.14228
Q96PP8-2	Isoform 2 of Guanylate-binding protein 5 OS=Homo sapiens GN=GBP5 - [GBP5_HUMAN]	cellular process;cellular response to chemical stimulus;cellular response to cytokine stimulus;cellular response to interferon-gamma;cellular response to organic substance;cellular response to stimulus;response to chemical stimulus;response to cytokine stimulus;response to interferon-gamma;response to organic substance;response to stimulus	binding;catalytic activity;GTP binding;GTPase activity;guanyl nucleotide binding;guanyl ribonucleotide binding;hydrolase activity;hydrolase activity, acting on acid anhydrides;hydrolase activity, acting on acid anhydrides, in phosphorus-containing anhydrides;identical protein binding;nucleoside-triphosphatase activity;nucleotide binding;protein binding;purine nucleotide binding;purine ribonucleos…	0.999981	1.54487	1.14362
P01909	HLA class II histocompatibility antigen, DQ alpha 1 chain OS=Homo sapiens GN=HLA-DQA1 PE=1 SV=1 - [DQA1_HUMAN]	activation of immune response;antigen processing and presentation;antigen processing and presentation of exogenous antigen;antigen processing and presentation of exogenous peptide antigen;antigen processing and presentation of exogenous peptide antigen via MHC class II;antigen processing and presentation of peptide antigen;antigen processing and presentation of peptide antigen via MHC class II;an…	antigen binding;binding;MHC class II receptor activity;molecular transducer activity;peptide antigen binding;peptide binding;receptor activity;signal transducer activity;signaling receptor activity;transmembrane signaling receptor activity	0.987657	1.25427	1.06293
P12931	Proto-oncogene tyrosine-protein kinase Src OS=Homo sapiens GN=SRC PE=1 SV=3 - [SRC_HUMAN]	actin cytoskeleton organization;actin filament bundle assembly;actin filament organization;actin filament-based process;activation of immune response;activation of innate immune response;activation of protein kinase activity;activation of protein kinase B activity;adherens junction organization;anatomical structure development;anatomical structure homeostasis;anatomical structure morphogenesis;ax…	adenyl nucleotide binding;adenyl ribonucleotide binding;ATP binding;binding;binding, bridging;catalytic activity;cation binding;enzyme binding;ephrin receptor binding;growth factor receptor binding;heme binding;hormone receptor binding;integrin binding;ion binding;ion channel binding;iron ion binding;kinase activity;metal ion binding;non-membrane spanning protein tyrosine kinase activity;nucleoti…	0.978567	1.25607	1.0604
A1L0T0	Acetolactate synthase-like protein OS=Homo sapiens GN=ILVBL PE=1 SV=2 - [ILVBL_HUMAN]		binding;catalytic activity;cation binding;coenzyme binding;cofactor binding;ion binding;magnesium ion binding;metal ion binding;thiamine pyrophosphate binding;transferase activity;vitamin binding	1.0652	1.21926	1.02677
Q9H008	Phospholysine phosphohistidine inorganic pyrophosphate phosphatase OS=Homo sapiens GN=LHPP PE=1 SV=2 - [LHPP_HUMAN]	cellular macromolecule metabolic process;cellular metabolic process;cellular process;cellular protein metabolic process;dephosphorylation;macromolecule metabolic process;macromolecule modification;metabolic process;phosphate-containing compound metabolic process;phosphorus metabolic process;primary metabolic process;protein dephosphorylation;protein metabolic process;protein modification process	binding;catalytic activity;cation binding;hydrolase activity;hydrolase activity, acting on acid anhydrides;hydrolase activity, acting on acid anhydrides, in phosphorus-containing anhydrides;hydrolase activity, acting on ester bonds;identical protein binding;inorganic diphosphatase activity;ion binding;magnesium ion binding;metal ion binding;phosphatase activity;phosphohistidine phosphatase activi…	0.978575	1.17365	0.997208
O00506	Serine/threonine-protein kinase 25 OS=Homo sapiens GN=STK25 PE=1 SV=1 - [STK25_HUMAN]	activation of protein kinase activity;biological regulation;cellular component assembly;cellular component assembly at cellular level;cellular component organization;cellular component organization at cellular level;cellular component organization or biogenesis;cellular component organization or biogenesis at cellular level;cellular localization;cellular macromolecule metabolic process;cellular m…	adenyl nucleotide binding;adenyl ribonucleotide binding;ATP binding;binding;catalytic activity;cation binding;identical protein binding;ion binding;kinase activity;metal ion binding;nucleotide binding;phosphotransferase activity, alcohol group as acceptor;protein binding;protein dimerization activity;protein homodimerization activity;protein kinase activity;protein serine/threonine kinase activit…	1.03988	1.35953	1.14746
Q9UBF2	Coatomer subunit gamma-2 OS=Homo sapiens GN=COPG2 PE=1 SV=1 - [COPG2_HUMAN]	cellular process;establishment of localization;establishment of localization in cell;establishment of protein localization;Golgi vesicle transport;intracellular protein transport;intracellular transport;intra-Golgi vesicle-mediated transport;protein transport;retrograde vesicle-mediated transport, Golgi to ER;transport;vesicle-mediated transport	structural molecule activity	0.990664	1.29739	0.974458
Q6P2E9-2	Isoform 2 of Enhancer of mRNA-decapping protein 4 OS=Homo sapiens GN=EDC4 - [EDC4_HUMAN]	catabolic process;cellular catabolic process;cellular macromolecule catabolic process;cellular macromolecule metabolic process;cellular metabolic process;cellular nitrogen compound metabolic process;cellular process;exonucleolytic nuclear-transcribed mRNA catabolic process involved in deadenylation-dependent decay;gene expression;macromolecule catabolic process;macromolecule metabolic process;met…		0.938841	1.29083	0.984629
P19838-3	Isoform 3 of Nuclear factor NF-kappa-B p105 subunit OS=Homo sapiens GN=NFKB1 - [NFKB1_HUMAN]	activation of immune response;activation of innate immune response;antigen receptor-mediated signaling pathway;apoptosis;biological regulation;biosynthetic process;cell death;cell surface receptor linked signaling pathway;cellular biosynthetic process;cellular macromolecule biosynthetic process;cellular macromolecule metabolic process;cellular metabolic process;cellular nitrogen compound metaboli…	binding;chromatin binding;DNA binding;double-stranded DNA binding;enhancer binding;enhancer sequence-specific DNA binding;identical protein binding;nucleic acid binding;nucleic acid binding transcription factor activity;protein binding;protein dimerization activity;protein heterodimerization activity;regulatory region DNA binding;regulatory region nucleic acid binding;RNA polymerase II distal enh…	1.00923	1.168	1.06564
P52630-4	Isoform 2 of Signal transducer and activator of transcription 2 OS=Homo sapiens GN=STAT2 - [STAT2_HUMAN]	biological regulation;biosynthetic process;cell surface receptor linked signaling pathway;cellular biosynthetic process;cellular macromolecule biosynthetic process;cellular macromolecule metabolic process;cellular metabolic process;cellular nitrogen compound metabolic process;cellular process;cellular response to chemical stimulus;cellular response to cytokine stimulus;cellular response to organi…	binding;DNA binding;identical protein binding;molecular transducer activity;nucleic acid binding;nucleic acid binding transcription factor activity;protein binding;sequence-specific DNA binding transcription factor activity;signal transducer activity	0.976172	1.50269	1.10025
P02787	Serotransferrin OS=Homo sapiens GN=TF PE=1 SV=3 - [TRFE_HUMAN]	anatomical structure homeostasis;biological regulation;blood coagulation;cation homeostasis;cation transport;cell activation;cellular cation homeostasis;cellular chemical homeostasis;cellular homeostasis;cellular ion homeostasis;cellular iron ion homeostasis;cellular metal ion homeostasis;cellular process;chemical homeostasis;coagulation;establishment of localization;establishment of localization…	binding;cation binding;cation transmembrane transporter activity;ferric iron binding;ferric iron transmembrane transporter activity;inorganic cation transmembrane transporter activity;ion binding;ion transmembrane transporter activity;iron ion binding;iron ion transmembrane transporter activity;metal ion binding;metal ion transmembrane transporter activity;substrate-specific transmembrane transpo…	1.03761	1.1774	1.08711
Q8NI35-5	Isoform 5 of InaD-like protein OS=Homo sapiens GN=INADL - [INADL_HUMAN]	biological regulation;cell junction assembly;cell junction organization;cell-cell junction assembly;cell-cell junction organization;cellular component assembly;cellular component assembly at cellular level;cellular component organization;cellular component organization at cellular level;cellular component organization or biogenesis;cellular component organization or biogenesis at cellular level;c…		1.02455	1.17227	1.05934
Q8N3D4	EH domain-binding protein 1-like protein 1 OS=Homo sapiens GN=EHBP1L1 PE=1 SV=2 - [EH1L1_HUMAN]			0.911429	1.34493	0.955894
P62491	Ras-related protein Rab-11A OS=Homo sapiens GN=RAB11A PE=1 SV=3 - [RB11A_HUMAN]	astral microtubule organization;biological regulation;cell cycle process;cell projection organization;cellular component assembly;cellular component assembly at cellular level;cellular component organization;cellular component organization at cellular level;cellular component organization or biogenesis;cellular component organization or biogenesis at cellular level;cellular localization;cellular …	binding;catalytic activity;cytoskeletal protein binding;GTP binding;GTPase activity;guanyl nucleotide binding;guanyl ribonucleotide binding;hydrolase activity;hydrolase activity, acting on acid anhydrides;hydrolase activity, acting on acid anhydrides, in phosphorus-containing anhydrides;microtubule binding;myosin binding;myosin V binding;nucleoside-triphosphatase activity;nucleotide binding;prote…	0.935341	1.04635	1.21522
Q99471	Prefoldin subunit 5 OS=Homo sapiens GN=PFDN5 PE=1 SV=2 - [PFD5_HUMAN]	anatomical structure development;biological regulation;cellular macromolecule metabolic process;cellular metabolic process;cellular process;cellular protein metabolic process;'de novo' posttranslational protein folding;'de novo' protein folding;developmental process;macromolecule metabolic process;metabolic process;negative regulation of biological process;negative regulation of biosynthetic proc…	protein binding transcription factor activity;transcription cofactor activity;transcription corepressor activity;transcription factor binding transcription factor activity	1.06826	1.02929	1.17715
P80217	Interferon-induced 35 kDa protein OS=Homo sapiens GN=IFI35 PE=1 SV=5 - [IN35_HUMAN]	biological regulation;cell surface receptor linked signaling pathway;cellular process;cellular response to chemical stimulus;cellular response to cytokine stimulus;cellular response to organic substance;cellular response to stimulus;cellular response to type I interferon;cytokine-mediated signaling pathway;regulation of biological process;regulation of cellular process;response to chemical stimul…		0.999981	1.13548	1.16949
P07948-2	Isoform 2 of Tyrosine-protein kinase Lyn OS=Homo sapiens GN=LYN - [LYN_HUMAN]	activation of immune response;activation of innate immune response;amine transport;anatomical structure development;antigen receptor-mediated signaling pathway;axon guidance;B cell homeostasis;B cell receptor signaling pathway;biological regulation;blood coagulation;cell activation;cell communication;cell development;cell differentiation;cell migration;cell motility;cell surface receptor linked s…	adenyl nucleotide binding;adenyl ribonucleotide binding;ATP binding;binding;catalytic activity;enzyme binding;glycolipid binding;glycosphingolipid binding;ion channel binding;kinase activity;lipid binding;molecular transducer activity;non-membrane spanning protein tyrosine kinase activity;nucleotide binding;phosphotransferase activity, alcohol group as acceptor;protein binding;protein kinase acti…	0.980407	1.07223	1.15416
Q9NPQ8-2	Isoform 2 of Synembryn-A OS=Homo sapiens GN=RIC8A - [RIC8A_HUMAN]	ameboidal cell migration;anatomical structure development;associative learning;basement membrane organization;behavior;biological adhesion;biological regulation;cAMP-mediated signaling;cell adhesion;cell migration;cell migration involved in gastrulation;cell motility;cell surface receptor linked signaling pathway;cell-cell adhesion;cell-cell adhesion involved in gastrulation;cellular component mo…	binding;enzyme activator activity;enzyme regulator activity;G-protein alpha-subunit binding;GTPase activator activity;GTPase regulator activity;guanyl-nucleotide exchange factor activity;nucleoside-triphosphatase regulator activity;protein binding	0.931659	1.01067	1.2146
O95295	SNARE-associated protein Snapin OS=Homo sapiens GN=SNAPIN PE=1 SV=1 - [SNAPN_HUMAN]	anterograde axon cargo transport;anterograde synaptic vesicle transport;axon cargo transport;biological regulation;cell projection organization;cellular component movement;cellular component organization;cellular component organization at cellular level;cellular component organization or biogenesis;cellular component organization or biogenesis at cellular level;cellular membrane fusion;cellular m…	binding;protein binding;SNARE binding	0.756715	0.84368	0.794982
Q96I15-2	Isoform 2 of Selenocysteine lyase OS=Homo sapiens GN=SCLY - [SCLY_HUMAN]	amine metabolic process;carboxylic acid metabolic process;cellular amine metabolic process;cellular amino acid metabolic process;cellular ketone metabolic process;cellular metabolic process;cellular nitrogen compound metabolic process;cellular process;metabolic process;nitrogen compound metabolic process;organic acid metabolic process;oxoacid metabolic process;primary metabolic process;small mole…	binding;carbon-sulfur lyase activity;catalytic activity;cofactor binding;lyase activity;pyridoxal phosphate binding;selenocysteine lyase activity;transferase activity;vitamin B6 binding;vitamin binding	0.902674	0.770561	0.767181
P32246	C-C chemokine receptor type 1 OS=Homo sapiens GN=CCR1 PE=1 SV=1 - [CCR1_HUMAN]	biological adhesion;biological regulation;calcium ion homeostasis;calcium ion transport;cation homeostasis;cation transport;cell adhesion;cell chemotaxis;cell communication;cell migration;cell motility;cell surface receptor linked signaling pathway;cell-cell signaling;cellular calcium ion homeostasis;cellular cation homeostasis;cellular chemical homeostasis;cellular component movement;cellular di…	binding;catalytic activity;C-C chemokine binding;C-C chemokine receptor activity;chemokine (C-C motif) ligand 5 binding;chemokine (C-C motif) ligand 7 binding;chemokine binding;chemokine receptor activity;cytokine binding;G-protein chemoattractant receptor activity;G-protein coupled receptor activity;hydrolase activity;hydrolase activity, acting on ester bonds;lipase activity;molecular transducer…	0.897498	0.633697	0.674298
Q9UIL1-3	Isoform 3 of Short coiled-coil protein OS=Homo sapiens GN=SCOC - [SCOC_HUMAN]	biological regulation;positive regulation of autophagy;positive regulation of biological process;positive regulation of catabolic process;positive regulation of cell communication;positive regulation of cellular catabolic process;positive regulation of cellular metabolic process;positive regulation of cellular process;positive regulation of macroautophagy;positive regulation of metabolic process;…		0.8774	0.756718	0.901217
O00330	Pyruvate dehydrogenase protein X component, mitochondrial OS=Homo sapiens GN=PDHX PE=1 SV=3 - [ODPX_HUMAN]	biological regulation;carboxylic acid metabolic process;cellular ketone metabolic process;cellular metabolic process;cellular process;metabolic process;monocarboxylic acid metabolic process;organic acid metabolic process;oxoacid metabolic process;pyruvate metabolic process;regulation of acetyl-CoA biosynthetic process from pyruvate;regulation of biological process;regulation of biosynthetic proce…	catalytic activity;transferase activity;transferase activity, transferring acyl groups	0.894393	0.852057	0.970446
P41226	Ubiquitin-like modifier-activating enzyme 7 OS=Homo sapiens GN=UBA7 PE=1 SV=2 - [UBA7_HUMAN]	biological regulation;biosynthetic process;catabolic process;cell surface receptor linked signaling pathway;cellular biosynthetic process;cellular catabolic process;cellular macromolecule biosynthetic process;cellular macromolecule catabolic process;cellular macromolecule metabolic process;cellular metabolic process;cellular nitrogen compound metabolic process;cellular process;cellular protein me…	acid-amino acid ligase activity;adenyl nucleotide binding;adenyl ribonucleotide binding;ATP binding;binding;catalytic activity;ISG15 activating enzyme activity;ligase activity;ligase activity, forming carbon-nitrogen bonds;nucleotide binding;purine nucleotide binding;purine ribonucleoside triphosphate binding;purine ribonucleotide binding;ribonucleotide binding;small conjugating protein ligase ac…	0.880159	0.847353	0.891327
P32320	Cytidine deaminase OS=Homo sapiens GN=CDA PE=1 SV=2 - [CDD_HUMAN]	biological regulation;biosynthetic process;catabolic process;cell surface receptor linked signaling pathway;cellular aromatic compound metabolic process;cellular biosynthetic process;cellular catabolic process;cellular component assembly;cellular component organization;cellular component organization or biogenesis;cellular metabolic compound salvage;cellular metabolic process;cellular nitrogen co…	binding;catalytic activity;cation binding;cytidine deaminase activity;deaminase activity;hydrolase activity;hydrolase activity, acting on carbon-nitrogen (but not peptide) bonds;hydrolase activity, acting on carbon-nitrogen (but not peptide) bonds, in cyclic amidines;identical protein binding;ion binding;metal ion binding;nucleoside binding;protein binding;protein dimerization activity;protein ho…	0.901379	0.879302	0.82532
Q9Y4G6	Talin-2 OS=Homo sapiens GN=TLN2 PE=1 SV=4 - [TLN2_HUMAN]	biological adhesion;biological regulation;cell adhesion;cell junction assembly;cell junction organization;cell-cell junction assembly;cell-cell junction organization;cellular component assembly;cellular component assembly at cellular level;cellular component organization;cellular component organization at cellular level;cellular component organization or biogenesis;cellular component organization…	actin binding;binding;cytoskeletal protein binding;protein binding;structural constituent of cytoskeleton;structural molecule activity	0.86051	0.9739	0.677172
Q99598	Translin-associated protein X OS=Homo sapiens GN=TSNAX PE=1 SV=1 - [TSNAX_HUMAN]	cell differentiation;cellular developmental process;cellular process;developmental process;establishment of localization;establishment of protein localization;gamete generation;gene expression;macromolecule metabolic process;male gamete generation;metabolic process;multicellular organismal development;multicellular organismal process;multicellular organismal reproductive process;protein transport…	binding;catalytic activity;cation binding;DNA binding;endonuclease activity;endoribonuclease activity;hydrolase activity;hydrolase activity, acting on ester bonds;ion binding;metal ion binding;nuclease activity;nucleic acid binding;protein transporter activity;ribonuclease activity;sequence-specific DNA binding;single-stranded DNA binding;structure-specific DNA binding;substrate-specific transpor…	0.806403	0.899295	0.793067
O60271-5	Isoform 5 of C-Jun-amino-terminal kinase-interacting protein 4 OS=Homo sapiens GN=SPAG9 - [JIP4_HUMAN]	activation of JUN kinase activity;activation of MAPK activity;biological regulation;cell differentiation;cellular component assembly;cellular component organization;cellular component organization or biogenesis;cellular developmental process;cellular macromolecule metabolic process;cellular metabolic process;cellular process;cellular protein metabolic process;developmental process;endosome transp…	binding;binding, bridging;cytoskeletal protein binding;enzyme binding;JUN kinase binding;kinase binding;kinesin binding;MAP-kinase scaffold activity;protein binding;protein complex scaffold;protein kinase binding;receptor signaling complex scaffold activity;signaling adaptor activity;structural molecule activity	0.644815	1.08735	0.667594
P80404	4-aminobutyrate aminotransferase, mitochondrial OS=Homo sapiens GN=ABAT PE=1 SV=3 - [GABT_HUMAN]	adult behavior;amine catabolic process;amine metabolic process;behavior;behavioral response to cocaine;biological regulation;carboxylic acid catabolic process;carboxylic acid metabolic process;catabolic process;cell communication;cell-cell signaling;cellular amine metabolic process;cellular amino acid catabolic process;cellular amino acid metabolic process;cellular catabolic process;cellular keto…	(S)-3-amino-2-methylpropionate transaminase activity;4-aminobutyrate transaminase activity;binding;catalytic activity;cation binding;cofactor binding;enzyme binding;identical protein binding;ion binding;iron-sulfur cluster binding;metal cluster binding;metal ion binding;protein binding;protein dimerization activity;protein homodimerization activity;pyridoxal phosphate binding;succinate-semialdehy…	0.835388	0.984161	0.722189
Q13535	Serine/threonine-protein kinase ATR OS=Homo sapiens GN=ATR PE=1 SV=3 - [ATR_HUMAN]	aging;biological regulation;biosynthetic process;cell aging;cell cycle;cell cycle checkpoint;cellular biosynthetic process;cellular macromolecule biosynthetic process;cellular macromolecule metabolic process;cellular metabolic process;cellular nitrogen compound metabolic process;cellular process;cellular protein metabolic process;cellular response to abiotic stimulus;cellular response to gamma ra…	adenyl nucleotide binding;adenyl ribonucleotide binding;ATP binding;binding;catalytic activity;DNA binding;kinase activity;mismatch repair complex binding;MutLalpha complex binding;MutSalpha complex binding;nucleic acid binding;nucleotide binding;phosphotransferase activity, alcohol group as acceptor;protein binding;protein complex binding;protein dimerization activity;protein kinase activity;pro…	0.813965	0.918674	0.843114
Q9P0S9	Transmembrane protein 14C OS=Homo sapiens GN=TMEM14C PE=1 SV=1 - [TM14C_HUMAN]	biosynthetic process;cellular biosynthetic process;cellular metabolic process;cellular nitrogen compound biosynthetic process;cellular nitrogen compound metabolic process;cellular process;cofactor biosynthetic process;cofactor metabolic process;heme biosynthetic process;heme metabolic process;heterocycle biosynthetic process;heterocycle metabolic process;metabolic process;nitrogen compound metabo…		0.891162	0.966482	0.930992
P23141	Liver carboxylesterase 1 OS=Homo sapiens GN=CES1 PE=1 SV=2 - [EST1_HUMAN]	cell differentiation;cellular developmental process;cellular process;developmental process;epithelial cell differentiation;metabolic process;response to chemical stimulus;response to stimulus;response to toxin	carboxylic ester hydrolase activity;catalytic activity;deacetylase activity;hydrolase activity;hydrolase activity, acting on ester bonds;methylumbelliferyl-acetate deacetylase activity	0.894874	0.983356	0.913579
Q96AB3	Isochorismatase domain-containing protein 2, mitochondrial OS=Homo sapiens GN=ISOC2 PE=1 SV=1 - [ISOC2_HUMAN]	biological regulation;posttranscriptional regulation of gene expression;protein destabilization;regulation of biological process;regulation of biological quality;regulation of gene expression;regulation of macromolecule metabolic process;regulation of metabolic process;regulation of protein stability	catalytic activity	0.898553	0.89805	1.03513
P42166	Lamina-associated polypeptide 2, isoform alpha OS=Homo sapiens GN=TMPO PE=1 SV=2 - [LAP2A_HUMAN]	biological regulation;regulation of biological process;regulation of biosynthetic process;regulation of cellular biosynthetic process;regulation of cellular macromolecule biosynthetic process;regulation of cellular metabolic process;regulation of cellular process;regulation of gene expression;regulation of macromolecule biosynthetic process;regulation of macromolecule metabolic process;regulation…	binding;DNA binding;lamin binding;nucleic acid binding;protein binding	0.843669	0.907207	0.937068
P61018	Ras-related protein Rab-4B OS=Homo sapiens GN=RAB4B PE=1 SV=1 - [RAB4B_HUMAN]	biological regulation;carbohydrate transport;cellular process;cellular response to stimulus;establishment of localization;establishment of localization in cell;establishment of protein localization;glucose import;glucose transport;hexose transport;intracellular protein transport;intracellular signal transduction;intracellular transport;metabolic process;monosaccharide transport;organic substance …	binding;catalytic activity;GTP binding;GTPase activity;guanyl nucleotide binding;guanyl ribonucleotide binding;hydrolase activity;hydrolase activity, acting on acid anhydrides;hydrolase activity, acting on acid anhydrides, in phosphorus-containing anhydrides;nucleoside-triphosphatase activity;nucleotide binding;purine nucleotide binding;purine ribonucleoside triphosphate binding;purine ribonucleo…	0.900243	1.03119	1.0781
Q14161-7	Isoform 7 of ARF GTPase-activating protein GIT2 OS=Homo sapiens GN=GIT2 - [GIT2_HUMAN]	behavior;behavioral response to pain;biological regulation;multicellular organismal process;multicellular organismal response to stress;regulation of biological process;regulation of cellular process;regulation of G-protein coupled receptor protein signaling pathway;regulation of response to stimulus;regulation of signal transduction;regulation of signaling;response to pain;response to stimulus;r…	binding;cation binding;enzyme activator activity;enzyme regulator activity;GTPase activator activity;GTPase regulator activity;ion binding;metal ion binding;nucleoside-triphosphatase regulator activity;transition metal ion binding;zinc ion binding	0.901379	0.972107	0.882143
P60891	Ribose-phosphate pyrophosphokinase 1 OS=Homo sapiens GN=PRPS1 PE=1 SV=2 - [PRPS1_HUMAN]	5-phosphoribose 1-diphosphate biosynthetic process;5-phosphoribose 1-diphosphate metabolic process;alcohol biosynthetic process;alcohol metabolic process;AMP biosynthetic process;AMP metabolic process;anatomical structure development;anatomical structure morphogenesis;biosynthetic process;carbohydrate biosynthetic process;carbohydrate metabolic process;cellular aromatic compound metabolic process…	adenyl nucleotide binding;adenyl ribonucleotide binding;ADP binding;AMP binding;ATP binding;binding;carbohydrate binding;catalytic activity;cation binding;diphosphotransferase activity;GDP binding;guanyl nucleotide binding;guanyl ribonucleotide binding;identical protein binding;ion binding;kinase activity;magnesium ion binding;metal ion binding;nucleotide binding;protein binding;protein dimerizat…	0.894393	0.929598	0.912343
P63098	Calcineurin subunit B type 1 OS=Homo sapiens GN=PPP3R1 PE=1 SV=2 - [CANB1_HUMAN]	activation of immune response;activation of innate immune response;apoptosis;biological regulation;calcineurin-NFAT signaling pathway;calcium-mediated signaling;cell death;cell surface receptor linked signaling pathway;cellular metabolic process;cellular process;cellular response to stimulus;death;defense response;dephosphorylation;immune response;immune response-activating cell surface receptor …	binding;calcium ion binding;calcium-dependent protein serine/threonine phosphatase activity;calmodulin binding;catalytic activity;cation binding;hydrolase activity;hydrolase activity, acting on ester bonds;ion binding;metal ion binding;phosphatase activity;phosphoprotein phosphatase activity;phosphoric ester hydrolase activity;protein binding;protein domain specific binding;protein serine/threoni…	0.860845	1.03566	1.1101
Q96JJ3	Engulfment and cell motility protein 2 OS=Homo sapiens GN=ELMO2 PE=1 SV=2 - [ELMO2_HUMAN]	apoptosis;biological regulation;cell chemotaxis;cell death;cell migration;cell motility;cell surface receptor linked signaling pathway;cellular component movement;cellular process;cellular response to chemical stimulus;cellular response to growth factor stimulus;cellular response to organic substance;cellular response to stimulus;cellular response to vascular endothelial growth factor stimulus;ch…	binding;protein binding;receptor binding;receptor tyrosine kinase binding	0.897633	1.00117	1.00012
Q92804-2	Isoform Short of TATA-binding protein-associated factor 2N OS=Homo sapiens GN=TAF15 - [RBP56_HUMAN]	biological regulation;positive regulation of biological process;positive regulation of biosynthetic process;positive regulation of cellular biosynthetic process;positive regulation of cellular metabolic process;positive regulation of cellular process;positive regulation of gene expression;positive regulation of macromolecule biosynthetic process;positive regulation of macromolecule metabolic proc…	binding;cation binding;DNA binding;ion binding;metal ion binding;nucleic acid binding;nucleotide binding;transition metal ion binding;zinc ion binding	0.817619	0.913987	1.00135
Q08J23-2	Isoform 2 of tRNA (cytosine(34)-C(5))-methyltransferase OS=Homo sapiens GN=NSUN2 - [NSUN2_HUMAN]	cell cycle phase;cell cycle process;cell division;cellular component organization;cellular component organization at cellular level;cellular component organization or biogenesis;cellular component organization or biogenesis at cellular level;cellular macromolecule metabolic process;cellular metabolic process;cellular nitrogen compound metabolic process;cellular process;macromolecule metabolic pro…	binding;catalytic activity;methyltransferase activity;nucleic acid binding;RNA binding;RNA methyltransferase activity;S-adenosylmethionine-dependent methyltransferase activity;transferase activity;transferase activity, transferring one-carbon groups;tRNA (cytosine) methyltransferase activity;tRNA (cytosine-5-)-methyltransferase activity;tRNA binding;tRNA methyltransferase activity	0.903709	0.942967	0.918524
O00505	Importin subunit alpha-4 OS=Homo sapiens GN=KPNA3 PE=1 SV=2 - [IMA4_HUMAN]	biological regulation;cell surface receptor linked signaling pathway;cellular component assembly;cellular component organization;cellular component organization or biogenesis;cellular process;cellular response to chemical stimulus;cellular response to cytokine stimulus;cellular response to organic substance;cellular response to stimulus;cytokine-mediated signaling pathway;entry into cell of other…	binding;nuclear localization sequence binding;peptide binding;protein transporter activity;signal sequence binding;substrate-specific transporter activity;transporter activity	0.8774	1.01323	1.0603
Q9H0D6-2	Isoform 2 of 5'-3' exoribonuclease 2 OS=Homo sapiens GN=XRN2 - [XRN2_HUMAN]	biological regulation;biosynthetic process;catabolic process;cell growth;cellular biosynthetic process;cellular catabolic process;cellular macromolecule catabolic process;cellular macromolecule metabolic process;cellular metabolic process;cellular nitrogen compound metabolic process;cellular process;DNA catabolic process;DNA catabolic process, exonucleolytic;DNA metabolic process;gamete generatio…	5'-3' exonuclease activity;5'-3' exoribonuclease activity;binding;catalytic activity;cation binding;DNA binding;exonuclease activity;exonuclease activity, active with either ribo- or deoxyribonucleic acids and producing 5'-phosphomonoesters;exoribonuclease activity;exoribonuclease activity, producing 5'-phosphomonoesters;hydrolase activity;hydrolase activity, acting on ester bonds;ion binding;met…	0.851648	0.934568	1.0603
Q5VIR6-2	Isoform 2 of Vacuolar protein sorting-associated protein 53 homolog OS=Homo sapiens GN=VPS53 - [VPS53_HUMAN]	cellular process;endosome transport;establishment of localization;establishment of localization in cell;establishment of protein localization;intracellular transport;protein transport;retrograde transport, endosome to Golgi;transport;vesicle-mediated transport		0.843371	0.955445	0.953139
Q9BXJ9-4	Isoform 2 of N-alpha-acetyltransferase 15, NatA auxiliary subunit OS=Homo sapiens GN=NAA15 - [NAA15_HUMAN]	anatomical structure formation involved in morphogenesis;angiogenesis;biological regulation;biosynthetic process;cell differentiation;cellular biosynthetic process;cellular developmental process;cellular macromolecule biosynthetic process;cellular macromolecule metabolic process;cellular metabolic process;cellular nitrogen compound metabolic process;cellular process;cellular protein metabolic pro…	acetyltransferase activity;binding;catalytic activity;N-acetyltransferase activity;N-acyltransferase activity;ribonucleoprotein binding;ribosome binding;transferase activity;transferase activity, transferring acyl groups;transferase activity, transferring acyl groups other than amino-acyl groups	0.828724	0.991001	1.14937
P08397-4	Isoform 4 of Porphobilinogen deaminase OS=Homo sapiens GN=HMBS - [HEM3_HUMAN]	biosynthetic process;cellular aromatic compound metabolic process;cellular biosynthetic process;cellular macromolecule metabolic process;cellular metabolic process;cellular nitrogen compound biosynthetic process;cellular nitrogen compound metabolic process;cellular process;cellular protein metabolic process;cofactor biosynthetic process;cofactor metabolic process;heme biosynthetic process;heme me…	catalytic activity;hydroxymethylbilane synthase activity;transferase activity;transferase activity, transferring alkyl or aryl (other than methyl) groups	0.849157	1.01148	0.970262
Q9GZS3	WD repeat-containing protein 61 OS=Homo sapiens GN=WDR61 PE=1 SV=1 - [WDR61_HUMAN]	biological regulation;biosynthetic process;catabolic process;cell surface receptor linked signaling pathway;cellular biosynthetic process;cellular catabolic process;cellular component organization;cellular component organization at cellular level;cellular component organization or biogenesis;cellular component organization or biogenesis at cellular level;cellular macromolecule biosynthetic proces…		0.685287	1.02007	0.884722
Q9Y4E8-2	Isoform 2 of Ubiquitin carboxyl-terminal hydrolase 15 OS=Homo sapiens GN=USP15 - [UBP15_HUMAN]	biological regulation;BMP signaling pathway;catabolic process;cell surface receptor linked signaling pathway;cellular catabolic process;cellular component organization;cellular component organization at cellular level;cellular component organization or biogenesis;cellular component organization or biogenesis at cellular level;cellular macromolecule catabolic process;cellular macromolecule metabol…	binding;catalytic activity;cysteine-type endopeptidase activity;cysteine-type peptidase activity;cytokine receptor binding;endopeptidase activity;hydrolase activity;identical protein binding;peptidase activity;peptidase activity, acting on L-amino acid peptides;protein binding;receptor binding;SMAD binding;small conjugating protein-specific protease activity;transforming growth factor beta recept…	0.795546	1.00268	0.997643
Q9NPH3	Interleukin-1 receptor accessory protein OS=Homo sapiens GN=IL1RAP PE=1 SV=2 - [IL1AP_HUMAN]	cellular component assembly;cellular component organization;cellular component organization or biogenesis;cytokine biosynthetic process;cytokine metabolic process;defense response;immune response;immune system process;inflammatory response;innate immune response;interleukin-2 biosynthetic process;macromolecular complex assembly;macromolecular complex subunit organization;macromolecule metabolic p…	binding;cytokine binding;cytokine receptor activity;growth factor binding;interleukin-1 binding;interleukin-1 receptor activity;molecular transducer activity;protein binding;receptor activity;signal transducer activity;signaling receptor activity;transmembrane signaling receptor activity	0.853699	0.866318	1.01869
Q96GX9-3	Isoform 2 of Methylthioribulose-1-phosphate dehydratase OS=Homo sapiens GN=APIP - [MTNB_HUMAN]	amine biosynthetic process;amine metabolic process;amino acid salvage;apoptosis;aspartate family amino acid biosynthetic process;aspartate family amino acid metabolic process;biological regulation;biosynthetic process;carboxylic acid biosynthetic process;carboxylic acid metabolic process;cell death;cellular amine metabolic process;cellular amino acid biosynthetic process;cellular amino acid metab…	binding;carbon-oxygen lyase activity;catalytic activity;cation binding;hydro-lyase activity;identical protein binding;ion binding;lyase activity;metal ion binding;methylthioribulose 1-phosphate dehydratase activity;protein binding;transition metal ion binding;zinc ion binding	0.900393	0.935547	0.951708
Q9UPN7	Serine/threonine-protein phosphatase 6 regulatory subunit 1 OS=Homo sapiens GN=PPP6R1 PE=1 SV=5 - [PP6R1_HUMAN]	biological regulation;regulation of biological process;regulation of catalytic activity;regulation of cellular metabolic process;regulation of cellular process;regulation of dephosphorylation;regulation of hydrolase activity;regulation of metabolic process;regulation of molecular function;regulation of phosphatase activity;regulation of phosphate metabolic process;regulation of phosphoprotein pho…	binding;enzyme binding;phosphatase binding;protein binding;protein phosphatase binding	0.893035	0.909099	0.886932
Q0JRZ9-2	Isoform 2 of FCH domain only protein 2 OS=Homo sapiens GN=FCHO2 - [FCHO2_HUMAN]	cellular component assembly;cellular component assembly at cellular level;cellular component organization;cellular component organization at cellular level;cellular component organization or biogenesis;cellular component organization or biogenesis at cellular level;cellular localization;cellular macromolecular complex assembly;cellular macromolecular complex subunit organization;cellular macromol…	binding;lipid binding;phosphatidylinositol binding;phosphatidylinositol-4,5-bisphosphate binding;phosphatidylserine binding;phospholipid binding	0.861645	1.02648	0.913579
O75923-15	Isoform 15 of Dysferlin OS=Homo sapiens GN=DYSF - [DYSF_HUMAN]	cellular component organization;cellular component organization at cellular level;cellular component organization or biogenesis;cellular component organization or biogenesis at cellular level;cellular membrane fusion;cellular membrane organization;cellular process;membrane fusion;membrane organization;organelle fusion;organelle organization;plasma membrane organization;plasma membrane repair;vesi…	binding;calcium ion binding;calcium-dependent phospholipid binding;cation binding;ion binding;lipid binding;metal ion binding;phospholipid binding	0.839528	0.925142	0.948232
Q7Z3J2	UPF0505 protein C16orf62 OS=Homo sapiens GN=C16orf62 PE=1 SV=2 - [CP062_HUMAN]	cellular process;establishment of localization;establishment of localization in cell;establishment of protein localization;Golgi to plasma membrane transport;Golgi vesicle transport;intracellular transport;post-Golgi vesicle-mediated transport;protein transport;transport;vesicle-mediated transport		0.871862	0.952421	1.06316
Q8IZL8	Proline-, glutamic acid- and leucine-rich protein 1 OS=Homo sapiens GN=PELP1 PE=1 SV=2 - [PELP1_HUMAN]	biological regulation;biosynthetic process;cellular biosynthetic process;cellular macromolecule biosynthetic process;cellular macromolecule metabolic process;cellular metabolic process;cellular nitrogen compound metabolic process;cellular process;cellular response to chemical stimulus;cellular response to endogenous stimulus;cellular response to estrogen stimulus;cellular response to hormone stim…	binding;chromatin binding;protein binding;transcription factor binding	0.848889	0.919794	0.916624
Q15582	Transforming growth factor-beta-induced protein ig-h3 OS=Homo sapiens GN=TGFBI PE=1 SV=1 - [BGH3_HUMAN]	anatomical structure formation involved in morphogenesis;angiogenesis;biological adhesion;biological regulation;cell adhesion;cell differentiation;cell proliferation;cellular component organization;cellular component organization at cellular level;cellular component organization or biogenesis;cellular component organization or biogenesis at cellular level;cellular developmental process;cellular p…	binding;collagen binding;extracellular matrix binding;integrin binding;protein binding;protein complex binding;receptor binding	0.955468	0.819992	0.862029
Q9NV70-2	Isoform 2 of Exocyst complex component 1 OS=Homo sapiens GN=EXOC1 - [EXOC1_HUMAN]	biological regulation;cellular component organization;cellular component organization at cellular level;cellular component organization or biogenesis;cellular component organization or biogenesis at cellular level;cellular localization;cellular macromolecule localization;cellular macromolecule metabolic process;cellular metabolic process;cellular process;cellular protein complex localization;cell…	binding;enzyme binding;GTPase binding;GTP-Rho binding;lipid binding;phosphatidylinositol binding;phosphatidylinositol-4,5-bisphosphate binding;phospholipid binding;protein binding;Ras GTPase binding;Rho GTPase binding;small GTPase binding	1.00205	0.782369	0.79625
P22894	Neutrophil collagenase OS=Homo sapiens GN=MMP8 PE=1 SV=1 - [MMP8_HUMAN]	cell differentiation;cellular component disassembly;cellular component disassembly at cellular level;cellular component organization;cellular component organization at cellular level;cellular component organization or biogenesis;cellular component organization or biogenesis at cellular level;cellular developmental process;cellular process;collagen catabolic process;collagen metabolic process;deve…	binding;calcium ion binding;catalytic activity;cation binding;endopeptidase activity;hydrolase activity;ion binding;metal ion binding;metalloendopeptidase activity;metallopeptidase activity;peptidase activity;peptidase activity, acting on L-amino acid peptides;serine hydrolase activity;serine-type endopeptidase activity;serine-type peptidase activity;transition metal ion binding;zinc ion binding	0.946152	0.778998	0.742978
B2RXH4	BTB/POZ domain-containing protein 18 OS=Homo sapiens GN=BTBD18 PE=2 SV=1 - [BTBDI_HUMAN]			1.02483	0.807166	0.752014
P07602	Prosaposin OS=Homo sapiens GN=PSAP PE=1 SV=2 - [SAP_HUMAN]	biological regulation;blood coagulation;cell activation;cell differentiation;cellular developmental process;cellular lipid metabolic process;cellular metabolic process;cellular process;cellular process involved in reproduction;cellular response to chemical stimulus;cellular response to organic substance;cellular response to stimulus;coagulation;developmental growth;developmental process;developme…	binding;enzyme activator activity;enzyme regulator activity;lipid binding	1.03647	0.848208	0.924286
P38571-2	Isoform 2 of Lysosomal acid lipase/cholesteryl ester hydrolase OS=Homo sapiens GN=LIPA - [LICH_HUMAN]	anatomical structure development;anatomical structure homeostasis;anatomical structure morphogenesis;biological regulation;catabolic process;cell morphogenesis;cell proliferation;cellular component morphogenesis;cellular component organization;cellular component organization or biogenesis;cellular developmental process;cellular process;cytokine production;defense response;developmental process;ho…	carboxylic ester hydrolase activity;catalytic activity;hydrolase activity;hydrolase activity, acting on ester bonds;lipase activity;sterol esterase activity	0.9381	0.846492	0.912528
P50897	Palmitoyl-protein thioesterase 1 OS=Homo sapiens GN=PPT1 PE=1 SV=1 - [PPT1_HUMAN]	adult behavior;adult locomotory behavior;anatomical structure development;associative learning;behavior;biological regulation;brain development;catabolic process;cation homeostasis;cell development;cellular catabolic process;cellular cation homeostasis;cellular chemical homeostasis;cellular component organization;cellular component organization or biogenesis;cellular developmental process;cellula…	acyl-CoA thioesterase activity;catalytic activity;CoA hydrolase activity;hydrolase activity;hydrolase activity, acting on ester bonds;palmitoyl-(protein) hydrolase activity;palmitoyl-CoA hydrolase activity;thiolester hydrolase activity	1.02275	0.81462	0.931949
Q8IUN9-3	Isoform 3 of C-type lectin domain family 10 member A OS=Homo sapiens GN=CLEC10A - [CLC10_HUMAN]	cellular component organization;cellular component organization or biogenesis;cellular membrane organization;cellular process;defense response;endocytosis;establishment of localization;immune response;immune system process;innate immune response;membrane invagination;membrane organization;response to stimulus;response to stress;transport;vesicle-mediated transport	binding;carbohydrate binding	0.987657	0.831558	0.991462
Q9UBW5-2	Isoform 2 of Bridging integrator 2 OS=Homo sapiens GN=BIN2 - [BIN2_HUMAN]	cell chemotaxis;cell migration;cell motility;cellular component assembly;cellular component movement;cellular component organization;cellular component organization or biogenesis;cellular membrane organization;cellular process;cellular response to chemical stimulus;cellular response to stimulus;chemotaxis;locomotion;macromolecular complex assembly;macromolecular complex subunit organization;membr…	binding;lipid binding;phospholipid binding	0.964952	0.738688	0.875875
Q12846	Syntaxin-4 OS=Homo sapiens GN=STX4 PE=1 SV=2 - [STX4_HUMAN]	biological regulation;blood coagulation;cell activation;cellular component assembly;cellular component assembly at cellular level;cellular component organization;cellular component organization at cellular level;cellular component organization or biogenesis;cellular component organization or biogenesis at cellular level;cellular macromolecular complex assembly;cellular macromolecular complex subu…	binding;enzyme activator activity;enzyme regulator activity;lipase activator activity;phospholipase activator activity;protein binding;SNAP receptor activity;SNARE binding;sphingomyelin phosphodiesterase activator activity	1.00809	1.12491	0.769708
Q9H9Q2-2	Isoform 2 of COP9 signalosome complex subunit 7b OS=Homo sapiens GN=COPS7B - [CSN7B_HUMAN]	cellular macromolecule metabolic process;cellular metabolic process;cellular process;cellular protein metabolic process;cullin deneddylation;macromolecule metabolic process;macromolecule modification;metabolic process;primary metabolic process;protein deneddylation;protein metabolic process;protein modification by small protein conjugation or removal;protein modification by small protein removal;…		1.04242	0.942076	0.860114
P21926	CD9 antigen OS=Homo sapiens GN=CD9 PE=1 SV=4 - [CD9_HUMAN]	anatomical structure development;anatomical structure formation involved in morphogenesis;biological adhesion;biological regulation;blood coagulation;brain development;cell activation;cell adhesion;cell development;cell junction assembly;cell junction organization;cell-cell junction assembly;cell-cell junction organization;cellular component assembly;cellular component assembly at cellular level;…		0.992198	0.943119	0.861972
O43181	NADH dehydrogenase [ubiquinone] iron-sulfur protein 4, mitochondrial OS=Homo sapiens GN=NDUFS4 PE=1 SV=1 - [NDUS4_HUMAN]	anatomical structure development;biological regulation;brain development;cAMP-mediated signaling;cellular component assembly;cellular component assembly at cellular level;cellular component biogenesis;cellular component organization;cellular component organization at cellular level;cellular component organization or biogenesis;cellular component organization or biogenesis at cellular level;cellul…	catalytic activity;NADH dehydrogenase (quinone) activity;NADH dehydrogenase (ubiquinone) activity;NADH dehydrogenase activity;oxidoreductase activity;oxidoreductase activity, acting on NADH or NADPH;oxidoreductase activity, acting on NADH or NADPH, quinone or similar compound as acceptor	1.06372	1.01523	0.866818
A8MWD9	Small nuclear ribonucleoprotein G-like protein OS=Homo sapiens PE=3 SV=2 - [RUXGL_HUMAN]	cellular macromolecule metabolic process;cellular metabolic process;cellular nitrogen compound metabolic process;cellular process;macromolecule metabolic process;metabolic process;mRNA metabolic process;mRNA processing;nitrogen compound metabolic process;nuclear mRNA splicing, via spliceosome;nucleic acid metabolic process;nucleobase-containing compound metabolic process;primary metabolic process…	binding;nucleic acid binding;RNA binding	0.980845	0.893056	0.856917
Q9Y265	RuvB-like 1 OS=Homo sapiens GN=RUVBL1 PE=1 SV=1 - [RUVB1_HUMAN]	ATP-dependent chromatin remodeling;biological regulation;biosynthetic process;cell cycle phase;cell cycle process;cell division;cellular biosynthetic process;cellular component assembly;cellular component assembly at cellular level;cellular component organization;cellular component organization at cellular level;cellular component organization or biogenesis;cellular component organization or biog…	adenyl nucleotide binding;adenyl ribonucleotide binding;ATP binding;binding;catalytic activity;DNA helicase activity;helicase activity;hydrolase activity;hydrolase activity, acting on acid anhydrides;hydrolase activity, acting on acid anhydrides, in phosphorus-containing anhydrides;nucleoside-triphosphatase activity;nucleotide binding;purine nucleotide binding;purine ribonucleoside triphosphate b…	1.0126	0.935547	0.866818
O43708-2	Isoform 2 of Maleylacetoacetate isomerase OS=Homo sapiens GN=GSTZ1 - [MAAI_HUMAN]	amine catabolic process;amine metabolic process;aromatic amino acid family catabolic process;aromatic amino acid family metabolic process;aromatic compound catabolic process;carboxylic acid catabolic process;carboxylic acid metabolic process;catabolic process;cellular amine metabolic process;cellular amino acid catabolic process;cellular amino acid metabolic process;cellular aromatic compound met…	antioxidant activity;binding;catalytic activity;cis-trans isomerase activity;glutathione peroxidase activity;glutathione transferase activity;identical protein binding;isomerase activity;maleylacetoacetate isomerase activity;oxidoreductase activity;oxidoreductase activity, acting on peroxide as acceptor;peroxidase activity;protein binding;protein dimerization activity;protein homodimerization act…	0.924304	1.13013	0.827042
P35908	Keratin, type II cytoskeletal 2 epidermal OS=Homo sapiens GN=KRT2 PE=1 SV=2 - [K22E_HUMAN]	anatomical structure development;cell activation;cell migration;cell motility;cell proliferation;cellular component movement;cellular process;developmental process;epidermis development;keratinization;keratinocyte activation;keratinocyte migration;keratinocyte proliferation;locomotion;tissue development	structural constituent of cytoskeleton;structural molecule activity	0.951329	0.926033	0.807434
Q9P2T1	GMP reductase 2 OS=Homo sapiens GN=GMPR2 PE=1 SV=1 - [GMPR2_HUMAN]	biosynthetic process;cellular aromatic compound metabolic process;cellular biosynthetic process;cellular metabolic compound salvage;cellular metabolic process;cellular nitrogen compound biosynthetic process;cellular nitrogen compound metabolic process;cellular process;GMP metabolic process;heterocycle biosynthetic process;heterocycle metabolic process;metabolic process;nitrogen compound metabolic…	binding;catalytic activity;cation binding;GMP reductase activity;ion binding;metal ion binding;oxidoreductase activity;oxidoreductase activity, acting on NADH or NADPH;oxidoreductase activity, acting on NADH or NADPH, nitrogenous group as acceptor	1.00128	1.15865	0.84862
Q9Y679-3	Isoform 3 of Ancient ubiquitous protein 1 OS=Homo sapiens GN=AUP1 - [AUP1_HUMAN]			0.985386	1.00468	0.813944
Q9Y5B9	FACT complex subunit SPT16 OS=Homo sapiens GN=SUPT16H PE=1 SV=1 - [SP16H_HUMAN]	biological regulation;biosynthetic process;cellular biosynthetic process;cellular component disassembly;cellular component disassembly at cellular level;cellular component organization;cellular component organization at cellular level;cellular component organization or biogenesis;cellular component organization or biogenesis at cellular level;cellular macromolecular complex disassembly;cellular m…		1.00241	0.88236	0.83521
P52888	Thimet oligopeptidase OS=Homo sapiens GN=THOP1 PE=1 SV=2 - [THOP1_HUMAN]	biological regulation;cellular metabolic process;cellular process;cellular response to stimulus;intracellular signal transduction;metabolic process;peptide metabolic process;regulation of biological process;regulation of cellular process;response to stimulus;signal transduction	binding;catalytic activity;cation binding;endopeptidase activity;hydrolase activity;ion binding;metal ion binding;metalloendopeptidase activity;metallopeptidase activity;peptidase activity;peptidase activity, acting on L-amino acid peptides;peptide binding	1.07621	1.06775	0.836695
O15357-2	Isoform 2 of Phosphatidylinositol 3,4,5-trisphosphate 5-phosphatase 2 OS=Homo sapiens GN=INPPL1 - [SHIP2_HUMAN]	actin cytoskeleton organization;actin filament organization;actin filament-based process;alcohol metabolic process;biological adhesion;biological regulation;biosynthetic process;carbohydrate metabolic process;cell adhesion;cellular biosynthetic process;cellular carbohydrate metabolic process;cellular component organization;cellular component organization at cellular level;cellular component organ…	binding;catalytic activity;hydrolase activity;protein binding;protein domain specific binding;SH2 domain binding	0.929589	1.05929	0.815097
Q6PKG0-3	Isoform 2 of La-related protein 1 OS=Homo sapiens GN=LARP1 - [LARP1_HUMAN]	biological regulation;cell proliferation;cellular process;cellular response to stimulus;intracellular signal transduction;positive regulation of autophagy;positive regulation of biological process;positive regulation of biosynthetic process;positive regulation of catabolic process;positive regulation of cell communication;positive regulation of cellular biosynthetic process;positive regulation of…	binding;eukaryotic initiation factor 4E binding;mRNA 3'-UTR binding;mRNA 5'-UTR binding;mRNA binding;nucleic acid binding;protein binding;RNA binding;RNA cap binding;translation activator activity;translation initiation factor binding;translation regulator activity;translation regulator activity, nucleic acid binding	0.933502	0.976836	0.862987
Q9Y5L0-5	Isoform 4 of Transportin-3 OS=Homo sapiens GN=TNPO3 - [TNPO3_HUMAN]	establishment of localization;establishment of localization in cell;establishment of protein localization;intracellular protein transport;intracellular transport;nuclear import;nuclear transport;nucleocytoplasmic transport;protein import;protein import into nucleus;protein targeting;protein transport;splicing factor protein import into nucleus;transport	receptor activity	0.971763	0.955944	0.681003
Q9H3S7	Tyrosine-protein phosphatase non-receptor type 23 OS=Homo sapiens GN=PTPN23 PE=1 SV=1 - [PTN23_HUMAN]	anatomical structure morphogenesis;biological regulation;catabolic process;cell part morphogenesis;cell projection morphogenesis;cell projection organization;cellular catabolic process;cellular component morphogenesis;cellular component organization;cellular component organization at cellular level;cellular component organization or biogenesis;cellular component organization or biogenesis at cell…	binding;catalytic activity;enzyme binding;hydrolase activity;hydrolase activity, acting on ester bonds;kinase binding;phosphatase activity;phosphoprotein phosphatase activity;phosphoric ester hydrolase activity;protein binding;protein kinase binding;protein tyrosine phosphatase activity	0.920272	1.0246	0.784447
Q2VPB7	AP-5 complex subunit beta-1 OS=Homo sapiens GN=AP5B1 PE=1 SV=4 - [AP5B1_HUMAN]	cellular process;endosome transport;establishment of localization;establishment of localization in cell;establishment of protein localization;intracellular transport;protein transport;transport;vesicle-mediated transport		0.945117	1.05179	0.862029

## Sheet: Results Enrichment
#	Category		Category size	Intersection size	Enrichment factor	P value	Benj. Hoch. FDR
1	GOBP	cytokine-mediated signaling pathway	57	15	3.5157	7.1622e-06	0.042279	top 20 enriched GOBP/GOMF
2	GOBP	gene expression	309	7	0.30265	1.3197e-05	0.038951
3	GOBP	response to cytokine stimulus	94	19	2.7004	2.5157e-05	0.049501
4	GOBP	cellular response to cytokine stimulus	84	17	2.7038	6.6628e-05	0.098326
5	GOBP	defense response to virus	22	8	4.8581	9.2787e-05	0.10954
6	GOMF	RNA binding	233	5	0.28669	0.00013361	0.22821
7	GOMF	protein kinase activity	50	12	3.2063	0.00015438	0.13184
8	GOMF	protein serine/threonine kinase activity	38	10	3.5157	0.00024895	0.14173
9	GOBP	T cell costimulation	20	7	4.6759	0.00033709	0.19898
10	GOBP	lymphocyte costimulation	20	7	4.6759	0.00033709	0.22109
11	GOBP	cellular metabolic process	1165	69	0.79126	0.00033885	0.18184
12	GOMF	MHC class II receptor activity	6	4	8.9065	0.00038876	0.166
13	GOBP	metabolic process	1264	78	0.82441	0.00064618	0.2384
14	GOBP	primary metabolic process	1094	65	0.79377	0.00078423	0.25719
15	GOMF	transferase activity	183	25	1.8251	0.00086347	0.29496
16	GOBP	multicellular organismal process	283	34	1.6051	0.0010547	0.3113
17	GOBP	interferon-gamma-mediated signaling pathway	24	7	3.8966	0.0011166	0.31387
18	GOMF	signal transducer activity	71	13	2.4461	0.0012128	0.29593
19	GOMF	molecular transducer activity	71	13	2.4461	0.0012128	0.34525
20	GOBP	cellular response to interferon-gamma	32	8	3.3399	0.0014525	0.35725
	GOBP	macromolecule metabolic process	850	48	0.75443	0.0014898	0.35178
	GOBP	response to nicotine	4	3	10.02	0.0015235	0.31012
	GOBP	DNA methylation on cytosine	4	3	10.02	0.0015235	0.3212
	GOBP	chromatin silencing at rDNA	4	3	10.02	0.0015235	0.33309
	GOBP	chromatin silencing	4	3	10.02	0.0015235	0.3459
	GOBP	cellular macromolecule metabolic process	808	45	0.74404	0.0015249	0.30004
	GOBP	type I interferon-mediated signaling pathway	13	5	5.1384	0.0015484	0.27698
	GOBP	response to type I interferon	13	5	5.1384	0.0015484	0.28564
	GOBP	cellular response to type I interferon	13	5	5.1384	0.0015484	0.29485
	GOBP	regulation of intracellular protein kinase cascade	93	15	2.1548	0.0018918	0.30182
	GOBP	cellular protein metabolic process	513	25	0.65106	0.0020551	0.31925
	GOBP	response to interferon-gamma	34	8	3.1435	0.0021601	0.32695
	GOMF	phosphotransferase activity, alcohol group as acceptor	67	12	2.3928	0.0021968	0.41689
	GOBP	mRNA metabolic process	205	6	0.39102	0.0022451	0.33132
	GOBP	response to virus	42	9	2.8628	0.0022685	0.32661
	GOBP	gamete generation	27	7	3.4636	0.0022892	0.32174
	GOBP	protein metabolic process	568	29	0.6821	0.0024	0.32946
	GOBP	regulation of MAPKKK cascade	51	10	2.6196	0.0025776	0.34581
	GOMF	kinase activity	78	13	2.2266	0.0027554	0.47063
	GOBP	protein complex assembly	158	21	1.7757	0.0029113	0.3819
	GOMF	SH2 domain binding	5	3	8.0158	0.0035293	0.4637
	GOMF	ribonuclease activity	5	3	8.0158	0.0035293	0.50234
	GOMF	NAD+ ADP-ribosyltransferase activity	5	3	8.0158	0.0035293	0.548
	GOBP	positive regulation of response to nutrient levels	5	3	8.0158	0.0035293	0.43403
	GOBP	positive regulation of response to extracellular stimulus	5	3	8.0158	0.0035293	0.44327
	GOBP	positive regulation of macroautophagy	5	3	8.0158	0.0035293	0.4529
	GOBP	vesicle-mediated transport	228	27	1.5821	0.0039229	0.47258
	GOBP	positive regulation of stress-activated protein kinase signaling cascade	10	4	5.3439	0.0040192	0.47451
	GOBP	catabolic process	404	19	0.6283	0.0041677	0.48239
	GOBP	spermatogenesis	23	6	3.4851	0.0044908	0.50017
	GOBP	male gamete generation	23	6	3.4851	0.0044908	0.50979
	GOBP	signal transduction	517	51	1.3179	0.0045405	0.49634
	GOBP	regulation of transcription, DNA-dependent	243	28	1.5394	0.0047734	0.51232
	GOBP	cellular process involved in reproduction	114	2	0.23438	0.0050281	0.53002
	GOBP	oxidation-reduction process	153	4	0.34927	0.0051359	0.52271
	GOMF	exoribonuclease activity, producing 5'-phosphomonoesters	2	2	13.36	0.0055655	0.63372
	GOMF	exoribonuclease activity	2	2	13.36	0.0055655	0.67899
	GOBP	ISG15-protein conjugation	2	2	13.36	0.0055655	0.54755
	GOBP	exocyst localization	2	2	13.36	0.0055655	0.55683
	GOBP	multicellular organismal reproductive process	32	7	2.9224	0.0059648	0.57722
	GOBP	carbohydrate metabolic process	131	3	0.30595	0.0060833	0.57919
	GOBP	intracellular protein transport	253	10	0.52805	0.0061568	0.57688
	GOMF	cytokine binding	6	3	6.6799	0.0065403	0.69817
	GOBP	positive regulation of smooth muscle cell proliferation	6	3	6.6799	0.0065403	0.57623
	GOBP	gene silencing	6	3	6.6799	0.0065403	0.58496
	GOBP	DNA methylation	6	3	6.6799	0.0065403	0.59396
	GOBP	DNA alkylation	6	3	6.6799	0.0065403	0.60324
	GOMF	transferase activity, transferring phosphorus-containing groups	87	13	1.9963	0.0065914	0.66224
	GOMF	transmembrane signaling receptor activity	25	6	3.2063	0.0067771	0.64307
	GOBP	cellular carbohydrate metabolic process	109	2	0.24513	0.0069138	0.58303
	GOBP	protein autophosphorylation	18	5	3.711	0.0070661	0.58749
	GOBP	regulation of RNA metabolic process	276	30	1.4521	0.007609	0.62383
	GOBP	cellular response to organic substance	230	26	1.5102	0.0077535	0.62697
	GOBP	T cell receptor signaling pathway	26	6	3.083	0.0081706	0.65177
	GOBP	antigen receptor-mediated signaling pathway	34	7	2.7505	0.0082039	0.64571
	GOBP	alcohol metabolic process	106	2	0.25207	0.0083478	0.63996
	GOBP	macromolecule catabolic process	229	9	0.52505	0.0085998	0.65083
	GOBP	macromolecule methylation	19	5	3.5157	0.008891	0.63233
	GOBP	RNA splicing	104	2	0.25692	0.0094547	0.64897
	GOMF	signaling receptor activity	27	6	2.9688	0.009742	0.87575
	GOBP	response to hydrogen peroxide	27	6	2.9688	0.009742	0.64614
	GOBP	cellular component organization or biogenesis at cellular level	610	35	0.76654	0.009947	0.65241

## Sheet: 1
GOBP cytokine-mediated signaling pathway
Description	Accession	Bet v 1/ut	BPE/ut	LPS/ut
HLA class II histocompatibility antigen, DRB1-11 beta chain	P20039	0.953398	1.18539	1.2078
Signal transducer and activator of transcription 1-alpha/beta	P42224	1.01076	1.27302	1.20828
Isoform 2 of Ubiquitin/ISG15-conjugating enzyme E2 L6	O14933-2	1.06145	1.4057	1.31507
HLA class II histocompatibility antigen, DR alpha chain	P01903	1.02171	1.26927	1.19185
Interferon-induced GTP-binding protein Mx1	P20591	1.01551	3.15511	2.55448
Interferon-induced protein with tetratricopeptide repeats 3	O14879	0.983418	1.92547	1.56027
HLA class II histocompatibility antigen, DRB1-13 beta chain	Q5Y7A7	1.00432	1.18021	1.11854
HLA class II histocompatibility antigen, DR beta 3 chain	P79483	0.983116	1.20144	1.14508
Interferon-induced guanylate-binding protein 1	P32455	1.0149	1.24677	1.14228
HLA class II histocompatibility antigen, DQ alpha 1 chain	P01909	0.987657	1.25427	1.06293
Isoform 2 of Signal transducer and activator of transcription 2	P52630-4	0.976172	1.50269	1.10025
Interferon-induced 35 kDa protein	P80217	0.999981	1.13548	1.16949
C-C chemokine receptor type 1	P32246	0.897498	0.633697	0.674298
[truncated: 2 more rows]

## Sheet: 2
GOBP gene expression
[truncated: 8 more rows]

[truncated: 18 more sheets: 3, 4, 5, 6, 7, 8, 9, 10, 11, 12, 13, 14, 15, 16, 17, 18, 19, 20]
