# Supplementary material for: Unbiased Quantitative Proteomics Reveals a Crucial Role of the Allergen Context for the Activation of Human Dendritic Cells
Source: Sci Rep. 2017 Nov 30;7:16638. doi: 10.1038/s41598-017-16726-2 (PMC5709417; doi:10.1038/s41598-017-16726-2)
Supplement: Supplementary file 3 — Dataset 2 [file 41598_2017_16726_MOESM3_ESM.xlsx]

## Sheet: Protein Groups
Total list of identified protein groups prior to filtering and normalization steps:																		Total list of identified protein groups prior to filtering and normalization steps:
#1: BPE/ut	#2: BPE/ut	#3: BPE/ut	#4: BPE/ut	#1: Bet v 1 + LPS/ut	#2: Bet v 1 + LPS/ut	#3: Bet v 1 + LPS/ut	#4: Bet v 1 + LPS/ut	Accession	Description									#1: BPE/ut	#2: BPE/ut	#3: BPE/ut	#4: BPE/ut	#1: Bet v 1 + LPS/ut	#2: Bet v 1 + LPS/ut	#3: Bet v 1 + LPS/ut	#4: Bet v 1 + LPS/ut	Accession	Description
1.86836	0.660173	0.653937		1.80515	0.573346	0.732041		P05387	60S acidic ribosomal protein P2 OS=Homo sapiens GN=RPLP2 PE=1 SV=1 - [RLA2_HUMAN]
1.74407	0.71785	0.683557	0.844185	1.75564	0.59597	1.29115		P10599	Thioredoxin OS=Homo sapiens GN=TXN PE=1 SV=3 - [THIO_HUMAN]
1.55054	0.665941	0.730097	0.872381	1.58048	0.595744	0.938249	0.783214	P60710	Actin, cytoplasmic 1 OS=Mus musculus GN=Actb PE=1 SV=1 - [ACTB_MOUSE]
1.58862	0.611061	1.12784		1.66838	0.564506	1.16011		P60174-1	Isoform 2 of Triosephosphate isomerase OS=Homo sapiens GN=TPI1 - [TPIS_HUMAN]
1.57732	0.630331	0.619773	1.8552	1.69037	0.578862	0.760566	1.08892	P13796	Plastin-2 OS=Homo sapiens GN=LCP1 PE=1 SV=6 - [PLSL_HUMAN]
1.53416	0.63676	0.591074	0.752092	1.43926	0.57567	0.561377	0.618881	P05109	Protein S100-A8 OS=Homo sapiens GN=S100A8 PE=1 SV=1 - [S10A8_HUMAN]
1.74801	0.647929	0.819944		1.76312	0.544756	0.656256	1.9068	P06702	Protein S100-A9 OS=Homo sapiens GN=S100A9 PE=1 SV=1 - [S10A9_HUMAN]
1.81501	0.507058	0.909097		1.47234	0.550075	2.81194		P01966	Hemoglobin subunit alpha OS=Bos taurus GN=HBA PE=1 SV=2 - [HBA_BOVIN]
1.54556	0.643822	0.764742		1.52912	0.58997	2.79978		P04075	Fructose-bisphosphate aldolase A OS=Homo sapiens GN=ALDOA PE=1 SV=2 - [ALDOA_HUMAN]
1.56371	0.682072			1.50646	0.643809			P15531	Nucleoside diphosphate kinase A OS=Homo sapiens GN=NME1 PE=1 SV=1 - [NDKA_HUMAN]
1.59774	0.607441	0.729206		1.61429	0.561992	1.13823	2.88984	P11413	Glucose-6-phosphate 1-dehydrogenase OS=Homo sapiens GN=G6PD PE=1 SV=4 - [G6PD_HUMAN]
1.61568	0.641929	0.691767	0.957841	1.63148	0.582613	0.798608	0.998806	P08670	Vimentin OS=Homo sapiens GN=VIM PE=1 SV=4 - [VIME_HUMAN]
1.6644	0.669363			1.56506	0.558475			O75368	SH3 domain-binding glutamic acid-rich-like protein OS=Homo sapiens GN=SH3BGRL PE=1 SV=1 - [SH3L1_HUMAN]
1.66132	0.647218	0.717315		1.71941	0.586807	1.20236		P63104	14-3-3 protein zeta/delta OS=Homo sapiens GN=YWHAZ PE=1 SV=1 - [1433Z_HUMAN]
1.68511	0.621326			1.66646	0.579084	1.33864		P04792	Heat shock protein beta-1 OS=Homo sapiens GN=HSPB1 PE=1 SV=2 - [HSPB1_HUMAN]
1.53275	0.619328	1.01607		1.62178	0.569575	1.07996		P37802	Transgelin-2 OS=Homo sapiens GN=TAGLN2 PE=1 SV=3 - [TAGL2_HUMAN]
1.61251	0.68578	0.811234		1.75943	0.567132	0.711711		Q99497	Protein DJ-1 OS=Homo sapiens GN=PARK7 PE=1 SV=2 - [PARK7_HUMAN]
1.46308	0.637939	0.757093	0.721785	1.49359	0.560603	2.03604	0.561707	P04406	Glyceraldehyde-3-phosphate dehydrogenase OS=Homo sapiens GN=GAPDH PE=1 SV=3 - [G3P_HUMAN]
1.51713	0.604197			1.47649	0.574867	0.855522		P07437	Tubulin beta chain OS=Homo sapiens GN=TUBB PE=1 SV=2 - [TBB5_HUMAN]
1.57309	0.727961	0.84366		1.57576	0.58655	0.7297		Q9H299	SH3 domain-binding glutamic acid-rich-like protein 3 OS=Homo sapiens GN=SH3BGRL3 PE=1 SV=1 - [SH3L3_HUMAN]
1.78634	0.684466			1.94334	0.595249			P68371	Tubulin beta-4B chain OS=Homo sapiens GN=TUBB4B PE=1 SV=1 - [TBB4B_HUMAN]
1.63004	0.585015	0.576441	0.68775	1.66053	0.578201	0.872142	1.64671	P16050	Arachidonate 15-lipoxygenase OS=Homo sapiens GN=ALOX15 PE=1 SV=3 - [LOX15_HUMAN]
1.56079	0.630072	0.486115		1.50616	0.55992	0.802825		P06396-2	Isoform 2 of Gelsolin OS=Homo sapiens GN=GSN - [GELS_HUMAN]
1.64268	0.641213	0.916025		1.70664	0.556763	0.889387		P62937	Peptidyl-prolyl cis-trans isomerase A OS=Homo sapiens GN=PPIA PE=1 SV=2 - [PPIA_HUMAN]
1.63988	0.592266	0.778549	0.657799	1.77624	0.550949	1.15336	0.756032	Q9ULZ3-2	Isoform 2 of Apoptosis-associated speck-like protein containing a CARD OS=Homo sapiens GN=PYCARD - [ASC_HUMAN]
1.70454	0.617634	0.665347		1.78316	0.555119	0.997652		P31946-2	Isoform Short of 14-3-3 protein beta/alpha OS=Homo sapiens GN=YWHAB - [1433B_HUMAN]
1.65828	0.653615	0.71709	0.898644	1.63759	0.561055	0.828433	0.863019	P61981	14-3-3 protein gamma OS=Homo sapiens GN=YWHAG PE=1 SV=2 - [1433G_HUMAN]
1.65206	0.580304	0.847707		1.70482	0.549431	0.741542		P21796	Voltage-dependent anion-selective channel protein 1 OS=Homo sapiens GN=VDAC1 PE=1 SV=2 - [VDAC1_HUMAN]
1.5672	0.616822	0.855111		1.6152	0.563913	1.0846	2.88741	P08758	Annexin A5 OS=Homo sapiens GN=ANXA5 PE=1 SV=2 - [ANXA5_HUMAN]
1.49481	0.690273			1.74423	0.556417			Q71U36	Tubulin alpha-1A chain OS=Homo sapiens GN=TUBA1A PE=1 SV=1 - [TBA1A_HUMAN]
1.53181	0.632757	0.835947	1.16849	1.45268	0.601277	1.28128		Q04917	14-3-3 protein eta OS=Homo sapiens GN=YWHAH PE=1 SV=4 - [1433F_HUMAN]
1.76418	0.667975	0.628436		1.70278	0.556959	1.14738		P60660-2	Isoform Smooth muscle of Myosin light polypeptide 6 OS=Homo sapiens GN=MYL6 - [MYL6_HUMAN]
								P19105	Myosin regulatory light chain 12A OS=Homo sapiens GN=MYL12A PE=1 SV=2 - [ML12A_HUMAN]
1.83271	0.656796	0.992748	0.94243	1.97745	0.548508	0.934317	0.709664	P31949	Protein S100-A11 OS=Homo sapiens GN=S100A11 PE=1 SV=2 - [S10AB_HUMAN]
1.60991	0.589134			1.64969	0.580562	2.61265		P51149	Ras-related protein Rab-7a OS=Homo sapiens GN=RAB7A PE=1 SV=1 - [RAB7A_HUMAN]
	0.215491				0.28822			O14950	Myosin regulatory light chain 12B OS=Homo sapiens GN=MYL12B PE=1 SV=2 - [ML12B_HUMAN]
1.64148	0.62217	0.543586		1.74665	0.56338	0.954575		Q14019	Coactosin-like protein OS=Homo sapiens GN=COTL1 PE=1 SV=3 - [COTL1_HUMAN]
1.57293	0.605886	0.811625		1.45965	0.556774	1.00404		P18669	Phosphoglycerate mutase 1 OS=Homo sapiens GN=PGAM1 PE=1 SV=2 - [PGAM1_HUMAN]
1.57787	0.627287			1.48714	0.582231	1.12453		P21964-2	Isoform Soluble of Catechol O-methyltransferase OS=Homo sapiens GN=COMT - [COMT_HUMAN]
1.5543	0.617102	0.552181		1.69986	0.557327	1.00607		A5A6K4	Phosphoglycerate kinase 1 OS=Pan troglodytes GN=PGK1 PE=2 SV=1 - [PGK1_PANTR]
1.48163	0.611594	0.978759		1.44848	0.588805	1.70729	2.02477	P52566	Rho GDP-dissociation inhibitor 2 OS=Homo sapiens GN=ARHGDIB PE=1 SV=3 - [GDIR2_HUMAN]
1.50745	0.624691	0.477762		1.50045	0.580862	1.00411	0.978421	O75874	Isocitrate dehydrogenase [NADP] cytoplasmic OS=Homo sapiens GN=IDH1 PE=1 SV=2 - [IDHC_HUMAN]
1.63825	0.589096	0.616736		1.83494	0.549687	0.715741		P22392-2	Isoform 3 of Nucleoside diphosphate kinase B OS=Homo sapiens GN=NME2 - [NDKB_HUMAN]
1.64712	0.435073	0.485005	0.940981	1.77373	0.490582	1.15112	0.853471	P02769	Serum albumin OS=Bos taurus GN=ALB PE=1 SV=4 - [ALBU_BOVIN]
1.64641	0.681782			1.477	0.586392			P80723	Brain acid soluble protein 1 OS=Homo sapiens GN=BASP1 PE=1 SV=2 - [BASP1_HUMAN]
1.63134	0.620044	0.789499	1.09161	1.65072	0.588659	0.739476	0.976381	O00299	Chloride intracellular channel protein 1 OS=Homo sapiens GN=CLIC1 PE=1 SV=4 - [CLIC1_HUMAN]
1.6186	0.649799			1.61772	0.579562			P14618	Pyruvate kinase PKM OS=Homo sapiens GN=PKM PE=1 SV=4 - [KPYM_HUMAN]
1.60177	0.600817	0.200168		1.67255	0.563097	0.469419	1.59544	P62258	14-3-3 protein epsilon OS=Homo sapiens GN=YWHAE PE=1 SV=1 - [1433E_HUMAN]
1.61679	0.676987	0.585004		1.71343	0.568145	1.68638		P09382	Galectin-1 OS=Homo sapiens GN=LGALS1 PE=1 SV=2 - [LEG1_HUMAN]
1.65173	0.628085			1.77554	0.603178			P61204	ADP-ribosylation factor 3 OS=Homo sapiens GN=ARF3 PE=1 SV=2 - [ARF3_HUMAN]
1.55959	0.618455	0.784995	0.0704096	1.57963	0.562053	0.935305	0.25742	P06733	Alpha-enolase OS=Homo sapiens GN=ENO1 PE=1 SV=2 - [ENOA_HUMAN]
1.54486	0.631465	0.449202		1.57003	0.593685	0.405829		P47756-2	Isoform 2 of F-actin-capping protein subunit beta OS=Homo sapiens GN=CAPZB - [CAPZB_HUMAN]
1.5462				1.95087		0.987929		P04350	Tubulin beta-4A chain OS=Homo sapiens GN=TUBB4A PE=1 SV=2 - [TBB4A_HUMAN]
1.61154	0.656368	0.759826		1.55057	0.566327	1.58987		Q09666	Neuroblast differentiation-associated protein AHNAK OS=Homo sapiens GN=AHNAK PE=1 SV=2 - [AHNK_HUMAN]
1.65884	0.621148	1.06172		1.69771	0.560869	1.90387		P30101	Protein disulfide-isomerase A3 OS=Homo sapiens GN=PDIA3 PE=1 SV=4 - [PDIA3_HUMAN]
1.70854	0.621351			1.69472	0.534499		1.92563	P61604	10 kDa heat shock protein, mitochondrial OS=Homo sapiens GN=HSPE1 PE=1 SV=2 - [CH10_HUMAN]
1.55313	0.652351	0.929469		1.61817	0.589782	1.30307		P13489	Ribonuclease inhibitor OS=Homo sapiens GN=RNH1 PE=1 SV=2 - [RINI_HUMAN]
1.51403	0.646445	0.766956		1.62014	0.58585	0.640025	2.65281	P35232	Prohibitin OS=Homo sapiens GN=PHB PE=1 SV=1 - [PHB_HUMAN]
1.6532	0.628251	0.766569		1.68103	0.553411	0.845433		P07237	Protein disulfide-isomerase OS=Homo sapiens GN=P4HB PE=1 SV=3 - [PDIA1_HUMAN]
1.55709	0.651052	0.716087		1.4858	0.585884	0.839921		P07355	Annexin A2 OS=Homo sapiens GN=ANXA2 PE=1 SV=2 - [ANXA2_HUMAN]
1.48733	0.557091			1.54456	0.549567			O00483	NADH dehydrogenase [ubiquinone] 1 alpha subcomplex subunit 4 OS=Homo sapiens GN=NDUFA4 PE=1 SV=1 - [NDUA4_HUMAN]
1.50477	0.598406	1.03272		1.54656	0.57881	1.12574		P40925	Malate dehydrogenase, cytoplasmic OS=Homo sapiens GN=MDH1 PE=1 SV=4 - [MDHC_HUMAN]
1.58846	0.621015	0.633333		1.65937	0.562545	0.732572	3.88763	P26641	Elongation factor 1-gamma OS=Homo sapiens GN=EEF1G PE=1 SV=3 - [EF1G_HUMAN]
1.92962	0.766592	1.17947	1.13567	1.80887	0.626595	1.8713	1.06841	Q6PI52	Calmodulin OS=Danio rerio GN=calm1a PE=2 SV=3 - [CALM_DANRE]
1.64996	0.632769	0.405423		1.70782	0.561862	0.708886		P12277	Creatine kinase B-type OS=Homo sapiens GN=CKB PE=1 SV=1 - [KCRB_HUMAN]
1.50636	0.664374	0.409368	0.590926	1.58599	0.593392	0.763082	0.621805	P61158	Actin-related protein 3 OS=Homo sapiens GN=ACTR3 PE=1 SV=3 - [ARP3_HUMAN]
1.59574	0.611875	0.79773	0.986832	1.59148	0.567078	0.87315		P11142	Heat shock cognate 71 kDa protein OS=Homo sapiens GN=HSPA8 PE=1 SV=1 - [HSP7C_HUMAN]
1.51196	0.270692			1.33993	0.517179			P80511	Protein S100-A12 OS=Homo sapiens GN=S100A12 PE=1 SV=2 - [S10AC_HUMAN]
1.53339	0.611306	0.823077		1.53417	0.582413	1.29601	1.1104	P26038	Moesin OS=Homo sapiens GN=MSN PE=1 SV=3 - [MOES_HUMAN]
1.6521	0.667373	0.623011		1.71549	0.572038	0.563979	1.00782	P27797	Calreticulin OS=Homo sapiens GN=CALR PE=1 SV=1 - [CALR_HUMAN]
1.81143	0.543356	0.686387		1.99461	0.540248	0.654211		P04632	Calpain small subunit 1 OS=Homo sapiens GN=CAPNS1 PE=1 SV=1 - [CPNS1_HUMAN]
1.61529	0.620213	0.712151		1.70935	0.571555	0.899257		P06576	ATP synthase subunit beta, mitochondrial OS=Homo sapiens GN=ATP5B PE=1 SV=3 - [ATPB_HUMAN]
1.85722	0.658193			1.66887	0.550564			P05386	60S acidic ribosomal protein P1 OS=Homo sapiens GN=RPLP1 PE=1 SV=1 - [RLA1_HUMAN]
1.82546	0.644939	1.45634		1.93086	0.635296	1.73424		Q2KJ93	Cell division control protein 42 homolog OS=Bos taurus GN=CDC42 PE=1 SV=1 - [CDC42_BOVIN]
1.56511	0.606984			1.59808	0.561595		1.62882	Q9BUF5	Tubulin beta-6 chain OS=Homo sapiens GN=TUBB6 PE=1 SV=1 - [TBB6_HUMAN]
1.56398	0.655433	1.37867		1.57476	0.593043	1.1271		P28838-2	Isoform 2 of Cytosol aminopeptidase OS=Homo sapiens GN=LAP3 - [AMPL_HUMAN]
1.57476	0.695365			1.5656	0.600077	1.22092		P61088	Ubiquitin-conjugating enzyme E2 N OS=Homo sapiens GN=UBE2N PE=1 SV=1 - [UBE2N_HUMAN]
1.55674	0.666808			1.55831	0.578903	7.66682		O15511	Actin-related protein 2/3 complex subunit 5 OS=Homo sapiens GN=ARPC5 PE=1 SV=3 - [ARPC5_HUMAN]
								P14618-2	Isoform M1 of Pyruvate kinase PKM OS=Homo sapiens GN=PKM - [KPYM_HUMAN]
1.583	0.601293	0.679273	2.40241	1.59871	0.556006	0.588563	1.07948	P29401	Transketolase OS=Homo sapiens GN=TKT PE=1 SV=3 - [TKT_HUMAN]
1.41559	0.578279			1.33074	0.539124			P61223	Ras-related protein Rap-1b OS=Bos taurus GN=RAP1B PE=2 SV=1 - [RAP1B_BOVIN]
1.51665	0.623504	1.18157		1.54447	0.567324	1.68674		P09211	Glutathione S-transferase P OS=Homo sapiens GN=GSTP1 PE=1 SV=2 - [GSTP1_HUMAN]
1.60294	0.591444			1.82981	0.553311	0.971381		P61586	Transforming protein RhoA OS=Homo sapiens GN=RHOA PE=1 SV=1 - [RHOA_HUMAN]
2.54893	0.708921			1.86287	0.613479	7.78776	1.71075	P63208	S-phase kinase-associated protein 1 OS=Homo sapiens GN=SKP1 PE=1 SV=2 - [SKP1_HUMAN]
1.51567	0.641328	0.667746	1.0233	1.56435	0.567509	0.601993	1.79742	P10809	60 kDa heat shock protein, mitochondrial OS=Homo sapiens GN=HSPD1 PE=1 SV=2 - [CH60_HUMAN]
1.51343	0.642659	0.618078		1.46165	0.571096	0.510571		P07195	L-lactate dehydrogenase B chain OS=Homo sapiens GN=LDHB PE=1 SV=2 - [LDHB_HUMAN]
1.53233	0.652506	0.755927	1.0924	1.55279	0.562791	0.860087	0.676917	Q01853	Transitional endoplasmic reticulum ATPase OS=Mus musculus GN=Vcp PE=1 SV=4 - [TERA_MOUSE]
1.62423	0.620687	0.637296		1.70877	0.581781	1.16952		P04899	Guanine nucleotide-binding protein G(i) subunit alpha-2 OS=Homo sapiens GN=GNAI2 PE=1 SV=3 - [GNAI2_HUMAN]
1.51291	0.648732	0.775431		1.53689	0.580334	0.735381		P54819-2	Isoform 2 of Adenylate kinase 2, mitochondrial OS=Homo sapiens GN=AK2 - [KAD2_HUMAN]
1.79979	0.625456	0.495911	0.763741	1.84612	0.577131	1.48694		P68104	Elongation factor 1-alpha 1 OS=Homo sapiens GN=EEF1A1 PE=1 SV=1 - [EF1A1_HUMAN]
1.66572	0.635151	0.84178		1.6905	0.555854	0.903216		P33241	Lymphocyte-specific protein 1 OS=Homo sapiens GN=LSP1 PE=1 SV=1 - [LSP1_HUMAN]
1.57851	0.658276			1.55849	0.58853	5.64603	1.84679	P22626-2	Isoform A2 of Heterogeneous nuclear ribonucleoproteins A2/B1 OS=Homo sapiens GN=HNRNPA2B1 - [ROA2_HUMAN]
1.6045	0.637959	0.642477		1.54876	0.580483	0.880673	1.41709	Q16555	Dihydropyrimidinase-related protein 2 OS=Homo sapiens GN=DPYSL2 PE=1 SV=1 - [DPYL2_HUMAN]
1.66978	0.618913	0.551411		1.76689	0.596988	0.611859		P68037	Ubiquitin-conjugating enzyme E2 L3 OS=Mus musculus GN=Ube2l3 PE=2 SV=1 - [UB2L3_MOUSE]
1.74917	0.705956			1.65885	0.5628		1.11092	P67936	Tropomyosin alpha-4 chain OS=Homo sapiens GN=TPM4 PE=1 SV=3 - [TPM4_HUMAN]
1.57906	0.663818	0.802003		1.59843	0.58968	1.09406		P21281	V-type proton ATPase subunit B, brain isoform OS=Homo sapiens GN=ATP6V1B2 PE=1 SV=3 - [VATB2_HUMAN]
	0.656814				0.572391			P13760	HLA class II histocompatibility antigen, DRB1-4 beta chain OS=Homo sapiens GN=HLA-DRB1 PE=1 SV=1 - [2B14_HUMAN]
1.92653	0.615508			1.70604	0.575513			O75964	ATP synthase subunit g, mitochondrial OS=Homo sapiens GN=ATP5L PE=1 SV=3 - [ATP5L_HUMAN]
1.63729	0.618809	0.741847	1.2652	1.80085	0.572181	0.813591	1.07944	P52209	6-phosphogluconate dehydrogenase, decarboxylating OS=Homo sapiens GN=PGD PE=1 SV=3 - [6PGD_HUMAN]
2.79543	0.673055			2.66867	0.460549			P08238	Heat shock protein HSP 90-beta OS=Homo sapiens GN=HSP90AB1 PE=1 SV=4 - [HS90B_HUMAN]
	0.703398				0.588917			P11499	Heat shock protein HSP 90-beta OS=Mus musculus GN=Hsp90ab1 PE=1 SV=3 - [HS90B_MOUSE]
1.61584	0.662881			1.57766	0.63731			P62820	Ras-related protein Rab-1A OS=Homo sapiens GN=RAB1A PE=1 SV=3 - [RAB1A_HUMAN]
1.49643	0.602942	0.926385		1.57233	0.573974	0.832973		P07741	Adenine phosphoribosyltransferase OS=Homo sapiens GN=APRT PE=1 SV=2 - [APT_HUMAN]
								Q9BQE3	Tubulin alpha-1C chain OS=Homo sapiens GN=TUBA1C PE=1 SV=1 - [TBA1C_HUMAN]
1.57056	0.6013	0.85508	0.74516	1.61552	0.56239	1.25684		P12814	Alpha-actinin-1 OS=Homo sapiens GN=ACTN1 PE=1 SV=2 - [ACTN1_HUMAN]
1.58265	0.693878	0.573527		1.42321	0.544676			P00441	Superoxide dismutase [Cu-Zn] OS=Homo sapiens GN=SOD1 PE=1 SV=2 - [SODC_HUMAN]
1.61266	0.66829			1.69517	0.579975	1.36865	0.760944	P09651-2	Isoform A1-A of Heterogeneous nuclear ribonucleoprotein A1 OS=Homo sapiens GN=HNRNPA1 - [ROA1_HUMAN]
1.52142	0.669217			1.46237	0.610841			P27348	14-3-3 protein theta OS=Homo sapiens GN=YWHAQ PE=1 SV=1 - [1433T_HUMAN]
1.60064	0.548295	0.421935		1.70404	0.545012	0.966426		P50395	Rab GDP dissociation inhibitor beta OS=Homo sapiens GN=GDI2 PE=1 SV=2 - [GDIB_HUMAN]
1.63493	0.632774		0.896541	1.63149	0.597159			Q15181	Inorganic pyrophosphatase OS=Homo sapiens GN=PPA1 PE=1 SV=2 - [IPYR_HUMAN]
1.66978	0.801186	0.853243		1.58214	0.74024	0.748083		P04179	Superoxide dismutase [Mn], mitochondrial OS=Homo sapiens GN=SOD2 PE=1 SV=2 - [SODM_HUMAN]
1.69633	0.677322	0.683696		1.56311	0.565407	1.15798	8.29921	P06753-2	Isoform 2 of Tropomyosin alpha-3 chain OS=Homo sapiens GN=TPM3 - [TPM3_HUMAN]
1.6818	0.619954	0.807217		1.68222	0.573597	1.77365		P23528	Cofilin-1 OS=Homo sapiens GN=CFL1 PE=1 SV=3 - [COF1_HUMAN]
1.58637	0.64398	0.624464		1.48202	0.562307	0.688188	1.79785	P46783	40S ribosomal protein S10 OS=Homo sapiens GN=RPS10 PE=1 SV=1 - [RS10_HUMAN]
1.73677	0.635421			1.80617	0.588511	0.919443	1.29893	P49721	Proteasome subunit beta type-2 OS=Homo sapiens GN=PSMB2 PE=1 SV=1 - [PSB2_HUMAN]
1.5567	0.646368	0.765059		1.62757	0.563556	1.15069		P09467	Fructose-1,6-bisphosphatase 1 OS=Homo sapiens GN=FBP1 PE=1 SV=5 - [F16P1_HUMAN]
1.74287	0.609012			1.79514	0.561149	1.79268		P07737	Profilin-1 OS=Homo sapiens GN=PFN1 PE=1 SV=2 - [PROF1_HUMAN]
1.5199	0.617563	0.69856		1.51775	0.564931	0.652603		Q16864	V-type proton ATPase subunit F OS=Homo sapiens GN=ATP6V1F PE=1 SV=2 - [VATF_HUMAN]
1.58951	0.64809	0.826407		1.75912	0.55245	0.897495	1.3432	Q99714	3-hydroxyacyl-CoA dehydrogenase type-2 OS=Homo sapiens GN=HSD17B10 PE=1 SV=3 - [HCD2_HUMAN]
1.76532	0.610337	0.523632		1.85918	0.618532	0.58562		Q9H0U4	Ras-related protein Rab-1B OS=Homo sapiens GN=RAB1B PE=1 SV=1 - [RAB1B_HUMAN]
								P63313	Thymosin beta-10 OS=Homo sapiens GN=TMSB10 PE=1 SV=2 - [TYB10_HUMAN]
1.6739	0.601622			1.74681	0.559122	7.5781		O75947	ATP synthase subunit d, mitochondrial OS=Homo sapiens GN=ATP5H PE=1 SV=3 - [ATP5H_HUMAN]
1.52623	0.653734	0.758933	0.757567	1.53091	0.587264	0.945415	0.713734	Q9Y490	Talin-1 OS=Homo sapiens GN=TLN1 PE=1 SV=3 - [TLN1_HUMAN]
1.3258	0.672034			1.19346	0.649287			Q8CGP6	Histone H2A type 1-H OS=Mus musculus GN=Hist1h2ah PE=1 SV=3 - [H2A1H_MOUSE]
1.70716	0.598818	0.797962		1.68681	0.567098	0.812751		P63241	Eukaryotic translation initiation factor 5A-1 OS=Homo sapiens GN=EIF5A PE=1 SV=2 - [IF5A1_HUMAN]
1.62463	0.588696			1.62191	0.559013	0.808542		P59998	Actin-related protein 2/3 complex subunit 4 OS=Homo sapiens GN=ARPC4 PE=1 SV=3 - [ARPC4_HUMAN]
1.61542	0.673012	0.354473		1.66918	0.577891	1.23675		Q06830	Peroxiredoxin-1 OS=Homo sapiens GN=PRDX1 PE=1 SV=1 - [PRDX1_HUMAN]
1.57243	0.597667	0.915127		1.61319	0.57145	1.31801		P07900	Heat shock protein HSP 90-alpha OS=Homo sapiens GN=HSP90AA1 PE=1 SV=5 - [HS90A_HUMAN]
0.779972	0.675562			0.699474	0.573697			Q16777	Histone H2A type 2-C OS=Homo sapiens GN=HIST2H2AC PE=1 SV=4 - [H2A2C_HUMAN]
1.51159	0.585879	0.713223		1.63316	0.56505	0.745591		P00338	L-lactate dehydrogenase A chain OS=Homo sapiens GN=LDHA PE=1 SV=2 - [LDHA_HUMAN]
1.60597	0.624372	0.912402		1.66645	0.579478	1.07628	0.917714	Q06323	Proteasome activator complex subunit 1 OS=Homo sapiens GN=PSME1 PE=1 SV=1 - [PSME1_HUMAN]
1.53801	0.633713	0.620385	1.66572	1.51588	0.576613	1.04674	2.1052	P38606	V-type proton ATPase catalytic subunit A OS=Homo sapiens GN=ATP6V1A PE=1 SV=2 - [VATA_HUMAN]
1.54093	0.631361	0.903109		1.51704	0.559893	1.15877		P30048	Thioredoxin-dependent peroxide reductase, mitochondrial OS=Homo sapiens GN=PRDX3 PE=1 SV=3 - [PRDX3_HUMAN]
1.55588	0.671791			1.5984	0.575306			O60234	Glia maturation factor gamma OS=Homo sapiens GN=GMFG PE=1 SV=1 - [GMFG_HUMAN]
1.53154	0.608847	1.54065		1.59287	0.547474	0.831563		P55263-2	Isoform 2 of Adenosine kinase OS=Homo sapiens GN=ADK - [ADK_HUMAN]
1.50283	0.619813			1.56577	0.594362	3.19703		P23396	40S ribosomal protein S3 OS=Homo sapiens GN=RPS3 PE=1 SV=2 - [RS3_HUMAN]
1.70667	0.608274			1.72539	0.548517			O60664-4	Isoform 4 of Perilipin-3 OS=Homo sapiens GN=PLIN3 - [PLIN3_HUMAN]
1.6373	0.669771			1.51076	0.633236	5.62036		Q01469	Fatty acid-binding protein, epidermal OS=Homo sapiens GN=FABP5 PE=1 SV=3 - [FABP5_HUMAN]
1.513	0.600756	0.546493		1.60003	0.565533	0.842372	1.01784	Q9Y3Z3	Deoxynucleoside triphosphate triphosphohydrolase SAMHD1 OS=Homo sapiens GN=SAMHD1 PE=1 SV=2 - [SAMH1_HUMAN]
1.52805	0.606833			1.50868	0.585498			Q14847	LIM and SH3 domain protein 1 OS=Homo sapiens GN=LASP1 PE=1 SV=2 - [LASP1_HUMAN]
1.76017	0.584863	1.31312		1.73476	0.453373	1.32653		P16104	Histone H2AX OS=Homo sapiens GN=H2AFX PE=1 SV=2 - [H2AX_HUMAN]
1.509	0.607962	0.721259	1.0607	1.66289	0.565739	0.879126	0.831959	P30041	Peroxiredoxin-6 OS=Homo sapiens GN=PRDX6 PE=1 SV=3 - [PRDX6_HUMAN]
1.66811	0.609976			1.862	0.54511	0.542405		P30044-2	Isoform Cytoplasmic+peroxisomal of Peroxiredoxin-5, mitochondrial OS=Homo sapiens GN=PRDX5 - [PRDX5_HUMAN]
1.6119	0.655491	0.653995		1.57758	0.813696	0.518238		Q9UK45	U6 snRNA-associated Sm-like protein LSm7 OS=Homo sapiens GN=LSM7 PE=1 SV=1 - [LSM7_HUMAN]
1.5743	0.650983	0.838938		1.57341	0.582165	2.05487	0.204153	P21333-2	Isoform 2 of Filamin-A OS=Homo sapiens GN=FLNA - [FLNA_HUMAN]
1.65191	0.688379	1.16829		1.62582	0.568208	1.03588	0.915385	P23381	Tryptophan--tRNA ligase, cytoplasmic OS=Homo sapiens GN=WARS PE=1 SV=2 - [SYWC_HUMAN]
1.54542	0.612268			1.56087	0.568372	1.33303		P08133	Annexin A6 OS=Homo sapiens GN=ANXA6 PE=1 SV=3 - [ANXA6_HUMAN]
1.59091	0.60212	0.917278	0.573142	1.66378	0.549541	1.61558	0.625114	P37837	Transaldolase OS=Homo sapiens GN=TALDO1 PE=1 SV=2 - [TALDO_HUMAN]
1.54951	0.620511	0.646578		1.58645	0.575875	0.781846	1.41073	O60814	Histone H2B type 1-K OS=Homo sapiens GN=HIST1H2BK PE=1 SV=3 - [H2B1K_HUMAN]
1.60945	0.636539	0.618636		1.53247	0.557952	0.676386		P19971	Thymidine phosphorylase OS=Homo sapiens GN=TYMP PE=1 SV=2 - [TYPH_HUMAN]
1.55714	0.601907	0.83221	0.875549	1.62328	0.572392	0.924721	0.428425	Q00610-2	Isoform 2 of Clathrin heavy chain 1 OS=Homo sapiens GN=CLTC - [CLH1_HUMAN]
1.5834	0.619747	0.834269		1.69546	0.587123	1.83144		O75083	WD repeat-containing protein 1 OS=Homo sapiens GN=WDR1 PE=1 SV=4 - [WDR1_HUMAN]
1.6001	0.663199			1.50833	0.576159	1.4		P51858	Hepatoma-derived growth factor OS=Homo sapiens GN=HDGF PE=1 SV=1 - [HDGF_HUMAN]
1.66264	0.587222			1.75675	0.530746	2.02413		Q9Y2Q3	Glutathione S-transferase kappa 1 OS=Homo sapiens GN=GSTK1 PE=1 SV=3 - [GSTK1_HUMAN]
1.60842	0.609219	0.654213	0.927484	1.61219	0.546568	1.33518	0.384457	O43707	Alpha-actinin-4 OS=Homo sapiens GN=ACTN4 PE=1 SV=2 - [ACTN4_HUMAN]
1.6452	0.530953	0.557391		1.81952	0.528547	5.34686		P62805	Histone H4 OS=Homo sapiens GN=HIST1H4A PE=1 SV=2 - [H4_HUMAN]
1.64258	0.62931	0.714995		1.72699	0.575612	0.720069	0.805266	Q15691	Microtubule-associated protein RP/EB family member 1 OS=Homo sapiens GN=MAPRE1 PE=1 SV=3 - [MARE1_HUMAN]
1.55413	0.681994	0.860163		1.61044	0.583645	0.713335		P60842	Eukaryotic initiation factor 4A-I OS=Homo sapiens GN=EIF4A1 PE=1 SV=1 - [IF4A1_HUMAN]
1.52228	0.642424	1.00379		1.52926	0.591483	0.884608		Q14764	Major vault protein OS=Homo sapiens GN=MVP PE=1 SV=4 - [MVP_HUMAN]
1.56752	0.594801			1.54257	0.584139			P62829	60S ribosomal protein L23 OS=Homo sapiens GN=RPL23 PE=1 SV=1 - [RL23_HUMAN]
3.25214	0.68935	0.732302	0.431341	2.26484	0.466032	0.621991	0.352461	Q01518	Adenylyl cyclase-associated protein 1 OS=Homo sapiens GN=CAP1 PE=1 SV=5 - [CAP1_HUMAN]
1.45714	0.662693	0.668434		1.39644	0.585672	0.622014	2.46931	P04083	Annexin A1 OS=Homo sapiens GN=ANXA1 PE=1 SV=2 - [ANXA1_HUMAN]
1.51579	0.620227	0.558028		1.58543	0.542982	1.03971	1.46601	P06744	Glucose-6-phosphate isomerase OS=Homo sapiens GN=GPI PE=1 SV=4 - [G6PI_HUMAN]
1.55242	0.570429	0.926061	0.877961	1.65303	0.570369	0.948311	0.751722	P46940	Ras GTPase-activating-like protein IQGAP1 OS=Homo sapiens GN=IQGAP1 PE=1 SV=1 - [IQGA1_HUMAN]
1.60389	0.607461	0.892761		1.68221	0.563205	1.01443		O15144	Actin-related protein 2/3 complex subunit 2 OS=Homo sapiens GN=ARPC2 PE=1 SV=1 - [ARPC2_HUMAN]
1.38185	0.669175	0.689946		1.14747	0.551531	0.569827		Q01518-2	Isoform 2 of Adenylyl cyclase-associated protein 1 OS=Homo sapiens GN=CAP1 - [CAP1_HUMAN]
1.50818	0.602583			1.42931	0.593998		0.147657	Q13404	Ubiquitin-conjugating enzyme E2 variant 1 OS=Homo sapiens GN=UBE2V1 PE=1 SV=2 - [UB2V1_HUMAN]
1.45781	0.596413	1.59323		1.49993	0.540181	1.3616	1.15454	O95336	6-phosphogluconolactonase OS=Homo sapiens GN=PGLS PE=1 SV=2 - [6PGL_HUMAN]
1.44495	0.640138	1.11916		1.23646	0.55118	1.36597		P01034	Cystatin-C OS=Homo sapiens GN=CST3 PE=1 SV=1 - [CYTC_HUMAN]
1.466	0.662046			1.44482	0.583973			P68366	Tubulin alpha-4A chain OS=Homo sapiens GN=TUBA4A PE=1 SV=1 - [TBA4A_HUMAN]
1.44406	0.575467			1.46879	0.573806			Q9NUQ9	Protein FAM49B OS=Homo sapiens GN=FAM49B PE=1 SV=1 - [FA49B_HUMAN]
1.475	0.634016	1.02659		1.49084	0.563053	0.698959		P25705	ATP synthase subunit alpha, mitochondrial OS=Homo sapiens GN=ATP5A1 PE=1 SV=1 - [ATPA_HUMAN]
1.58725	0.678779			1.50422	0.588958			P30086	Phosphatidylethanolamine-binding protein 1 OS=Homo sapiens GN=PEBP1 PE=1 SV=3 - [PEBP1_HUMAN]
1.48172	0.642661			1.58517	0.567857	0.505671	0.336807	P28482	Mitogen-activated protein kinase 1 OS=Homo sapiens GN=MAPK1 PE=1 SV=3 - [MK01_HUMAN]
1.55918	0.608771	0.582983		1.63375	0.556629	0.952813		Q96KP4	Cytosolic non-specific dipeptidase OS=Homo sapiens GN=CNDP2 PE=1 SV=2 - [CNDP2_HUMAN]
1.50721	0.671499	0.602483		1.45241	0.6023	1.18568		P19878	Neutrophil cytosol factor 2 OS=Homo sapiens GN=NCF2 PE=1 SV=2 - [NCF2_HUMAN]
1.68799	0.945046			1.32607	0.635752			Q9Y2Q5	Ragulator complex protein LAMTOR2 OS=Homo sapiens GN=LAMTOR2 PE=1 SV=1 - [LTOR2_HUMAN]
1.51853	0.630265	0.462942		1.53327	0.586827	0.747417		P07203	Glutathione peroxidase 1 OS=Homo sapiens GN=GPX1 PE=1 SV=4 - [GPX1_HUMAN]
1.48171	0.650072	1.41347		1.58864	0.585423	0.89694		P68133	Actin, alpha skeletal muscle OS=Homo sapiens GN=ACTA1 PE=1 SV=1 - [ACTS_HUMAN]
1.57739	0.658275	0.912224		1.76809	0.583689	2.85516	1.98382	P63243	Guanine nucleotide-binding protein subunit beta-2-like 1 OS=Bos taurus GN=GNB2L1 PE=2 SV=3 - [GBLP_BOVIN]
1.76562	0.595146			1.77387	0.56649			P04080	Cystatin-B OS=Homo sapiens GN=CSTB PE=1 SV=2 - [CYTB_HUMAN]
1.58856	0.686417			1.79925	0.616045			P63099	Calcineurin subunit B type 1 OS=Bos taurus GN=PPP3R1 PE=1 SV=2 - [CANB1_BOVIN]
1.57948	0.614912	0.492182		1.66499	0.571246	0.715828		P62330	ADP-ribosylation factor 6 OS=Homo sapiens GN=ARF6 PE=1 SV=2 - [ARF6_HUMAN]
1.61861	0.620236	0.654956	0.808788	1.62108	0.574677	0.753906	0.896254	P35579	Myosin-9 OS=Homo sapiens GN=MYH9 PE=1 SV=4 - [MYH9_HUMAN]
1.50394	0.628628	1.25904		1.34641	0.590834	0.709579		P52565	Rho GDP-dissociation inhibitor 1 OS=Homo sapiens GN=ARHGDIA PE=1 SV=3 - [GDIR1_HUMAN]
1.55344	0.580352	1.21294		1.61786	0.548862	1.09609		O35129	Prohibitin-2 OS=Mus musculus GN=Phb2 PE=1 SV=1 - [PHB2_MOUSE]
1.47268	0.736967			1.50809	0.615475			P61769	Beta-2-microglobulin OS=Homo sapiens GN=B2M PE=1 SV=1 - [B2MG_HUMAN]
1.67485	0.609606			1.88772	0.568041			P05141	ADP/ATP translocase 2 OS=Homo sapiens GN=SLC25A5 PE=1 SV=7 - [ADT2_HUMAN]
1.68758	0.760352	0.814828		1.63882	0.706354	1.06737		P41567	Eukaryotic translation initiation factor 1 OS=Homo sapiens GN=EIF1 PE=1 SV=1 - [EIF1_HUMAN]
1.61915	0.639833			1.48353	0.548484			Q9BRA2	Thioredoxin domain-containing protein 17 OS=Homo sapiens GN=TXNDC17 PE=1 SV=1 - [TXD17_HUMAN]
1.57945	0.610623	0.981306		1.58668	0.56241	2.53403		Q9UI08	Ena/VASP-like protein OS=Homo sapiens GN=EVL PE=1 SV=2 - [EVL_HUMAN]
1.66038	0.641769	0.916291		1.63425	0.570761	0.990333		P08107	Heat shock 70 kDa protein 1A/1B OS=Homo sapiens GN=HSPA1A PE=1 SV=5 - [HSP71_HUMAN]
1.42669	0.627832	0.482165		1.37678	0.60387	0.401119		P62841	40S ribosomal protein S15 OS=Homo sapiens GN=RPS15 PE=1 SV=2 - [RS15_HUMAN]
1.4839	0.625079	0.519511		1.49715	0.549199	0.678087		P18206-2	Isoform 1 of Vinculin OS=Homo sapiens GN=VCL - [VINC_HUMAN]
1.68569	0.683181			1.68348	0.583672			P40121	Macrophage-capping protein OS=Homo sapiens GN=CAPG PE=1 SV=2 - [CAPG_HUMAN]
1.52707	0.702375	0.69676		1.63324	0.632605	1.3383		Q9H4M9	EH domain-containing protein 1 OS=Homo sapiens GN=EHD1 PE=1 SV=2 - [EHD1_HUMAN]
1.59742	0.616832	0.614955		1.64519	0.552861	0.895966		P29350	Tyrosine-protein phosphatase non-receptor type 6 OS=Homo sapiens GN=PTPN6 PE=1 SV=1 - [PTN6_HUMAN]
								P84090	Enhancer of rudimentary homolog OS=Homo sapiens GN=ERH PE=1 SV=1 - [ERH_HUMAN]
1.66337	0.60854			1.67406	0.600725	1.05278	0.599062	Q6IBS0	Twinfilin-2 OS=Homo sapiens GN=TWF2 PE=1 SV=2 - [TWF2_HUMAN]
1.48608	0.586736			1.55694	0.538059			P04233-2	Isoform 2 of HLA class II histocompatibility antigen gamma chain OS=Homo sapiens GN=CD74 - [HG2A_HUMAN]
1.62827	0.574365	1.02046		1.7	0.595248	1.25572		P18085	ADP-ribosylation factor 4 OS=Homo sapiens GN=ARF4 PE=1 SV=3 - [ARF4_HUMAN]
1.65341	0.653477			1.71823	0.540177			P30049	ATP synthase subunit delta, mitochondrial OS=Homo sapiens GN=ATP5D PE=1 SV=2 - [ATPD_HUMAN]
1.59782	0.66042	0.656995		1.59141	0.604497	0.447849		P30040	Endoplasmic reticulum resident protein 29 OS=Homo sapiens GN=ERP29 PE=1 SV=4 - [ERP29_HUMAN]
1.56386	0.644678	0.736756		1.4841	0.555418	0.788838		P32119	Peroxiredoxin-2 OS=Homo sapiens GN=PRDX2 PE=1 SV=5 - [PRDX2_HUMAN]
2.01623	0.687608			2.61571	0.493362			P61978-2	Isoform 2 of Heterogeneous nuclear ribonucleoprotein K OS=Homo sapiens GN=HNRNPK - [HNRPK_HUMAN]
1.51985	0.629491			1.52977	0.606505			Q9Y696	Chloride intracellular channel protein 4 OS=Homo sapiens GN=CLIC4 PE=1 SV=4 - [CLIC4_HUMAN]
1.56631	0.633074			1.53942	0.562617			P52907	F-actin-capping protein subunit alpha-1 OS=Homo sapiens GN=CAPZA1 PE=1 SV=3 - [CAZA1_HUMAN]
1.55592	0.644939			1.56791	0.574931	1.59199		P38646	Stress-70 protein, mitochondrial OS=Homo sapiens GN=HSPA9 PE=1 SV=2 - [GRP75_HUMAN]
1.77016	0.693492			1.60123	0.614531			P35754	Glutaredoxin-1 OS=Homo sapiens GN=GLRX PE=1 SV=2 - [GLRX1_HUMAN]
1.53519	0.601986	0.564064		1.62818	0.566613	0.871839	0.771962	P40939	Trifunctional enzyme subunit alpha, mitochondrial OS=Homo sapiens GN=HADHA PE=1 SV=2 - [ECHA_HUMAN]
1.76285	0.665909	0.898353		1.72972	0.600981	1.25922		P61026	Ras-related protein Rab-10 OS=Homo sapiens GN=RAB10 PE=1 SV=1 - [RAB10_HUMAN]
1.51729	0.57346			1.68281	0.541548	0.958335		Q9HB71	Calcyclin-binding protein OS=Homo sapiens GN=CACYBP PE=1 SV=2 - [CYBP_HUMAN]
1.72806	0.631545	0.863141		1.80954	0.535634	0.669741	1.07143	O75531	Barrier-to-autointegration factor OS=Homo sapiens GN=BANF1 PE=1 SV=1 - [BAF_HUMAN]
1.58171	0.609748			1.62189	0.594875			P08865	40S ribosomal protein SA OS=Homo sapiens GN=RPSA PE=1 SV=4 - [RSSA_HUMAN]
1.63287	0.664658			1.42213	0.561595	1.47681		Q15121	Astrocytic phosphoprotein PEA-15 OS=Homo sapiens GN=PEA15 PE=1 SV=2 - [PEA15_HUMAN]
1.44348	0.616458	0.869719		1.59818	0.564336			O14818	Proteasome subunit alpha type-7 OS=Homo sapiens GN=PSMA7 PE=1 SV=1 - [PSA7_HUMAN]
1.79603	0.598826	1.20271		1.71133	0.568408	1.10401		P78371	T-complex protein 1 subunit beta OS=Homo sapiens GN=CCT2 PE=1 SV=4 - [TCPB_HUMAN]
1.63765	0.589438	0.805384	0.684348	1.77109	0.531272	0.983402		P40926	Malate dehydrogenase, mitochondrial OS=Homo sapiens GN=MDH2 PE=1 SV=3 - [MDHM_HUMAN]
1.56292	0.756613	0.73159		1.43588	0.615947	0.703912		P58546	Myotrophin OS=Homo sapiens GN=MTPN PE=1 SV=2 - [MTPN_HUMAN]
1.53747	0.697137			1.42769	0.59905	0.259096		P53999	Activated RNA polymerase II transcriptional coactivator p15 OS=Homo sapiens GN=SUB1 PE=1 SV=3 - [TCP4_HUMAN]
1.6458	0.609138	0.571005		1.63025	0.595624	0.856446		Q9H223	EH domain-containing protein 4 OS=Homo sapiens GN=EHD4 PE=1 SV=1 - [EHD4_HUMAN]
1.50101	0.70319	0.967546		1.29314	0.587789			P62942	Peptidyl-prolyl cis-trans isomerase FKBP1A OS=Homo sapiens GN=FKBP1A PE=1 SV=2 - [FKB1A_HUMAN]
1.61375	0.630425			1.66847	0.579913	1.58921		Q13177	Serine/threonine-protein kinase PAK 2 OS=Homo sapiens GN=PAK2 PE=1 SV=3 - [PAK2_HUMAN]
1.56425	0.631935			1.60679	0.568222			P25786	Proteasome subunit alpha type-1 OS=Homo sapiens GN=PSMA1 PE=1 SV=1 - [PSA1_HUMAN]
1.57608	0.614667	0.477345		1.79274	0.574198	3.02377		P32969	60S ribosomal protein L9 OS=Homo sapiens GN=RPL9 PE=1 SV=1 - [RL9_HUMAN]
1.59455	0.657436	0.721545	0.86342	1.61989	0.5745	0.5268	0.759156	P13639	Elongation factor 2 OS=Homo sapiens GN=EEF2 PE=1 SV=4 - [EF2_HUMAN]
1.5521	0.615017	0.38878		1.63102	0.571805	0.808553		P18124	60S ribosomal protein L7 OS=Homo sapiens GN=RPL7 PE=1 SV=1 - [RL7_HUMAN]
1.59866	0.675351			1.59795	0.597229			Q15370	Transcription elongation factor B polypeptide 2 OS=Homo sapiens GN=TCEB2 PE=1 SV=1 - [ELOB_HUMAN]
1.30554	0.778635			1.17263	0.446642			P62306	Small nuclear ribonucleoprotein F OS=Homo sapiens GN=SNRPF PE=1 SV=1 - [RUXF_HUMAN]
1.52538	0.642763	0.632988		1.53004	0.579112	1.08491		Q9H4A4	Aminopeptidase B OS=Homo sapiens GN=RNPEP PE=1 SV=2 - [AMPB_HUMAN]
1.63692	0.65408			1.66697	0.546357			P47755	F-actin-capping protein subunit alpha-2 OS=Homo sapiens GN=CAPZA2 PE=1 SV=3 - [CAZA2_HUMAN]
1.54977	0.698528	0.610136	0.338637	1.51592	0.617558	0.641157	0.821202	P06703	Protein S100-A6 OS=Homo sapiens GN=S100A6 PE=1 SV=1 - [S10A6_HUMAN]
1.42896	0.669311			1.28977	0.665177			P32320	Cytidine deaminase OS=Homo sapiens GN=CDA PE=1 SV=2 - [CDD_HUMAN]
1.58723	0.644524			1.65656	0.534846			P35268	60S ribosomal protein L22 OS=Homo sapiens GN=RPL22 PE=1 SV=2 - [RL22_HUMAN]
1.72227	0.648351			1.90173	0.496747			P61978-3	Isoform 3 of Heterogeneous nuclear ribonucleoprotein K OS=Homo sapiens GN=HNRNPK - [HNRPK_HUMAN]
1.61354	0.547705			1.71068	0.543187			P62834	Ras-related protein Rap-1A OS=Homo sapiens GN=RAP1A PE=1 SV=1 - [RAP1A_HUMAN]
1.54425	0.571914	0.856179		1.73399	0.551378	3.29616		P12236	ADP/ATP translocase 3 OS=Homo sapiens GN=SLC25A6 PE=1 SV=4 - [ADT3_HUMAN]
1.75898	0.693595	0.842095		1.66154	0.538254	0.69798		P20674	Cytochrome c oxidase subunit 5A, mitochondrial OS=Homo sapiens GN=COX5A PE=1 SV=2 - [COX5A_HUMAN]
1.52003	0.626352	0.788473	0.948212	1.52129	0.597426	4.51589	1.67261	P31146	Coronin-1A OS=Homo sapiens GN=CORO1A PE=1 SV=4 - [COR1A_HUMAN]
1.6527	0.670375	0.50438		1.63918	0.560006	0.817775		O00764-2	Isoform 2 of Pyridoxal kinase OS=Homo sapiens GN=PDXK - [PDXK_HUMAN]
1.61599	0.578406	0.618901	1.27215	1.63318	0.56992	0.926679	0.710728	P62081	40S ribosomal protein S7 OS=Homo sapiens GN=RPS7 PE=1 SV=1 - [RS7_HUMAN]
3.30826	0.942983	0.782297		2.50637	0.790956	0.684424		P20591	Interferon-induced GTP-binding protein Mx1 OS=Homo sapiens GN=MX1 PE=1 SV=4 - [MX1_HUMAN]
1.51877	0.595514	0.67713		1.58812	0.54088	0.602352		O75390	Citrate synthase, mitochondrial OS=Homo sapiens GN=CS PE=1 SV=2 - [CISY_HUMAN]
1.62759	0.619455	0.68838		1.68567	0.59771	0.951435	1.04218	Q86UX7-2	Isoform 2 of Fermitin family homolog 3 OS=Homo sapiens GN=FERMT3 - [URP2_HUMAN]
1.46711	0.634394	0.684589		1.60308	0.57537	0.9552	0.703087	P55084	Trifunctional enzyme subunit beta, mitochondrial OS=Homo sapiens GN=HADHB PE=1 SV=3 - [ECHB_HUMAN]
1.71651	0.650071			1.6377	0.565739	1.11829	2.64137	P31948	Stress-induced-phosphoprotein 1 OS=Homo sapiens GN=STIP1 PE=1 SV=1 - [STIP1_HUMAN]
1.77845	0.673258	0.704075		1.35719	0.585211	2.31009		Q92882	Osteoclast-stimulating factor 1 OS=Homo sapiens GN=OSTF1 PE=1 SV=2 - [OSTF1_HUMAN]
1.53928	0.622496			1.76831	0.538949			P61006	Ras-related protein Rab-8A OS=Homo sapiens GN=RAB8A PE=1 SV=1 - [RAB8A_HUMAN]
1.7608	0.645196			1.57594	0.569633	1.39768		P30050	60S ribosomal protein L12 OS=Homo sapiens GN=RPL12 PE=1 SV=1 - [RL12_HUMAN]
1.63076	0.645756	0.774373		1.68807	0.580475	1.01208		P48643	T-complex protein 1 subunit epsilon OS=Homo sapiens GN=CCT5 PE=1 SV=1 - [TCPE_HUMAN]
1.6599	0.6558	0.695789		1.70436	0.579657	0.816908		Q16881-4	Isoform 4 of Thioredoxin reductase 1, cytoplasmic OS=Homo sapiens GN=TXNRD1 - [TRXR1_HUMAN]
2.86095	0.728339	0.674649		3.80698	0.627609	0.722155		P08134	Rho-related GTP-binding protein RhoC OS=Homo sapiens GN=RHOC PE=1 SV=1 - [RHOC_HUMAN]
1.56271	0.63681	0.743921		1.63445	0.56619	1.77676		P30740	Leukocyte elastase inhibitor OS=Homo sapiens GN=SERPINB1 PE=1 SV=1 - [ILEU_HUMAN]
1.60911	0.609902	1.0241		1.69955	0.555648			P13667	Protein disulfide-isomerase A4 OS=Homo sapiens GN=PDIA4 PE=1 SV=2 - [PDIA4_HUMAN]
1.64747	0.63133			1.56366	0.549615			P0CW22	40S ribosomal protein S17-like OS=Homo sapiens GN=RPS17L PE=1 SV=1 - [RS17L_HUMAN]
1.46513	0.657074	0.638418		1.40352	0.589729	0.577962	1.28167	Q14697	Neutral alpha-glucosidase AB OS=Homo sapiens GN=GANAB PE=1 SV=3 - [GANAB_HUMAN]
1.49017	0.587219			1.59486	0.546761			Q15019	Septin-2 OS=Homo sapiens GN=SEPT2 PE=1 SV=1 - [SEPT2_HUMAN]
1.64012	0.63712	0.474063		1.62791	0.566234	1.83434		P11021	78 kDa glucose-regulated protein OS=Homo sapiens GN=HSPA5 PE=1 SV=2 - [GRP78_HUMAN]
1.63817	0.662002			1.57381	0.602668	7.41627		P62994	Growth factor receptor-bound protein 2 OS=Rattus norvegicus GN=Grb2 PE=1 SV=1 - [GRB2_RAT]
1.44899	0.654048	0.698318	4.31982	1.43807	0.555709	0.943894	4.52757	P13804-2	Isoform 2 of Electron transfer flavoprotein subunit alpha, mitochondrial OS=Homo sapiens GN=ETFA - [ETFA_HUMAN]
1.59156	0.684704			1.60664	0.549727			P25398	40S ribosomal protein S12 OS=Homo sapiens GN=RPS12 PE=1 SV=3 - [RS12_HUMAN]
1.45465	0.598784	2.19501		1.57466	0.565245	1.13367		Q12905	Interleukin enhancer-binding factor 2 OS=Homo sapiens GN=ILF2 PE=1 SV=2 - [ILF2_HUMAN]
1.53187	0.663887			1.54024	0.575032			P10768	S-formylglutathione hydrolase OS=Homo sapiens GN=ESD PE=1 SV=2 - [ESTD_HUMAN]
1.61867	0.68086			1.64604	0.577867	2.25139		P14854	Cytochrome c oxidase subunit 6B1 OS=Homo sapiens GN=COX6B1 PE=1 SV=2 - [CX6B1_HUMAN]
								Q29974	HLA class II histocompatibility antigen, DRB1-16 beta chain OS=Homo sapiens GN=HLA-DRB1 PE=1 SV=1 - [2B1G_HUMAN]
								Q9UJU6-2	Isoform 2 of Drebrin-like protein OS=Homo sapiens GN=DBNL - [DBNL_HUMAN]
1.19901	0.716344			0.89091	0.684549			Q9UJU6	Drebrin-like protein OS=Homo sapiens GN=DBNL PE=1 SV=1 - [DBNL_HUMAN]
1.54382	0.62187	1.06632		1.55489	0.574115	2.63846		P04040	Catalase OS=Homo sapiens GN=CAT PE=1 SV=3 - [CATA_HUMAN]
1.48418	0.59637	0.556399		1.53689	0.572088	1.18801	1.61283	P48735	Isocitrate dehydrogenase [NADP], mitochondrial OS=Homo sapiens GN=IDH2 PE=1 SV=2 - [IDHP_HUMAN]
1.54604	0.619139			1.56516	0.581878	1.03576		O75367-3	Isoform 3 of Core histone macro-H2A.1 OS=Homo sapiens GN=H2AFY - [H2AY_HUMAN]
1.54514	0.618149			1.58838	0.494031			P20290-2	Isoform 2 of Transcription factor BTF3 OS=Homo sapiens GN=BTF3 - [BTF3_HUMAN]
1.57201	0.652373	1.11183		1.47359	0.526323	1.32736		Q15404	Ras suppressor protein 1 OS=Homo sapiens GN=RSU1 PE=1 SV=3 - [RSU1_HUMAN]
1.45098	0.612805			1.26111	0.588991	3.02125	5.09832	P10412	Histone H1.4 OS=Homo sapiens GN=HIST1H1E PE=1 SV=2 - [H14_HUMAN]
1.72426	0.608456			1.81352	0.513554	0.413915	3.77899	P07108	Acyl-CoA-binding protein OS=Homo sapiens GN=DBI PE=1 SV=2 - [ACBP_HUMAN]
1.68108	0.619018			1.72257	0.567605	3.29949		P23284	Peptidyl-prolyl cis-trans isomerase B OS=Homo sapiens GN=PPIB PE=1 SV=2 - [PPIB_HUMAN]
1.77325	0.498568	0.574857	0.797176	1.65564	0.589796	0.734167	1.16658	P12763	Alpha-2-HS-glycoprotein OS=Bos taurus GN=AHSG PE=1 SV=2 - [FETUA_BOVIN]
1.67546	0.635334	0.701184		1.78059	0.559062	1.34903		Q9UJ70	N-acetyl-D-glucosamine kinase OS=Homo sapiens GN=NAGK PE=1 SV=4 - [NAGK_HUMAN]
1.51713	0.58871	0.56169	1.60995	1.4461	0.560239	0.917888	2.65284	Q15435	Protein phosphatase 1 regulatory subunit 7 OS=Homo sapiens GN=PPP1R7 PE=1 SV=1 - [PP1R7_HUMAN]
	0.621697				0.880724			P68431	Histone H3.1 OS=Homo sapiens GN=HIST1H3A PE=1 SV=2 - [H31_HUMAN]
		0.299311				0.607674		Q71DI3	Histone H3.2 OS=Homo sapiens GN=HIST2H3A PE=1 SV=3 - [H32_HUMAN]
	0.628982	0.71045			0.575143	0.789076		P84243	Histone H3.3 OS=Homo sapiens GN=H3F3A PE=1 SV=2 - [H33_HUMAN]
1.54772	0.657653	0.620939		1.54724	0.575484	0.731037		P26599	Polypyrimidine tract-binding protein 1 OS=Homo sapiens GN=PTBP1 PE=1 SV=1 - [PTBP1_HUMAN]
1.60949	0.619924			1.66641	0.566693	1.55229	1.25565	P25789	Proteasome subunit alpha type-4 OS=Homo sapiens GN=PSMA4 PE=1 SV=1 - [PSA4_HUMAN]
1.72024	0.577514	0.632912		1.68296	0.613977	0.993819		P62704	40S ribosomal protein S4, X isoform OS=Mesocricetus auratus GN=RPS4X PE=2 SV=2 - [RS4X_MESAU]
								P20305-2	Isoform 2 of Gelsolin OS=Sus scrofa GN=GSN - [GELS_PIG]
1.6004	0.675148			1.51279	0.588622	0.72345		Q13185	Chromobox protein homolog 3 OS=Homo sapiens GN=CBX3 PE=1 SV=4 - [CBX3_HUMAN]
1.61496	0.676292	0.616061		1.50897	0.574301	0.569616		P31943	Heterogeneous nuclear ribonucleoprotein H OS=Homo sapiens GN=HNRNPH1 PE=1 SV=4 - [HNRH1_HUMAN]
1.4152	0.607132			1.40917	0.590577			P16403	Histone H1.2 OS=Homo sapiens GN=HIST1H1C PE=1 SV=2 - [H12_HUMAN]
1.38843	0.590717	0.330347		1.60327	0.586776	0.380179		Q9NQ88	Fructose-2,6-bisphosphatase TIGAR OS=Homo sapiens GN=TIGAR PE=1 SV=1 - [TIGAR_HUMAN]
1.49113	0.649901	0.37437	0.745714	1.62989	0.561741	0.922282	0.475867	Q07021	Complement component 1 Q subcomponent-binding protein, mitochondrial OS=Homo sapiens GN=C1QBP PE=1 SV=1 - [C1QBP_HUMAN]
1.47924	0.604543	0.720266		1.63892	0.561188	1.34748	1.67414	P07954-2	Isoform Cytoplasmic of Fumarate hydratase, mitochondrial OS=Homo sapiens GN=FH - [FUMH_HUMAN]
1.81245	0.975411			1.47867	0.809633			P49006	MARCKS-related protein OS=Homo sapiens GN=MARCKSL1 PE=1 SV=2 - [MRP_HUMAN]
1.4356	0.669109			1.37804	0.545884	0.874531		Q9H3K6	BolA-like protein 2 OS=Homo sapiens GN=BOLA2 PE=1 SV=1 - [BOLA2_HUMAN]
1.64753	0.663185			1.73924	0.59717			P05413	Fatty acid-binding protein, heart OS=Homo sapiens GN=FABP3 PE=1 SV=4 - [FABPH_HUMAN]
1.32951	0.525452			1.37885	0.587602			Q96BM9	ADP-ribosylation factor-like protein 8A OS=Homo sapiens GN=ARL8A PE=1 SV=1 - [ARL8A_HUMAN]
1.40355				1.28058				Q9NVJ2	ADP-ribosylation factor-like protein 8B OS=Homo sapiens GN=ARL8B PE=1 SV=1 - [ARL8B_HUMAN]
1.56809	0.635064	0.390973		1.65636	0.562817	0.936381		P36543	V-type proton ATPase subunit E 1 OS=Homo sapiens GN=ATP6V1E1 PE=1 SV=1 - [VATE1_HUMAN]
1.27955	0.61115	0.792345		1.22884	0.571516			O75348	V-type proton ATPase subunit G 1 OS=Homo sapiens GN=ATP6V1G1 PE=1 SV=3 - [VATG1_HUMAN]
1.48325	0.597473			1.45715	0.511425			O60493-2	Isoform 2 of Sorting nexin-3 OS=Homo sapiens GN=SNX3 - [SNX3_HUMAN]
1.73119	0.60232	0.424856		1.6663	0.581256	0.867826		Q15366-4	Isoform 4 of Poly(rC)-binding protein 2 OS=Homo sapiens GN=PCBP2 - [PCBP2_HUMAN]
1.81248	0.713622			1.70168	0.634454			P20039	HLA class II histocompatibility antigen, DRB1-11 beta chain OS=Homo sapiens GN=HLA-DRB1 PE=1 SV=1 - [2B1B_HUMAN]
1.62948				1.82839				Q9NS69	Mitochondrial import receptor subunit TOM22 homolog OS=Homo sapiens GN=TOMM22 PE=1 SV=3 - [TOM22_HUMAN]
1.59738	0.64894			1.69464	0.52163	1.19669		P61960	Ubiquitin-fold modifier 1 OS=Homo sapiens GN=UFM1 PE=1 SV=1 - [UFM1_HUMAN]
1.6386	0.652281	0.51568		1.68626	0.573431			P06748-2	Isoform 2 of Nucleophosmin OS=Homo sapiens GN=NPM1 - [NPM_HUMAN]
1.60204	0.646986	0.787326		1.6215	0.582582	1.84182		P14625	Endoplasmin OS=Homo sapiens GN=HSP90B1 PE=1 SV=1 - [ENPL_HUMAN]
1.60987	0.593348			1.66366	0.546851			P63167	Dynein light chain 1, cytoplasmic OS=Homo sapiens GN=DYNLL1 PE=1 SV=1 - [DYL1_HUMAN]
1.41354	0.645308			1.42394	0.585016			P84085	ADP-ribosylation factor 5 OS=Homo sapiens GN=ARF5 PE=1 SV=2 - [ARF5_HUMAN]
1.50324	0.588108	0.783967	1.6696	1.48439	0.590704	0.720757	1.31394	P15880	40S ribosomal protein S2 OS=Homo sapiens GN=RPS2 PE=1 SV=2 - [RS2_HUMAN]
1.56398	0.616842	0.848675	0.904339	1.67369	0.588455	0.754139		P30153	Serine/threonine-protein phosphatase 2A 65 kDa regulatory subunit A alpha isoform OS=Homo sapiens GN=PPP2R1A PE=1 SV=4 - [2AAA_HUMAN]
1.69011	0.648362	1.01448		1.44445	0.56137			Q6IAA8	Ragulator complex protein LAMTOR1 OS=Homo sapiens GN=LAMTOR1 PE=1 SV=2 - [LTOR1_HUMAN]
1.81525	0.642097		1.57818	1.82317	0.605847			O43665-2	Isoform 2 of Regulator of G-protein signaling 10 OS=Homo sapiens GN=RGS10 - [RGS10_HUMAN]
1.66429	0.66098			1.61268	0.602641			Q9UQ80	Proliferation-associated protein 2G4 OS=Homo sapiens GN=PA2G4 PE=1 SV=3 - [PA2G4_HUMAN]
1.66462	0.637761			1.59437	0.544153	1.57383		P24534	Elongation factor 1-beta OS=Homo sapiens GN=EEF1B2 PE=1 SV=3 - [EF1B_HUMAN]
1.6661	0.606148	0.484812		1.50611	0.582213	0.942123		P16152	Carbonyl reductase [NADPH] 1 OS=Homo sapiens GN=CBR1 PE=1 SV=3 - [CBR1_HUMAN]
1.64246	0.627425	0.594724	0.947188	1.67875	0.567067	0.522799	0.748774	P30085	UMP-CMP kinase OS=Homo sapiens GN=CMPK1 PE=1 SV=3 - [KCY_HUMAN]
1.74229	0.612843			1.73401	0.602062			P30043	Flavin reductase (NADPH) OS=Homo sapiens GN=BLVRB PE=1 SV=3 - [BLVRB_HUMAN]
1.65081				1.57941				O75506	Heat shock factor-binding protein 1 OS=Homo sapiens GN=HSBP1 PE=1 SV=1 - [HSBP1_HUMAN]
1.4498	0.684908	0.652034		1.37901	0.667693	0.773204	2.96488	O14773-2	Isoform 2 of Tripeptidyl-peptidase 1 OS=Homo sapiens GN=TPP1 - [TPP1_HUMAN]
1.70804	0.68512			1.39121	0.59963			P45878	Peptidyl-prolyl cis-trans isomerase FKBP2 OS=Mus musculus GN=Fkbp2 PE=1 SV=1 - [FKBP2_MOUSE]
1.51974	0.618759	0.593431		1.54693	0.565186	0.624481	2.4643	P20700	Lamin-B1 OS=Homo sapiens GN=LMNB1 PE=1 SV=2 - [LMNB1_HUMAN]
1.40555	0.66673	1.00383		1.33431	0.605801	0.905206		P25774-2	Isoform 2 of Cathepsin S OS=Homo sapiens GN=CTSS - [CATS_HUMAN]
1.67325	0.609748			1.86846	0.593953			Q15286	Ras-related protein Rab-35 OS=Homo sapiens GN=RAB35 PE=1 SV=1 - [RAB35_HUMAN]
1.49368	0.663172	0.682559		1.34577	0.584914	0.783678		P62277	40S ribosomal protein S13 OS=Homo sapiens GN=RPS13 PE=1 SV=2 - [RS13_HUMAN]
1.54504	0.643601	0.774283		1.66708	0.567201	1.39612		P42765	3-ketoacyl-CoA thiolase, mitochondrial OS=Homo sapiens GN=ACAA2 PE=1 SV=2 - [THIM_HUMAN]
1.59373	0.620976			1.65668	0.567807	0.916273		P61160	Actin-related protein 2 OS=Homo sapiens GN=ACTR2 PE=1 SV=1 - [ARP2_HUMAN]
1.62942	0.633109	1.70503		1.59036	0.584732	1.56408		Q15365	Poly(rC)-binding protein 1 OS=Homo sapiens GN=PCBP1 PE=1 SV=2 - [PCBP1_HUMAN]
1.60977	0.640145	0.744187		1.69518	0.563189	0.924457	1.57462	Q16851	UTP--glucose-1-phosphate uridylyltransferase OS=Homo sapiens GN=UGP2 PE=1 SV=5 - [UGPA_HUMAN]
1.64062	0.655064	0.584595		1.62799	0.586667	1.61262	3.21858	P02545	Prelamin-A/C OS=Homo sapiens GN=LMNA PE=1 SV=1 - [LMNA_HUMAN]
1.60845	0.627047			1.55337	0.568607			Q9UK76	Hematological and neurological expressed 1 protein OS=Homo sapiens GN=HN1 PE=1 SV=3 - [HN1_HUMAN]
1.61144	0.678036			1.48963	0.609146			P60983	Glia maturation factor beta OS=Homo sapiens GN=GMFB PE=1 SV=2 - [GMFB_HUMAN]
1.61838	0.656014	0.694347		1.56266	0.571957	0.780074		Q0VD83	Apolipoprotein B receptor OS=Homo sapiens GN=APOBR PE=1 SV=2 - [APOBR_HUMAN]
1.604	0.638592			1.67875	0.585269			P02792	Ferritin light chain OS=Homo sapiens GN=FTL PE=1 SV=2 - [FRIL_HUMAN]
1.75099		1.6074		1.86997		1.44028		P56134-4	Isoform 4 of ATP synthase subunit f, mitochondrial OS=Homo sapiens GN=ATP5J2 - [ATPK_HUMAN]
1.67723				1.38857				Q15149-3	Isoform 3 of Plectin OS=Homo sapiens GN=PLEC - [PLEC_HUMAN]
1.51449	0.644061			1.48174	0.591024	1.75975		P50990	T-complex protein 1 subunit theta OS=Homo sapiens GN=CCT8 PE=1 SV=4 - [TCPQ_HUMAN]
1.48267	0.639546	0.57483		1.49572	0.570058	0.436248		P49748-2	Isoform 2 of Very long-chain specific acyl-CoA dehydrogenase, mitochondrial OS=Homo sapiens GN=ACADVL - [ACADV_HUMAN]
	0.717795				0.700329			Q5Y7A7	HLA class II histocompatibility antigen, DRB1-13 beta chain OS=Homo sapiens GN=HLA-DRB1 PE=1 SV=1 - [2B1D_HUMAN]
1.58051	0.669375			1.48153	0.564246	2.31832		P29692	Elongation factor 1-delta OS=Homo sapiens GN=EEF1D PE=1 SV=5 - [EF1D_HUMAN]
1.52786	0.629442			1.62141	0.613089			P34932	Heat shock 70 kDa protein 4 OS=Homo sapiens GN=HSPA4 PE=1 SV=4 - [HSP74_HUMAN]
1.81971				1.8783				Q6UWF3	SLP adapter and CSK-interacting membrane protein OS=Homo sapiens GN=SCIMP PE=1 SV=1 - [SCIMP_HUMAN]
1.57806	0.612511			1.61432	0.577965	1.54003		Q9Y6N5	Sulfide:quinone oxidoreductase, mitochondrial OS=Homo sapiens GN=SQRDL PE=1 SV=1 - [SQRD_HUMAN]
1.59039	0.607276	0.504921		1.70269	0.576146	1.46145		P78417	Glutathione S-transferase omega-1 OS=Homo sapiens GN=GSTO1 PE=1 SV=2 - [GSTO1_HUMAN]
								Q15149	Plectin OS=Homo sapiens GN=PLEC PE=1 SV=3 - [PLEC_HUMAN]
1.79354	0.646044	0.771532		1.67586	0.583411	0.365262		P55957	BH3-interacting domain death agonist OS=Homo sapiens GN=BID PE=1 SV=1 - [BID_HUMAN]
1.39697	0.656499			1.31757	0.584231			P49773	Histidine triad nucleotide-binding protein 1 OS=Homo sapiens GN=HINT1 PE=1 SV=2 - [HINT1_HUMAN]
1.71452	0.594165	0.930894		1.61902	0.599184	0.507003		Q9H2U2	Inorganic pyrophosphatase 2, mitochondrial OS=Homo sapiens GN=PPA2 PE=1 SV=2 - [IPYR2_HUMAN]
1.5787	0.598502			1.61044	0.557149	0.978503		P39019	40S ribosomal protein S19 OS=Homo sapiens GN=RPS19 PE=1 SV=2 - [RS19_HUMAN]
1.36186	0.600157			1.40619	0.557767			O14949	Cytochrome b-c1 complex subunit 8 OS=Homo sapiens GN=UQCRQ PE=1 SV=4 - [QCR8_HUMAN]
1.71378	0.61389			1.43851	0.588102			P15121	Aldose reductase OS=Homo sapiens GN=AKR1B1 PE=1 SV=3 - [ALDR_HUMAN]
1.54855	0.638302	0.535132		1.5488	0.583269	0.68239		P04843	Dolichyl-diphosphooligosaccharide--protein glycosyltransferase subunit 1 OS=Homo sapiens GN=RPN1 PE=1 SV=1 - [RPN1_HUMAN]
	0.737468				0.631837			P13762	HLA class II histocompatibility antigen, DR beta 4 chain OS=Homo sapiens GN=HLA-DRB4 PE=1 SV=2 - [DRB4_HUMAN]
1.51722	0.63432			1.45975	0.579102	1.43727		P16401	Histone H1.5 OS=Homo sapiens GN=HIST1H1B PE=1 SV=3 - [H15_HUMAN]
1.5442	0.664846	0.816435		1.42548	0.615713	0.308962		P53004	Biliverdin reductase A OS=Homo sapiens GN=BLVRA PE=1 SV=2 - [BIEA_HUMAN]
1.60533	0.632406	0.650259		1.59918	0.599328	0.532957		P05107	Integrin beta-2 OS=Homo sapiens GN=ITGB2 PE=1 SV=2 - [ITB2_HUMAN]
1.48136	0.624761	0.588953	0.671954	1.57872	0.560289	0.55989		Q96TA1-2	Isoform 2 of Niban-like protein 1 OS=Homo sapiens GN=FAM129B - [NIBL1_HUMAN]
1.4669	0.654375	0.925698		1.50941	0.586542	0.960498	1.28517	P31939	Bifunctional purine biosynthesis protein PURH OS=Homo sapiens GN=ATIC PE=1 SV=3 - [PUR9_HUMAN]
1.53746	0.637316			1.52444	0.594725	0.58669		P31930	Cytochrome b-c1 complex subunit 1, mitochondrial OS=Homo sapiens GN=UQCRC1 PE=1 SV=3 - [QCR1_HUMAN]
1.50085	0.658682	0.400714		1.55042	0.512948	0.473238		P37108	Signal recognition particle 14 kDa protein OS=Homo sapiens GN=SRP14 PE=1 SV=2 - [SRP14_HUMAN]
1.51423	0.631238	0.735166		1.49875	0.568638	0.804304	1.19381	P22695	Cytochrome b-c1 complex subunit 2, mitochondrial OS=Homo sapiens GN=UQCRC2 PE=1 SV=3 - [QCR2_HUMAN]
1.575	0.692688			1.49208	0.580477			P52597	Heterogeneous nuclear ribonucleoprotein F OS=Homo sapiens GN=HNRNPF PE=1 SV=3 - [HNRPF_HUMAN]
1.54587	0.626802	0.732003	1.73226	1.56476	0.548781	0.771239	1.31766	P22314	Ubiquitin-like modifier-activating enzyme 1 OS=Homo sapiens GN=UBA1 PE=1 SV=3 - [UBA1_HUMAN]
1.47877	0.657224			1.53784	0.580157	2.28543		Q9NQC3-2	Isoform 2 of Reticulon-4 OS=Homo sapiens GN=RTN4 - [RTN4_HUMAN]
1.93797				1.55553				Q8NC51-4	Isoform 4 of Plasminogen activator inhibitor 1 RNA-binding protein OS=Homo sapiens GN=SERBP1 - [PAIRB_HUMAN]
1.54324	0.661595	1.46817		1.55208	0.576266			P30042	ES1 protein homolog, mitochondrial OS=Homo sapiens GN=C21orf33 PE=1 SV=3 - [ES1_HUMAN]
1.56119	0.652956			1.50277	0.559015			P00390-2	Isoform Cytoplasmic of Glutathione reductase, mitochondrial OS=Homo sapiens GN=GSR - [GSHR_HUMAN]
1.56063	0.639204	0.551131		1.52916	0.568333	0.683791		P14550	Alcohol dehydrogenase [NADP(+)] OS=Homo sapiens GN=AKR1A1 PE=1 SV=3 - [AK1A1_HUMAN]
1.54748	0.686389	0.683452		1.54182	0.586756	1.75347		P05164-2	Isoform H14 of Myeloperoxidase OS=Homo sapiens GN=MPO - [PERM_HUMAN]
1.75873	0.608498			1.75486	0.51491			P18859	ATP synthase-coupling factor 6, mitochondrial OS=Homo sapiens GN=ATP5J PE=1 SV=1 - [ATP5J_HUMAN]
1.63114	0.614626	0.545292		1.63373	0.567128	0.613125		P21397	Amine oxidase [flavin-containing] A OS=Homo sapiens GN=MAOA PE=1 SV=1 - [AOFA_HUMAN]
								P62312	U6 snRNA-associated Sm-like protein LSm6 OS=Homo sapiens GN=LSM6 PE=1 SV=1 - [LSM6_HUMAN]
1.65196	0.596432			1.74721	0.559799	1.63878		P62979	Ubiquitin-40S ribosomal protein S27a OS=Homo sapiens GN=RPS27A PE=1 SV=2 - [RS27A_HUMAN]
1.28183	0.611863			1.22659	0.572913			P0C0S5	Histone H2A.Z OS=Homo sapiens GN=H2AFZ PE=1 SV=2 - [H2AZ_HUMAN]
1.53085	0.603547	0.848035		1.54874	0.566146	1.35781		P05388	60S acidic ribosomal protein P0 OS=Homo sapiens GN=RPLP0 PE=1 SV=1 - [RLA0_HUMAN]
1.41107	0.642069	0.922844		1.58625	0.60445	0.592134	0.945633	Q5K4L6	Long-chain fatty acid transport protein 3 OS=Homo sapiens GN=SLC27A3 PE=2 SV=3 - [S27A3_HUMAN]
1.56049	0.642073	0.673753		1.64044	0.576831	0.827421		P15144	Aminopeptidase N OS=Homo sapiens GN=ANPEP PE=1 SV=4 - [AMPN_HUMAN]
1.6337	0.626045			1.65336	0.587027	2.90627	1.32866	Q96C19	EF-hand domain-containing protein D2 OS=Homo sapiens GN=EFHD2 PE=1 SV=1 - [EFHD2_HUMAN]
								P86700	Actin, muscle (Fragments) OS=Chionoecetes opilio PE=1 SV=1 - [ACT_CHIOP]
1.55404	0.596356	0.716909		1.6553	0.572475	0.882731		P12956	X-ray repair cross-complementing protein 6 OS=Homo sapiens GN=XRCC6 PE=1 SV=2 - [XRCC6_HUMAN]
1.52149	0.627329	0.926321		1.5043	0.545067	1.02906		P11586	C-1-tetrahydrofolate synthase, cytoplasmic OS=Homo sapiens GN=MTHFD1 PE=1 SV=3 - [C1TC_HUMAN]
1.49872	0.617344			1.46556	0.555924			P54727	UV excision repair protein RAD23 homolog B OS=Homo sapiens GN=RAD23B PE=1 SV=1 - [RD23B_HUMAN]
1.55715	0.622972			1.48401	0.51754			Q96K17	Transcription factor BTF3 homolog 4 OS=Homo sapiens GN=BTF3L4 PE=1 SV=1 - [BT3L4_HUMAN]
1.50853	0.684574	0.964374		1.53902	0.576969	0.809695	1.45434	P17980	26S protease regulatory subunit 6A OS=Homo sapiens GN=PSMC3 PE=1 SV=3 - [PRS6A_HUMAN]
1.56749	0.625141			1.67877	0.579932			P21980	Protein-glutamine gamma-glutamyltransferase 2 OS=Homo sapiens GN=TGM2 PE=1 SV=2 - [TGM2_HUMAN]
1.5441				1.40132				Q01105	Protein SET OS=Homo sapiens GN=SET PE=1 SV=3 - [SET_HUMAN]
								Q01105-2	Isoform 2 of Protein SET OS=Homo sapiens GN=SET - [SET_HUMAN]
								P62328	Thymosin beta-4 OS=Homo sapiens GN=TMSB4X PE=1 SV=2 - [TYB4_HUMAN]
1.49862	0.601851	0.884977		1.54548	0.539645	0.854205		P52272-2	Isoform 2 of Heterogeneous nuclear ribonucleoprotein M OS=Homo sapiens GN=HNRNPM - [HNRPM_HUMAN]
1.46882	0.649575			1.43234	0.588445	0.93018		P61163	Alpha-centractin OS=Homo sapiens GN=ACTR1A PE=1 SV=1 - [ACTZ_HUMAN]
1.61068	0.595454	0.98699		1.60542	0.580162	2.27028		P36578	60S ribosomal protein L4 OS=Homo sapiens GN=RPL4 PE=1 SV=5 - [RL4_HUMAN]
1.54204	0.724416	1.1862		1.42396	0.610206	0.502416	0.719983	P49593	Protein phosphatase 1F OS=Homo sapiens GN=PPM1F PE=1 SV=3 - [PPM1F_HUMAN]
								P07910	Heterogeneous nuclear ribonucleoproteins C1/C2 OS=Homo sapiens GN=HNRNPC PE=1 SV=4 - [HNRPC_HUMAN]
1.66785	0.696444			1.53454	0.646271			P54920	Alpha-soluble NSF attachment protein OS=Homo sapiens GN=NAPA PE=1 SV=3 - [SNAA_HUMAN]
1.70513	0.626221	0.561902		1.71278	0.575139	0.909351		P37235	Hippocalcin-like protein 1 OS=Homo sapiens GN=HPCAL1 PE=1 SV=3 - [HPCL1_HUMAN]
1.59355	0.614576	0.78008		1.66276	0.645675	0.761234		Q9HBI0-2	Isoform 2 of Gamma-parvin OS=Homo sapiens GN=PARVG - [PARVG_HUMAN]
1.6602	0.652931			1.56309	0.550761			P10606	Cytochrome c oxidase subunit 5B, mitochondrial OS=Homo sapiens GN=COX5B PE=1 SV=2 - [COX5B_HUMAN]
1.56688	0.581897			1.58462	0.578466			P62837-2	Isoform 2 of Ubiquitin-conjugating enzyme E2 D2 OS=Homo sapiens GN=UBE2D2 - [UB2D2_HUMAN]
1.48898	0.667482			1.50131	0.580997			P17096	High mobility group protein HMG-I/HMG-Y OS=Homo sapiens GN=HMGA1 PE=1 SV=3 - [HMGA1_HUMAN]
1.70002	0.676906			1.68881	0.578801			P15559-3	Isoform 3 of NAD(P)H dehydrogenase [quinone] 1 OS=Homo sapiens GN=NQO1 - [NQO1_HUMAN]
1.61164	0.633122			1.84371	0.563664	0.208345		Q14240	Eukaryotic initiation factor 4A-II OS=Homo sapiens GN=EIF4A2 PE=1 SV=2 - [IF4A2_HUMAN]
1.76589	0.63059			1.47595	0.53413			P62072	Mitochondrial import inner membrane translocase subunit Tim10 OS=Homo sapiens GN=TIMM10 PE=1 SV=1 - [TIM10_HUMAN]
	0.636781				0.574113			P62910	60S ribosomal protein L32 OS=Homo sapiens GN=RPL32 PE=1 SV=2 - [RL32_HUMAN]
1.58678	0.650584			1.49625	0.590077	0.951689		Q9P2E9-2	Isoform 1 of Ribosome-binding protein 1 OS=Homo sapiens GN=RRBP1 - [RRBP1_HUMAN]
1.5218	0.586014			1.48318	0.598034	0.301561		P61247	40S ribosomal protein S3a OS=Homo sapiens GN=RPS3A PE=1 SV=2 - [RS3A_HUMAN]
1.60897	0.58488	0.520188		1.9932	0.544847	0.799615		Q96CX2	BTB/POZ domain-containing protein KCTD12 OS=Homo sapiens GN=KCTD12 PE=1 SV=1 - [KCD12_HUMAN]
1.29188	0.661698			1.26184	0.651162	0.597147		O43598	2'-deoxynucleoside 5'-phosphate N-hydrolase 1 OS=Homo sapiens GN=DNPH1 PE=1 SV=1 - [DNPH1_HUMAN]
1.55879	0.644523			1.5218	0.564045			P14317	Hematopoietic lineage cell-specific protein OS=Homo sapiens GN=HCLS1 PE=1 SV=3 - [HCLS1_HUMAN]
1.77389				1.70626				P53680-2	Isoform 2 of AP-2 complex subunit sigma OS=Homo sapiens GN=AP2S1 - [AP2S1_HUMAN]
1.53448	0.618488	0.620451		1.48291	0.572956	1.23874	1.66635	P23469-3	Isoform 3 of Receptor-type tyrosine-protein phosphatase epsilon OS=Homo sapiens GN=PTPRE - [PTPRE_HUMAN]
1.68822	0.655729	0.606793		1.67706	0.579257	1.15003	1.12362	P13693	Translationally-controlled tumor protein OS=Homo sapiens GN=TPT1 PE=1 SV=1 - [TCTP_HUMAN]
1.55859	0.62646			1.53476	0.54521			Q16698	2,4-dienoyl-CoA reductase, mitochondrial OS=Homo sapiens GN=DECR1 PE=1 SV=1 - [DECR_HUMAN]
1.52105	0.706005			1.24223	0.592254			P67809	Nuclease-sensitive element-binding protein 1 OS=Homo sapiens GN=YBX1 PE=1 SV=3 - [YBOX1_HUMAN]
1.59627	0.64728			1.56557	0.574886	0.637903		Q13561	Dynactin subunit 2 OS=Homo sapiens GN=DCTN2 PE=1 SV=4 - [DCTN2_HUMAN]
1.5143				1.85044				Q5XKP0	Protein QIL1 OS=Homo sapiens GN=QIL1 PE=1 SV=1 - [QIL1_HUMAN]
1.64622	0.627373	0.751787		1.61351	0.561282	0.8634		Q16718	NADH dehydrogenase [ubiquinone] 1 alpha subcomplex subunit 5 OS=Homo sapiens GN=NDUFA5 PE=1 SV=3 - [NDUA5_HUMAN]
1.60974	0.630853		0.825357	1.59818	0.580838	0.878125	0.836322	Q7KZF4	Staphylococcal nuclease domain-containing protein 1 OS=Homo sapiens GN=SND1 PE=1 SV=1 - [SND1_HUMAN]
1.68426	0.743484			1.54654	0.489523			P62136	Serine/threonine-protein phosphatase PP1-alpha catalytic subunit OS=Homo sapiens GN=PPP1CA PE=1 SV=1 - [PP1A_HUMAN]
1.54752	0.60501	0.757577		1.68811	0.560886	0.735011		P39023	60S ribosomal protein L3 OS=Homo sapiens GN=RPL3 PE=1 SV=2 - [RL3_HUMAN]
1.59103	0.675142			1.49325	0.571429			P34897-3	Isoform 3 of Serine hydroxymethyltransferase, mitochondrial OS=Homo sapiens GN=SHMT2 - [GLYM_HUMAN]
1.62615	0.651735	1.53665		1.62988	0.620894	1.74076		P11940-2	Isoform 2 of Polyadenylate-binding protein 1 OS=Homo sapiens GN=PABPC1 - [PABP1_HUMAN]
	0.712374				0.555666			P43487	Ran-specific GTPase-activating protein OS=Homo sapiens GN=RANBP1 PE=1 SV=1 - [RANG_HUMAN]
1.63154	0.656229	0.705829		1.642	0.60972	0.476038		P14866	Heterogeneous nuclear ribonucleoprotein L OS=Homo sapiens GN=HNRNPL PE=1 SV=2 - [HNRPL_HUMAN]
								Q30154	HLA class II histocompatibility antigen, DR beta 5 chain OS=Homo sapiens GN=HLA-DRB5 PE=1 SV=1 - [DRB5_HUMAN]
1.60394	0.605281			1.67172	0.565279	1.88634		P26373	60S ribosomal protein L13 OS=Homo sapiens GN=RPL13 PE=1 SV=4 - [RL13_HUMAN]
1.57572				1.62919				Q99653	Calcineurin B homologous protein 1 OS=Homo sapiens GN=CHP1 PE=1 SV=3 - [CHP1_HUMAN]
1.50382	0.732377			1.57542	0.688818			P35613-2	Isoform 2 of Basigin OS=Homo sapiens GN=BSG - [BASI_HUMAN]
1.4928	0.702631	0.729315		1.23995	0.64612	0.890062		Q04323	UBX domain-containing protein 1 OS=Homo sapiens GN=UBXN1 PE=1 SV=2 - [UBXN1_HUMAN]
	0.695702	0.238593			0.545194	0.870521		Q9BY32	Inosine triphosphate pyrophosphatase OS=Homo sapiens GN=ITPA PE=1 SV=2 - [ITPA_HUMAN]
1.57724	0.607988	0.751122		1.64027	0.565035	1.066	0.414396	P27824	Calnexin OS=Homo sapiens GN=CANX PE=1 SV=2 - [CALX_HUMAN]
1.82396	0.649666			1.61772	0.61236	1.23759		P10620	Microsomal glutathione S-transferase 1 OS=Homo sapiens GN=MGST1 PE=1 SV=1 - [MGST1_HUMAN]
1.4543	0.627716	0.939984		1.44063	0.547053	1.61886		P62851	40S ribosomal protein S25 OS=Homo sapiens GN=RPS25 PE=1 SV=1 - [RS25_HUMAN]
1.48194	0.605162	1.13347		1.48866	0.576698	0.662445		P48047	ATP synthase subunit O, mitochondrial OS=Homo sapiens GN=ATP5O PE=1 SV=1 - [ATPO_HUMAN]
1.45204	0.591447			1.65645	0.579216			P15090	Fatty acid-binding protein, adipocyte OS=Homo sapiens GN=FABP4 PE=1 SV=3 - [FABP4_HUMAN]
1.50961	0.617291			1.3916	0.588091			P00387-2	Isoform 2 of NADH-cytochrome b5 reductase 3 OS=Homo sapiens GN=CYB5R3 - [NB5R3_HUMAN]
1.50943	0.607854	0.87095		1.49119	0.590218	2.4496		Q16181-2	Isoform 2 of Septin-7 OS=Homo sapiens GN=SEPT7 - [SEPT7_HUMAN]
1.62907	0.656828	1.01443		1.56599	0.587994	0.938615		Q16719	Kynureninase OS=Homo sapiens GN=KYNU PE=1 SV=1 - [KYNU_HUMAN]
1.59675	0.62646	0.681794		1.63677	0.589702	0.941109	1.29486	P15311	Ezrin OS=Homo sapiens GN=EZR PE=1 SV=4 - [EZRI_HUMAN]
1.48841	0.598839			1.38968	0.565071			P05114	Non-histone chromosomal protein HMG-14 OS=Homo sapiens GN=HMGN1 PE=1 SV=3 - [HMGN1_HUMAN]
1.81238	0.572683	0.595736		1.67699	0.512278	0.713383		P60028	Rab GDP dissociation inhibitor alpha OS=Pan troglodytes GN=GDI1 PE=2 SV=1 - [GDIA_PANTR]
1.78151	0.635838			1.82134	0.556339			P46781	40S ribosomal protein S9 OS=Homo sapiens GN=RPS9 PE=1 SV=3 - [RS9_HUMAN]
1.51244	0.612269	0.613996		1.5734	0.556033	1.06402		P28066	Proteasome subunit alpha type-5 OS=Homo sapiens GN=PSMA5 PE=1 SV=3 - [PSA5_HUMAN]
	0.624861				0.500119			P82909	28S ribosomal protein S36, mitochondrial OS=Homo sapiens GN=MRPS36 PE=1 SV=2 - [RT36_HUMAN]
1.55961	0.61501	0.758132		1.61364	0.59416	0.690568	2.39088	Q02878	60S ribosomal protein L6 OS=Homo sapiens GN=RPL6 PE=1 SV=3 - [RL6_HUMAN]
1.68571	0.706642			1.40651	0.595705	0.800468	2.72281	P98179	Putative RNA-binding protein 3 OS=Homo sapiens GN=RBM3 PE=1 SV=1 - [RBM3_HUMAN]
1.75694	0.603113			1.95004	0.595366			P07910-2	Isoform C1 of Heterogeneous nuclear ribonucleoproteins C1/C2 OS=Homo sapiens GN=HNRNPC - [HNRPC_HUMAN]
	0.677423				0.616402			P02794	Ferritin heavy chain OS=Homo sapiens GN=FTH1 PE=1 SV=2 - [FRIH_HUMAN]
1.5569	0.624754	1.31943		1.55931	0.5693	8.85364		P13073	Cytochrome c oxidase subunit 4 isoform 1, mitochondrial OS=Homo sapiens GN=COX4I1 PE=1 SV=1 - [COX41_HUMAN]
1.38956	0.703276			1.34011	0.644884			P30405	Peptidyl-prolyl cis-trans isomerase F, mitochondrial OS=Homo sapiens GN=PPIF PE=1 SV=1 - [PPIF_HUMAN]
1.53545	0.614956			1.50887	0.538934	0.941746		P07339	Cathepsin D OS=Homo sapiens GN=CTSD PE=1 SV=1 - [CATD_HUMAN]
1.61954	0.683015	1.12603	1.42	1.84465	0.635521	0.520158	0.630736	P04844-2	Isoform 2 of Dolichyl-diphosphooligosaccharide--protein glycosyltransferase subunit 2 OS=Homo sapiens GN=RPN2 - [RPN2_HUMAN]
1.51563	0.648314			1.61858	0.612466			P09525	Annexin A4 OS=Homo sapiens GN=ANXA4 PE=1 SV=4 - [ANXA4_HUMAN]
1.53294	0.601676	0.908654		1.5814	0.57199	2.41528	2.36462	P51572	B-cell receptor-associated protein 31 OS=Homo sapiens GN=BCAP31 PE=1 SV=3 - [BAP31_HUMAN]
1.57093	0.820947	1.41726		1.60035	0.556238	0.77411		P28068	HLA class II histocompatibility antigen, DM beta chain OS=Homo sapiens GN=HLA-DMB PE=1 SV=1 - [DMB_HUMAN]
1.6063	0.608885			1.51271	0.570135			Q9H4G4	Golgi-associated plant pathogenesis-related protein 1 OS=Homo sapiens GN=GLIPR2 PE=1 SV=3 - [GAPR1_HUMAN]
1.46476	0.55694	0.283652		1.58384	0.566785	0.281679		P61313	60S ribosomal protein L15 OS=Homo sapiens GN=RPL15 PE=1 SV=2 - [RL15_HUMAN]
1.62753	0.660913	0.385781		1.53969	0.571139	0.654783		A1YFZ3	DNA-(apurinic or apyrimidinic site) lyase OS=Pan paniscus GN=APEX1 PE=3 SV=1 - [APEX1_PANPA]
1.63851	0.635187			1.5968	0.588823			P62269	40S ribosomal protein S18 OS=Homo sapiens GN=RPS18 PE=1 SV=3 - [RS18_HUMAN]
1.66682	0.61416	0.851333	1.78487	1.89181	0.493685	1.20012	1.44234	Q13838	Spliceosome RNA helicase DDX39B OS=Homo sapiens GN=DDX39B PE=1 SV=1 - [DX39B_HUMAN]
1.63385	0.656859	0.901164		1.45866	0.591178	1.12111		Q15084	Protein disulfide-isomerase A6 OS=Homo sapiens GN=PDIA6 PE=1 SV=1 - [PDIA6_HUMAN]
1.58399	0.666548			1.53181	0.553261			Q92945	Far upstream element-binding protein 2 OS=Homo sapiens GN=KHSRP PE=1 SV=4 - [FUBP2_HUMAN]
1.62575	0.675598			1.6851	0.593904	1.07622		Q04760-2	Isoform 2 of Lactoylglutathione lyase OS=Homo sapiens GN=GLO1 - [LGUL_HUMAN]
1.56324	0.640989	1.13097		1.48651	0.610275	1.26268		P99999	Cytochrome c OS=Homo sapiens GN=CYCS PE=1 SV=2 - [CYC_HUMAN]
1.5662	0.591574	0.45392		1.53179	0.568247	0.434202		Q14011	Cold-inducible RNA-binding protein OS=Homo sapiens GN=CIRBP PE=1 SV=1 - [CIRBP_HUMAN]
1.72621	0.808898			1.95714	0.663422			P08754	Guanine nucleotide-binding protein G(k) subunit alpha OS=Homo sapiens GN=GNAI3 PE=1 SV=3 - [GNAI3_HUMAN]
1.4727	0.619816			1.45878	0.578903			P16402	Histone H1.3 OS=Homo sapiens GN=HIST1H1D PE=1 SV=2 - [H13_HUMAN]
1.56553	0.72321			1.38605	0.563345			Q9UHV9	Prefoldin subunit 2 OS=Homo sapiens GN=PFDN2 PE=1 SV=1 - [PFD2_HUMAN]
1.45706	0.593075	0.722876		1.51211	0.581973	0.729048		Q9NY33-4	Isoform 4 of Dipeptidyl peptidase 3 OS=Homo sapiens GN=DPP3 - [DPP3_HUMAN]
1.54969	0.726893	0.659538		1.46672	0.670906	0.62901		P08567	Pleckstrin OS=Homo sapiens GN=PLEK PE=1 SV=3 - [PLEK_HUMAN]
1.62208	0.671424	0.947054		1.54623	0.598436	0.96307		Q9UL46	Proteasome activator complex subunit 2 OS=Homo sapiens GN=PSME2 PE=1 SV=4 - [PSME2_HUMAN]
1.53423	0.637625	0.892529		1.54027	0.598349	1.10314		P62333	26S protease regulatory subunit 10B OS=Homo sapiens GN=PSMC6 PE=1 SV=1 - [PRS10_HUMAN]
1.65618	0.604043	1.30587		1.75957	0.564538			P62191	26S protease regulatory subunit 4 OS=Homo sapiens GN=PSMC1 PE=1 SV=1 - [PRS4_HUMAN]
1.50951	0.646928	0.551736		1.43701	0.570825	1.05632		Q53GQ0	Estradiol 17-beta-dehydrogenase 12 OS=Homo sapiens GN=HSD17B12 PE=1 SV=2 - [DHB12_HUMAN]
1.55557	0.569931	0.724717		1.60937	0.552552	0.628502		O15247	Chloride intracellular channel protein 2 OS=Homo sapiens GN=CLIC2 PE=1 SV=3 - [CLIC2_HUMAN]
1.46098	0.614854			1.42281	0.573613			Q9HC38-2	Isoform 2 of Glyoxalase domain-containing protein 4 OS=Homo sapiens GN=GLOD4 - [GLOD4_HUMAN]
1.48443	0.630772	0.746434		1.62855	0.594283	1.36347		O60506	Heterogeneous nuclear ribonucleoprotein Q OS=Homo sapiens GN=SYNCRIP PE=1 SV=2 - [HNRPQ_HUMAN]
								P30464	HLA class I histocompatibility antigen, B-15 alpha chain OS=Homo sapiens GN=HLA-B PE=1 SV=2 - [1B15_HUMAN]
1.57607	0.589043			1.29028	0.536345			Q2KII4	Transcription elongation factor B polypeptide 1 OS=Bos taurus GN=TCEB1 PE=3 SV=1 - [ELOC_BOVIN]
1.59554	0.62863	0.771213	1.09016	1.55614	0.592315	0.759185		P40227	T-complex protein 1 subunit zeta OS=Homo sapiens GN=CCT6A PE=1 SV=3 - [TCPZ_HUMAN]
1.45691	0.581884			1.54473	0.561522	0.606394		Q6DD88	Atlastin-3 OS=Homo sapiens GN=ATL3 PE=1 SV=1 - [ATLA3_HUMAN]
1.44604	0.649644			1.51211	0.62302	0.53779		Q92688-2	Isoform 2 of Acidic leucine-rich nuclear phosphoprotein 32 family member B OS=Homo sapiens GN=ANP32B - [AN32B_HUMAN]
1.6246	0.651425	0.795371		1.54935	0.533138	1.02137		Q99757	Thioredoxin, mitochondrial OS=Homo sapiens GN=TXN2 PE=1 SV=2 - [THIOM_HUMAN]
1.51764	0.660522			1.55219	0.579039	1.28953		Q9NYL9	Tropomodulin-3 OS=Homo sapiens GN=TMOD3 PE=1 SV=1 - [TMOD3_HUMAN]
1.62418	0.645361	0.641511		1.60755	0.585503	0.474319		Q13011	Delta(3,5)-Delta(2,4)-dienoyl-CoA isomerase, mitochondrial OS=Homo sapiens GN=ECH1 PE=1 SV=2 - [ECH1_HUMAN]
1.54048	0.572851			1.45096	0.549859	0.111001		P21283	V-type proton ATPase subunit C 1 OS=Homo sapiens GN=ATP6V1C1 PE=1 SV=4 - [VATC1_HUMAN]
1.60669	0.633322			1.69271	0.585491			P17931	Galectin-3 OS=Homo sapiens GN=LGALS3 PE=1 SV=5 - [LEG3_HUMAN]
1.77712	0.647307			1.68817	0.546327		1.43055	O75347	Tubulin-specific chaperone A OS=Homo sapiens GN=TBCA PE=1 SV=3 - [TBCA_HUMAN]
1.58421	0.689546	0.804084		1.51728	0.554254	1.65454		Q99729-3	Isoform 3 of Heterogeneous nuclear ribonucleoprotein A/B OS=Homo sapiens GN=HNRNPAB - [ROAA_HUMAN]
1.4971	0.650066	1.35267		1.5435	0.605111	0.321486		P62195-2	Isoform 2 of 26S protease regulatory subunit 8 OS=Homo sapiens GN=PSMC5 - [PRS8_HUMAN]
1.68021	0.676764	0.632725		1.68492	0.606707	1.18332		P05455	Lupus La protein OS=Homo sapiens GN=SSB PE=1 SV=2 - [LA_HUMAN]
1.51547	0.6448	0.697971		1.534	0.625932	0.657615		P46782	40S ribosomal protein S5 OS=Homo sapiens GN=RPS5 PE=1 SV=4 - [RS5_HUMAN]
1.78337	0.618102	0.375471		2.05474	0.474259	0.936511		Q15165	Serum paraoxonase/arylesterase 2 OS=Homo sapiens GN=PON2 PE=1 SV=3 - [PON2_HUMAN]
1.43849	0.634409	1.05182	0.951361	1.42714	0.591243	1.09857		Q9UN36-2	Isoform 2 of Protein NDRG2 OS=Homo sapiens GN=NDRG2 - [NDRG2_HUMAN]
1.61552	0.712287	0.667615		1.55685	0.52739	0.486935		P25787	Proteasome subunit alpha type-2 OS=Homo sapiens GN=PSMA2 PE=1 SV=2 - [PSA2_HUMAN]
1.51878	0.685227			1.46959	0.564551			P55795	Heterogeneous nuclear ribonucleoprotein H2 OS=Homo sapiens GN=HNRNPH2 PE=1 SV=1 - [HNRH2_HUMAN]
1.58193	0.591354			1.56829	0.534488			P00403	Cytochrome c oxidase subunit 2 OS=Homo sapiens GN=MT-CO2 PE=1 SV=1 - [COX2_HUMAN]
1.75483		1.26855		1.59088		1.92916		P30626-2	Isoform 2 of Sorcin OS=Homo sapiens GN=SRI - [SORCN_HUMAN]
								Q8WQ47	Tubulin alpha chain OS=Lepidoglyphus destructor PE=1 SV=2 - [TBA_LEPDS]
1.51111	0.649945	0.790815		1.47604	0.594875	0.523018	0.540223	Q9Y678	Coatomer subunit gamma-1 OS=Homo sapiens GN=COPG1 PE=1 SV=1 - [COPG1_HUMAN]
1.68101	0.542244	1.01349	0.574371	1.71297	0.518361	0.677863	0.661712	P53634	Dipeptidyl peptidase 1 OS=Homo sapiens GN=CTSC PE=1 SV=2 - [CATC_HUMAN]
1.59189	0.608297			1.52346	0.573614			P62750	60S ribosomal protein L23a OS=Homo sapiens GN=RPL23A PE=1 SV=1 - [RL23A_HUMAN]
	0.688329				0.609266			P62140	Serine/threonine-protein phosphatase PP1-beta catalytic subunit OS=Homo sapiens GN=PPP1CB PE=1 SV=3 - [PP1B_HUMAN]
1.50532	0.62609	0.65972		1.57217	0.589399	0.680968		P51659	Peroxisomal multifunctional enzyme type 2 OS=Homo sapiens GN=HSD17B4 PE=1 SV=3 - [DHB4_HUMAN]
1.54995	0.653895			1.3622	0.605944			P84095	Rho-related GTP-binding protein RhoG OS=Homo sapiens GN=RHOG PE=1 SV=1 - [RHOG_HUMAN]
	0.746146				0.603748			P79483	HLA class II histocompatibility antigen, DR beta 3 chain OS=Homo sapiens GN=HLA-DRB3 PE=1 SV=1 - [DRB3_HUMAN]
1.92584	0.615339	0.371692		1.83199	0.579032	0.624497		P04271	Protein S100-B OS=Homo sapiens GN=S100B PE=1 SV=2 - [S100B_HUMAN]
1.59353	0.626183	0.704943		1.64205	0.546478	1.26344		P61970	Nuclear transport factor 2 OS=Homo sapiens GN=NUTF2 PE=1 SV=1 - [NTF2_HUMAN]
								P55008	Allograft inflammatory factor 1 OS=Homo sapiens GN=AIF1 PE=1 SV=1 - [AIF1_HUMAN]
								P30492	HLA class I histocompatibility antigen, B-54 alpha chain OS=Homo sapiens GN=HLA-B PE=1 SV=1 - [1B54_HUMAN]
								P30493	HLA class I histocompatibility antigen, B-55 alpha chain OS=Homo sapiens GN=HLA-B PE=1 SV=1 - [1B55_HUMAN]
								P30495	HLA class I histocompatibility antigen, B-56 alpha chain OS=Homo sapiens GN=HLA-B PE=1 SV=1 - [1B56_HUMAN]
								P30480	HLA class I histocompatibility antigen, B-42 alpha chain OS=Homo sapiens GN=HLA-B PE=1 SV=1 - [1B42_HUMAN]
1.57333	0.652095	0.912726	0.948545	1.56661	0.597893	0.476148	1.12725	Q13451	Peptidyl-prolyl cis-trans isomerase FKBP5 OS=Homo sapiens GN=FKBP5 PE=1 SV=2 - [FKBP5_HUMAN]
1.47329	0.620289		1.12901	1.62979	0.553187	2.40322	1.1261	P50225	Sulfotransferase 1A1 OS=Homo sapiens GN=SULT1A1 PE=1 SV=3 - [ST1A1_HUMAN]
1.71126	0.589513			1.59932	0.554286	1.04534		O43852	Calumenin OS=Homo sapiens GN=CALU PE=1 SV=2 - [CALU_HUMAN]
1.61993	0.642073	0.789915		1.7456	0.541691			Q9UI12-2	Isoform 2 of V-type proton ATPase subunit H OS=Homo sapiens GN=ATP6V1H - [VATH_HUMAN]
1.33745	0.674648			1.27546	0.588611			Q99536	Synaptic vesicle membrane protein VAT-1 homolog OS=Homo sapiens GN=VAT1 PE=1 SV=2 - [VAT1_HUMAN]
1.53967	0.603279	0.61338		1.63748	0.568834	0.733085	1.89927	Q01813	6-phosphofructokinase type C OS=Homo sapiens GN=PFKP PE=1 SV=2 - [K6PP_HUMAN]
1.77404	0.676177	0.937875		1.72016	0.587927	1.64451		Q02818	Nucleobindin-1 OS=Homo sapiens GN=NUCB1 PE=1 SV=4 - [NUCB1_HUMAN]
1.52988	0.559484			1.56454	0.55657	1.85988		Q15907	Ras-related protein Rab-11B OS=Homo sapiens GN=RAB11B PE=1 SV=4 - [RB11B_HUMAN]
	0.613292				0.61716			P63218	Guanine nucleotide-binding protein G(I)/G(S)/G(O) subunit gamma-5 OS=Homo sapiens GN=GNG5 PE=1 SV=3 - [GBG5_HUMAN]
	0.638632				0.593979			Q9UDW1	Cytochrome b-c1 complex subunit 9 OS=Homo sapiens GN=UQCR10 PE=1 SV=3 - [QCR9_HUMAN]
1.76624				1.76942				Q8NC51-2	Isoform 2 of Plasminogen activator inhibitor 1 RNA-binding protein OS=Homo sapiens GN=SERBP1 - [PAIRB_HUMAN]
1.55281	0.603767			1.49152	0.590124	1.26284		P49368	T-complex protein 1 subunit gamma OS=Homo sapiens GN=CCT3 PE=1 SV=4 - [TCPG_HUMAN]
1.70073	0.569809			1.66043	0.49085			Q9UKY7-2	Isoform 2 of Protein CDV3 homolog OS=Homo sapiens GN=CDV3 - [CDV3_HUMAN]
1.75925	0.630356			1.70319	0.541962			P61956-2	Isoform 2 of Small ubiquitin-related modifier 2 OS=Homo sapiens GN=SUMO2 - [SUMO2_HUMAN]
1.54344	0.652268	0.651832		1.49877	0.578156	1.81311		P00367	Glutamate dehydrogenase 1, mitochondrial OS=Homo sapiens GN=GLUD1 PE=1 SV=2 - [DHE3_HUMAN]
1.5966	0.589888	0.956964		1.6469	0.575816			O76003	Glutaredoxin-3 OS=Homo sapiens GN=GLRX3 PE=1 SV=2 - [GLRX3_HUMAN]
1.5853	0.649801	0.872274		1.52728	0.59237	2.12032		P46777	60S ribosomal protein L5 OS=Homo sapiens GN=RPL5 PE=1 SV=3 - [RL5_HUMAN]
1.47707				1.48209		2.80101		P46778	60S ribosomal protein L21 OS=Homo sapiens GN=RPL21 PE=1 SV=2 - [RL21_HUMAN]
1.4908	0.596912	0.952898	0.934399	1.58299	0.549594	1.01598		P13010	X-ray repair cross-complementing protein 5 OS=Homo sapiens GN=XRCC5 PE=1 SV=3 - [XRCC5_HUMAN]
1.61498	0.670473	0.582184		1.66505	0.611871	0.942624		P30084	Enoyl-CoA hydratase, mitochondrial OS=Homo sapiens GN=ECHS1 PE=1 SV=4 - [ECHM_HUMAN]
1.55264	0.678384			1.62634	0.591361		1.98623	O15143	Actin-related protein 2/3 complex subunit 1B OS=Homo sapiens GN=ARPC1B PE=1 SV=3 - [ARC1B_HUMAN]
1.47192	0.621784	0.793369		1.47825	0.573978	1.3959	0.320378	P49411	Elongation factor Tu, mitochondrial OS=Homo sapiens GN=TUFM PE=1 SV=2 - [EFTU_HUMAN]
1.63404	0.590338			1.63755	0.569305	2.70563		P62888	60S ribosomal protein L30 OS=Homo sapiens GN=RPL30 PE=1 SV=2 - [RL30_HUMAN]
1.59158	0.620402	0.468093		1.53013	0.600815	0.629547		O00231	26S proteasome non-ATPase regulatory subunit 11 OS=Homo sapiens GN=PSMD11 PE=1 SV=3 - [PSD11_HUMAN]
1.56162	0.608885	0.630136		1.6989	0.570141	0.822797		Q10567-3	Isoform C of AP-1 complex subunit beta-1 OS=Homo sapiens GN=AP1B1 - [AP1B1_HUMAN]
1.58197	0.595491	0.762729		1.65882	0.542719	2.0723	1.80067	Q14103-4	Isoform 4 of Heterogeneous nuclear ribonucleoprotein D0 OS=Homo sapiens GN=HNRNPD - [HNRPD_HUMAN]
1.64268	0.602776			1.64138	0.55435			P62316	Small nuclear ribonucleoprotein Sm D2 OS=Homo sapiens GN=SNRPD2 PE=1 SV=1 - [SMD2_HUMAN]
1.54454	0.604284			1.74521	0.534329	0.927749		P30046	D-dopachrome decarboxylase OS=Homo sapiens GN=DDT PE=1 SV=3 - [DOPD_HUMAN]
1.75249				1.53464		3.23588		P50238	Cysteine-rich protein 1 OS=Homo sapiens GN=CRIP1 PE=1 SV=3 - [CRIP1_HUMAN]
								P18465	HLA class I histocompatibility antigen, B-57 alpha chain OS=Homo sapiens GN=HLA-B PE=1 SV=1 - [1B57_HUMAN]
								P10319	HLA class I histocompatibility antigen, B-58 alpha chain OS=Homo sapiens GN=HLA-B PE=1 SV=1 - [1B58_HUMAN]
1.62152	0.630431	0.655701		1.703	0.548503	0.873762		Q9NNX6-6	Isoform 6 of CD209 antigen OS=Homo sapiens GN=CD209 - [CD209_HUMAN]
								Q9NY65-2	Isoform 2 of Tubulin alpha-8 chain OS=Homo sapiens GN=TUBA8 - [TBA8_HUMAN]
1.56385	0.574078			1.68138	0.532724			P62826	GTP-binding nuclear protein Ran OS=Homo sapiens GN=RAN PE=1 SV=3 - [RAN_HUMAN]
1.64535	0.632311			1.78219	0.590659			P51148	Ras-related protein Rab-5C OS=Homo sapiens GN=RAB5C PE=1 SV=2 - [RAB5C_HUMAN]
1.45601	0.612226			1.56973	0.598944	9.03042		P45880-2	Isoform 2 of Voltage-dependent anion-selective channel protein 2 OS=Homo sapiens GN=VDAC2 - [VDAC2_HUMAN]
1.44532	0.622614	1.32229		1.46048	0.58889	0.754916	1.09943	P17655	Calpain-2 catalytic subunit OS=Homo sapiens GN=CAPN2 PE=1 SV=6 - [CAN2_HUMAN]
1.54429	0.656438	0.521569		1.47468	0.556862	0.655222		P17987	T-complex protein 1 subunit alpha OS=Homo sapiens GN=TCP1 PE=1 SV=1 - [TCPA_HUMAN]
2.46616	0.660425			1.43821	0.541622			Q562R1	Beta-actin-like protein 2 OS=Homo sapiens GN=ACTBL2 PE=1 SV=2 - [ACTBL_HUMAN]
1.63778	0.641808			1.51782	0.550437	1.27244		Q32MZ4-3	Isoform 3 of Leucine-rich repeat flightless-interacting protein 1 OS=Homo sapiens GN=LRRFIP1 - [LRRF1_HUMAN]
1.8259	0.66879			1.70076	0.592233			P00491	Purine nucleoside phosphorylase OS=Homo sapiens GN=PNP PE=1 SV=2 - [PNPH_HUMAN]
1.97993	0.670868	0.430062		1.81114	0.620052			P42224	Signal transducer and activator of transcription 1-alpha/beta OS=Homo sapiens GN=STAT1 PE=1 SV=2 - [STAT1_HUMAN]
1.73395	0.581382	0.459375		1.56376	0.521259	0.466069		O14979-3	Isoform 3 of Heterogeneous nuclear ribonucleoprotein D-like OS=Homo sapiens GN=HNRNPDL - [HNRDL_HUMAN]
1.64061	0.598831	0.824381		1.7185	0.555053	0.558934		P30536	Translocator protein OS=Homo sapiens GN=TSPO PE=1 SV=3 - [TSPOA_HUMAN]
1.46976	0.698707			1.64447	0.599466	0.763384		P61916	Epididymal secretory protein E1 OS=Homo sapiens GN=NPC2 PE=1 SV=1 - [NPC2_HUMAN]
1.60707	0.613565	1.10893		1.85918	0.546274			P62899	60S ribosomal protein L31 OS=Homo sapiens GN=RPL31 PE=1 SV=1 - [RL31_HUMAN]
1.61518	0.635717			1.69265	0.560796	1.53312		Q96FW1	Ubiquitin thioesterase OTUB1 OS=Homo sapiens GN=OTUB1 PE=1 SV=2 - [OTUB1_HUMAN]
1.49989	0.640469	0.584692		1.46672	0.574096	0.860636		P19338	Nucleolin OS=Homo sapiens GN=NCL PE=1 SV=3 - [NUCL_HUMAN]
1.07084	0.730397	1.00435		1.62782	0.586845	0.884231		Q9P1F3	Costars family protein ABRACL OS=Homo sapiens GN=ABRACL PE=1 SV=1 - [ABRAL_HUMAN]
								P18463	HLA class I histocompatibility antigen, B-37 alpha chain OS=Homo sapiens GN=HLA-B PE=1 SV=1 - [1B37_HUMAN]
1.44869				1.27606				P42677	40S ribosomal protein S27 OS=Homo sapiens GN=RPS27 PE=1 SV=3 - [RS27_HUMAN]
1.56047	0.650578	0.619054		1.5646	0.550043	0.594614		Q9NRV9	Heme-binding protein 1 OS=Homo sapiens GN=HEBP1 PE=1 SV=1 - [HEBP1_HUMAN]
	0.649425				0.564206	1.37793		Q71UM5	40S ribosomal protein S27-like OS=Homo sapiens GN=RPS27L PE=1 SV=3 - [RS27L_HUMAN]
1.32179	0.681645			1.45684	0.583184			O00487	26S proteasome non-ATPase regulatory subunit 14 OS=Homo sapiens GN=PSMD14 PE=1 SV=1 - [PSDE_HUMAN]
1.56073	0.600428			1.58382	0.567149	0.685337		Q16891-2	Isoform 2 of Mitochondrial inner membrane protein OS=Homo sapiens GN=IMMT - [IMMT_HUMAN]
1.54263	0.59082	0.66379		1.66796	0.517839	0.830886		P00488	Coagulation factor XIII A chain OS=Homo sapiens GN=F13A1 PE=1 SV=4 - [F13A_HUMAN]
1.49765	0.635948	0.899886	0.736804	1.51911	0.58467	0.917574	0.765913	O00754	Lysosomal alpha-mannosidase OS=Homo sapiens GN=MAN2B1 PE=1 SV=3 - [MA2B1_HUMAN]
	0.665552				0.626251			P62879	Guanine nucleotide-binding protein G(I)/G(S)/G(T) subunit beta-2 OS=Homo sapiens GN=GNB2 PE=1 SV=3 - [GBB2_HUMAN]
1.43496	0.605186			1.3357	0.564385			Q9BRP8-2	Isoform 2 of Partner of Y14 and mago OS=Homo sapiens GN=WIBG - [WIBG_HUMAN]
1.71762	0.760817			1.74604	0.536128			P18510-4	Isoform 4 of Interleukin-1 receptor antagonist protein OS=Homo sapiens GN=IL1RN - [IL1RA_HUMAN]
1.96045	0.737841	0.987567		1.87269	0.607417	0.925553		O14579	Coatomer subunit epsilon OS=Homo sapiens GN=COPE PE=1 SV=3 - [COPE_HUMAN]
1.5558	0.583833	0.722494		1.60751	0.547856	0.746423		P43686	26S protease regulatory subunit 6B OS=Homo sapiens GN=PSMC4 PE=1 SV=2 - [PRS6B_HUMAN]
1.42176	0.561471			1.45891	0.550593	3.01682	1.25854	P13686	Tartrate-resistant acid phosphatase type 5 OS=Homo sapiens GN=ACP5 PE=1 SV=3 - [PPA5_HUMAN]
1.59524	0.613035			1.51828	0.563275			P35237	Serpin B6 OS=Homo sapiens GN=SERPINB6 PE=1 SV=3 - [SPB6_HUMAN]
1.59411	0.61625			1.73862	0.597178			P24752	Acetyl-CoA acetyltransferase, mitochondrial OS=Homo sapiens GN=ACAT1 PE=1 SV=1 - [THIL_HUMAN]
1.61276	0.646517	1.02971		1.47587	0.559579	0.572643		Q9BS26	Endoplasmic reticulum resident protein 44 OS=Homo sapiens GN=ERP44 PE=1 SV=1 - [ERP44_HUMAN]
1.55441	0.625841		0.922166	1.43131	0.583941		1.45176	Q9BX68	Histidine triad nucleotide-binding protein 2, mitochondrial OS=Homo sapiens GN=HINT2 PE=1 SV=1 - [HINT2_HUMAN]
1.61265	0.619475	0.876855		1.66122	0.5881	2.34846	3.38667	Q00325-2	Isoform B of Phosphate carrier protein, mitochondrial OS=Homo sapiens GN=SLC25A3 - [MPCP_HUMAN]
1.84622	0.775843			1.72529	0.678992	1.7628		P01903	HLA class II histocompatibility antigen, DR alpha chain OS=Homo sapiens GN=HLA-DRA PE=1 SV=1 - [DRA_HUMAN]
1.67102	0.710013			1.7562	0.608043			O43399	Tumor protein D54 OS=Homo sapiens GN=TPD52L2 PE=1 SV=2 - [TPD54_HUMAN]
1.60476	0.699304			1.62287	0.621379	8.60612		P39687	Acidic leucine-rich nuclear phosphoprotein 32 family member A OS=Homo sapiens GN=ANP32A PE=1 SV=1 - [AN32A_HUMAN]
2.70838	1.22248	1.02974		2.08492	0.796132	0.893589		O14879	Interferon-induced protein with tetratricopeptide repeats 3 OS=Homo sapiens GN=IFIT3 PE=1 SV=1 - [IFIT3_HUMAN]
	0.653653				0.541345			P63220	40S ribosomal protein S21 OS=Homo sapiens GN=RPS21 PE=1 SV=1 - [RS21_HUMAN]
								P30466	HLA class I histocompatibility antigen, B-18 alpha chain OS=Homo sapiens GN=HLA-B PE=1 SV=1 - [1B18_HUMAN]
1.48096	0.645995	0.762903		1.40651	0.546369	0.811904		O60784	Target of Myb protein 1 OS=Homo sapiens GN=TOM1 PE=1 SV=2 - [TOM1_HUMAN]
1.84195	0.677102		1.98028	1.57862	0.638058		0.738535	P08195-2	Isoform 2 of 4F2 cell-surface antigen heavy chain OS=Homo sapiens GN=SLC3A2 - [4F2_HUMAN]
1.56958	0.606501	0.625497		1.61007	0.547871	1.65064	1.1008	P50995	Annexin A11 OS=Homo sapiens GN=ANXA11 PE=1 SV=1 - [ANX11_HUMAN]
								Q29836	HLA class I histocompatibility antigen, B-67 alpha chain OS=Homo sapiens GN=HLA-B PE=1 SV=1 - [1B67_HUMAN]
3.26154	0.965521			2.70906	0.797273			P05161	Ubiquitin-like protein ISG15 OS=Homo sapiens GN=ISG15 PE=1 SV=5 - [ISG15_HUMAN]
1.68885	0.6024			1.71718	0.591325			P27635	60S ribosomal protein L10 OS=Homo sapiens GN=RPL10 PE=1 SV=4 - [RL10_HUMAN]
1.53438	0.649924			1.44167	0.60456			P50991	T-complex protein 1 subunit delta OS=Homo sapiens GN=CCT4 PE=1 SV=4 - [TCPD_HUMAN]
1.43346	0.617984	0.749221		1.55563	0.583597	0.930877	1.48399	P36542	ATP synthase subunit gamma, mitochondrial OS=Homo sapiens GN=ATP5C1 PE=1 SV=1 - [ATPG_HUMAN]
1.43005	0.573708			1.39479	0.543785			Q99439	Calponin-2 OS=Homo sapiens GN=CNN2 PE=1 SV=4 - [CNN2_HUMAN]
1.58003	0.610762	0.635853		1.59121	0.558618	0.820952		P50552	Vasodilator-stimulated phosphoprotein OS=Homo sapiens GN=VASP PE=1 SV=3 - [VASP_HUMAN]
1.57637	0.674296	0.360438		1.50517	0.569698	0.428074		Q02790	Peptidyl-prolyl cis-trans isomerase FKBP4 OS=Homo sapiens GN=FKBP4 PE=1 SV=3 - [FKBP4_HUMAN]
1.54172	0.613881	0.996051		1.59914	0.585757	0.819128		P23141-3	Isoform 3 of Liver carboxylesterase 1 OS=Homo sapiens GN=CES1 - [EST1_HUMAN]
								Q29718	HLA class I histocompatibility antigen, B-82 alpha chain OS=Homo sapiens GN=HLA-B PE=1 SV=1 - [1B82_HUMAN]
1.55212	0.618579	0.744367		1.6431	0.572819	1.31168		P22897	Macrophage mannose receptor 1 OS=Homo sapiens GN=MRC1 PE=1 SV=1 - [MRC1_HUMAN]
1.67151	0.648656			1.66128	0.563489	1.53633		Q07955	Serine/arginine-rich splicing factor 1 OS=Homo sapiens GN=SRSF1 PE=1 SV=2 - [SRSF1_HUMAN]
1.62103	0.619111	0.995698		1.64566	0.534474	0.71829		P11177-2	Isoform 2 of Pyruvate dehydrogenase E1 component subunit beta, mitochondrial OS=Homo sapiens GN=PDHB - [ODPB_HUMAN]
1.36736	0.540609	0.607346		1.60736	0.548299	0.858171	1.65223	P07602	Prosaposin OS=Homo sapiens GN=PSAP PE=1 SV=2 - [SAP_HUMAN]
1.47521	0.59373	0.555996		1.5271	0.572596	0.846805		P60228	Eukaryotic translation initiation factor 3 subunit E OS=Homo sapiens GN=EIF3E PE=1 SV=1 - [EIF3E_HUMAN]
1.5236	0.619013			1.41822	0.567025			P26447	Protein S100-A4 OS=Homo sapiens GN=S100A4 PE=1 SV=1 - [S10A4_HUMAN]
								P30508	HLA class I histocompatibility antigen, Cw-12 alpha chain OS=Homo sapiens GN=HLA-C PE=2 SV=2 - [1C12_HUMAN]
								Q29963	HLA class I histocompatibility antigen, Cw-6 alpha chain OS=Homo sapiens GN=HLA-C PE=2 SV=2 - [1C06_HUMAN]
1.53198	0.62526	0.646655		1.51314	0.56724	0.371199		Q15833-2	Isoform 2 of Syntaxin-binding protein 2 OS=Homo sapiens GN=STXBP2 - [STXB2_HUMAN]
1.42225	0.711684	0.612819	1.04146	1.51072	0.645022	0.650097	0.764373	P61457	Pterin-4-alpha-carbinolamine dehydratase OS=Homo sapiens GN=PCBD1 PE=1 SV=2 - [PHS_HUMAN]
1.56433	0.668774			1.6041	0.629079			O00182-2	Isoform Short of Galectin-9 OS=Homo sapiens GN=LGALS9 - [LEG9_HUMAN]
	0.650708				0.57306			P08559-3	Isoform 3 of Pyruvate dehydrogenase E1 component subunit alpha, somatic form, mitochondrial OS=Homo sapiens GN=PDHA1 - [ODPA_HUMAN]
1.59956	0.66955			1.4968	0.586905		0.721764	P61421	V-type proton ATPase subunit d 1 OS=Homo sapiens GN=ATP6V0D1 PE=1 SV=1 - [VA0D1_HUMAN]
1.44761	0.647557			1.52393	0.540216			P15153	Ras-related C3 botulinum toxin substrate 2 OS=Homo sapiens GN=RAC2 PE=1 SV=1 - [RAC2_HUMAN]
1.59811	0.59435			1.61023	0.561663			P62263	40S ribosomal protein S14 OS=Homo sapiens GN=RPS14 PE=1 SV=3 - [RS14_HUMAN]
1.56268	0.625636			1.61298	0.571285	2.04724		P18621	60S ribosomal protein L17 OS=Homo sapiens GN=RPL17 PE=1 SV=3 - [RL17_HUMAN]
1.54658	0.611725	1.15703		1.5394	0.585927		1.00386	P54577	Tyrosine--tRNA ligase, cytoplasmic OS=Homo sapiens GN=YARS PE=1 SV=4 - [SYYC_HUMAN]
		0.673245				0.527815		Q9C005	Protein dpy-30 homolog OS=Homo sapiens GN=DPY30 PE=1 SV=1 - [DPY30_HUMAN]
1.57478	0.655709	0.607416		1.60869	0.574956	0.57708		Q12906	Interleukin enhancer-binding factor 3 OS=Homo sapiens GN=ILF3 PE=1 SV=3 - [ILF3_HUMAN]
1.58837	0.658735			1.50864	0.639386			P46779-4	Isoform 4 of 60S ribosomal protein L28 OS=Homo sapiens GN=RPL28 - [RL28_HUMAN]
1.53402	0.648824			1.4349	0.579915	2.42722		P60900	Proteasome subunit alpha type-6 OS=Homo sapiens GN=PSMA6 PE=1 SV=1 - [PSA6_HUMAN]
1.51731	0.623697	0.46816		1.50444	0.629565	0.585158		Q9P0L0	Vesicle-associated membrane protein-associated protein A OS=Homo sapiens GN=VAPA PE=1 SV=3 - [VAPA_HUMAN]
1.58208	0.617492	1.11401		1.64081	0.567368	0.991442		Q92598-2	Isoform Beta of Heat shock protein 105 kDa OS=Homo sapiens GN=HSPH1 - [HS105_HUMAN]
1.64638	0.604693	0.563319		1.63009	0.552752	0.760709		P23526	Adenosylhomocysteinase OS=Homo sapiens GN=AHCY PE=1 SV=4 - [SAHH_HUMAN]
1.57167	0.642517	0.97971		1.48973	0.568072	0.455916		Q9NPH2-2	Isoform 2 of Inositol-3-phosphate synthase 1 OS=Homo sapiens GN=ISYNA1 - [INO1_HUMAN]
1.50265	0.618117			1.38101	0.563272	1.78598		P09429	High mobility group protein B1 OS=Homo sapiens GN=HMGB1 PE=1 SV=3 - [HMGB1_HUMAN]
1.58354	0.618165	0.913745		1.58612	0.559242	1.12594		P29016	T-cell surface glycoprotein CD1b OS=Homo sapiens GN=CD1B PE=1 SV=1 - [CD1B_HUMAN]
	0.636434				0.634957	1.00786		P14174	Macrophage migration inhibitory factor OS=Homo sapiens GN=MIF PE=1 SV=4 - [MIF_HUMAN]
1.68092	0.67072			1.76077	0.615412			O75223	Gamma-glutamylcyclotransferase OS=Homo sapiens GN=GGCT PE=1 SV=1 - [GGCT_HUMAN]
1.52776	0.583672			1.59404	0.537574			Q86UE4	Protein LYRIC OS=Homo sapiens GN=MTDH PE=1 SV=2 - [LYRIC_HUMAN]
1.63346	0.653607	0.69134	2.04156	1.64035	0.609636	0.6535	0.877757	Q13492-3	Isoform 3 of Phosphatidylinositol-binding clathrin assembly protein OS=Homo sapiens GN=PICALM - [PICAL_HUMAN]
1.64144	0.656075			1.69107	0.58473	1.16694		P09622	Dihydrolipoyl dehydrogenase, mitochondrial OS=Homo sapiens GN=DLD PE=1 SV=2 - [DLDH_HUMAN]
1.33136			0.752282	1.16032			1.28853	Q9Y3L5	Ras-related protein Rap-2c OS=Homo sapiens GN=RAP2C PE=1 SV=1 - [RAP2C_HUMAN]
1.61521	0.660185	0.470252	1.26285	1.64652	0.604653	1.0549	1.02649	Q9NZM1-6	Isoform 6 of Myoferlin OS=Homo sapiens GN=MYOF - [MYOF_HUMAN]
1.54555	0.596381			1.56357	0.576625	1.5588	1.29898	P62906	60S ribosomal protein L10a OS=Homo sapiens GN=RPL10A PE=1 SV=2 - [RL10A_HUMAN]
1.59172	0.603174			1.51126	0.564911	0.450545		O95861	3'(2'),5'-bisphosphate nucleotidase 1 OS=Homo sapiens GN=BPNT1 PE=1 SV=1 - [BPNT1_HUMAN]
1.68452	0.601715			1.80314	0.586532	1.52589		P62244	40S ribosomal protein S15a OS=Homo sapiens GN=RPS15A PE=1 SV=2 - [RS15A_HUMAN]
1.56466	0.658295			1.67794	0.554053		1.53267	P62847-2	Isoform 2 of 40S ribosomal protein S24 OS=Homo sapiens GN=RPS24 - [RS24_HUMAN]
1.63815				1.33455				P30481	HLA class I histocompatibility antigen, B-44 alpha chain OS=Homo sapiens GN=HLA-B PE=1 SV=1 - [1B44_HUMAN]
								P30453	HLA class I histocompatibility antigen, A-34 alpha chain OS=Homo sapiens GN=HLA-A PE=1 SV=1 - [1A34_HUMAN]
1.38395	0.668715			1.32498	0.601449			Q9UNF0-2	Isoform 2 of Protein kinase C and casein kinase substrate in neurons protein 2 OS=Homo sapiens GN=PACSIN2 - [PACN2_HUMAN]
1.54464	0.731021			1.51211	0.628169			Q8N4Q1	Mitochondrial intermembrane space import and assembly protein 40 OS=Homo sapiens GN=CHCHD4 PE=1 SV=1 - [MIA40_HUMAN]
1.55801	0.63393	0.429864		1.63183	0.555399	1.08174		Q96AG4	Leucine-rich repeat-containing protein 59 OS=Homo sapiens GN=LRRC59 PE=1 SV=1 - [LRC59_HUMAN]
1.65534	0.588585			1.70545	0.564956	1.99607		P62241	40S ribosomal protein S8 OS=Homo sapiens GN=RPS8 PE=1 SV=2 - [RS8_HUMAN]
1.48644	0.602637	1.07796		1.41127	0.54499	0.918925		Q96C23	Aldose 1-epimerase OS=Homo sapiens GN=GALM PE=1 SV=1 - [GALM_HUMAN]
								Q8WXC6	Myeloma-overexpressed gene 2 protein OS=Homo sapiens GN=MYEOV2 PE=2 SV=3 - [MYOV2_HUMAN]
1.52096	0.631741			1.49671	0.572267			P60903	Protein S100-A10 OS=Homo sapiens GN=S100A10 PE=1 SV=2 - [S10AA_HUMAN]
1.66239	0.649966	0.28482		1.5868	0.620785	0.65127		Q9NTK5	Obg-like ATPase 1 OS=Homo sapiens GN=OLA1 PE=1 SV=2 - [OLA1_HUMAN]
1.60422				1.53418				P03989	HLA class I histocompatibility antigen, B-27 alpha chain OS=Homo sapiens GN=HLA-B PE=1 SV=2 - [1B27_HUMAN]
1.59338	0.586097	0.738275	1.24702	1.52673	0.564951	0.857474		O00160	Unconventional myosin-If OS=Homo sapiens GN=MYO1F PE=1 SV=3 - [MYO1F_HUMAN]
1.45865	0.666597			1.41545	0.558297			Q92930	Ras-related protein Rab-8B OS=Homo sapiens GN=RAB8B PE=1 SV=2 - [RAB8B_HUMAN]
1.52091	0.584853	1.03602		1.63659	0.565019			P06737-2	Isoform 2 of Glycogen phosphorylase, liver form OS=Homo sapiens GN=PYGL - [PYGL_HUMAN]
1.55139	0.620262	0.838013		1.62486	0.582935	0.83368	1.78908	P10644	cAMP-dependent protein kinase type I-alpha regulatory subunit OS=Homo sapiens GN=PRKAR1A PE=1 SV=1 - [KAP0_HUMAN]
	0.649573				0.593232			Q9BPZ3	Polyadenylate-binding protein-interacting protein 2 OS=Homo sapiens GN=PAIP2 PE=1 SV=1 - [PAIP2_HUMAN]
1.64608	0.638219			1.617	0.543168	0.728769		O00161	Synaptosomal-associated protein 23 OS=Homo sapiens GN=SNAP23 PE=1 SV=1 - [SNP23_HUMAN]
1.63949	0.459268			1.71194	0.595443			P29595	NEDD8 OS=Mus musculus GN=Nedd8 PE=1 SV=2 - [NEDD8_MOUSE]
1.66443	0.625047			1.85283	0.555322			P04440	HLA class II histocompatibility antigen, DP beta 1 chain OS=Homo sapiens GN=HLA-DPB1 PE=1 SV=1 - [DPB1_HUMAN]
1.9192	0.551903	0.891084		2.44875	0.585035			P62314	Small nuclear ribonucleoprotein Sm D1 OS=Homo sapiens GN=SNRPD1 PE=1 SV=1 - [SMD1_HUMAN]
1.58956	0.635577	0.764978		1.46659	0.574004	1.61892		Q8WUM4	Programmed cell death 6-interacting protein OS=Homo sapiens GN=PDCD6IP PE=1 SV=1 - [PDC6I_HUMAN]
1.53923	0.687096	0.753209		1.44093	0.563029	0.737947		Q15233	Non-POU domain-containing octamer-binding protein OS=Homo sapiens GN=NONO PE=1 SV=4 - [NONO_HUMAN]
1.60185	0.623161			1.55893	0.593272	0.120898		P22061	Protein-L-isoaspartate(D-aspartate) O-methyltransferase OS=Homo sapiens GN=PCMT1 PE=1 SV=4 - [PIMT_HUMAN]
1.59651	0.584078	0.752747		1.53947	0.570526	1.92082		P62266	40S ribosomal protein S23 OS=Homo sapiens GN=RPS23 PE=1 SV=3 - [RS23_HUMAN]
1.61496	0.64995	1.25787		1.60222	0.58134	0.875871		Q9UHD8-7	Isoform 7 of Septin-9 OS=Homo sapiens GN=SEPT9 - [SEPT9_HUMAN]
1.52894	0.578631			1.47547	0.55815			P49207	60S ribosomal protein L34 OS=Homo sapiens GN=RPL34 PE=1 SV=3 - [RL34_HUMAN]
1.30409	0.60543			1.86023	0.52963			Q9UKM9-2	Isoform 1 of RNA-binding protein Raly OS=Homo sapiens GN=RALY - [RALY_HUMAN]
1.57624	0.604356	0.813763		1.59029	0.54178	1.40631		Q7L1Q6	Basic leucine zipper and W2 domain-containing protein 1 OS=Homo sapiens GN=BZW1 PE=1 SV=1 - [BZW1_HUMAN]
1.6968	0.621785	1.06019		1.62061	0.556471			Q9H939	Proline-serine-threonine phosphatase-interacting protein 2 OS=Homo sapiens GN=PSTPIP2 PE=1 SV=4 - [PPIP2_HUMAN]
1.50586				1.57863				Q9UHQ9	NADH-cytochrome b5 reductase 1 OS=Homo sapiens GN=CYB5R1 PE=1 SV=1 - [NB5R1_HUMAN]
1.53832	0.533188			1.86546	0.579989			Q02543	60S ribosomal protein L18a OS=Homo sapiens GN=RPL18A PE=1 SV=2 - [RL18A_HUMAN]
1.53167	0.622961			1.68201	0.581492			P55145	Mesencephalic astrocyte-derived neurotrophic factor OS=Homo sapiens GN=MANF PE=1 SV=3 - [MANF_HUMAN]
1.80856	0.699983	0.774749		1.62674	0.631064			P43490	Nicotinamide phosphoribosyltransferase OS=Homo sapiens GN=NAMPT PE=1 SV=1 - [NAMPT_HUMAN]
1.56734	0.675479			1.50064	0.584753			Q9BPX5	Actin-related protein 2/3 complex subunit 5-like protein OS=Homo sapiens GN=ARPC5L PE=1 SV=1 - [ARP5L_HUMAN]
1.61459	0.589576			1.38722	0.549054	0.973767		P35998	26S protease regulatory subunit 7 OS=Homo sapiens GN=PSMC2 PE=1 SV=3 - [PRS7_HUMAN]
1.55353	0.638956	0.448973		1.57597	0.556259	0.424249		P62753	40S ribosomal protein S6 OS=Homo sapiens GN=RPS6 PE=1 SV=1 - [RS6_HUMAN]
1.62814	0.63378	0.598637		1.57678	0.568601	0.922633		Q9Y4L1	Hypoxia up-regulated protein 1 OS=Homo sapiens GN=HYOU1 PE=1 SV=1 - [HYOU1_HUMAN]
	0.638777	0.959106			0.549705	1.15987		Q15080	Neutrophil cytosol factor 4 OS=Homo sapiens GN=NCF4 PE=1 SV=2 - [NCF4_HUMAN]
1.71978	0.634068			1.857	0.516955			P83916	Chromobox protein homolog 1 OS=Homo sapiens GN=CBX1 PE=1 SV=1 - [CBX1_HUMAN]
1.71861	0.578966	0.812284	0.733538	1.651	0.541966	0.827517		P62424	60S ribosomal protein L7a OS=Homo sapiens GN=RPL7A PE=1 SV=2 - [RL7A_HUMAN]
1.44557	0.689841			1.59767	0.589313			O75821	Eukaryotic translation initiation factor 3 subunit G OS=Homo sapiens GN=EIF3G PE=1 SV=2 - [EIF3G_HUMAN]
1.51969	0.653592			1.48811	0.587178			Q14005-3	Isoform 3 of Pro-interleukin-16 OS=Homo sapiens GN=IL16 - [IL16_HUMAN]
1.57697	0.629219	0.450097		1.61074	0.575476			Q9Y376	Calcium-binding protein 39 OS=Homo sapiens GN=CAB39 PE=1 SV=1 - [CAB39_HUMAN]
								P06151	L-lactate dehydrogenase A chain OS=Mus musculus GN=Ldha PE=1 SV=3 - [LDHA_MOUSE]
	0.740554				0.666275			P04439	HLA class I histocompatibility antigen, A-3 alpha chain OS=Homo sapiens GN=HLA-A PE=1 SV=2 - [1A03_HUMAN]
1.54161	0.626997			1.53319	0.516468			Q16629-3	Isoform 3 of Serine/arginine-rich splicing factor 7 OS=Homo sapiens GN=SRSF7 - [SRSF7_HUMAN]
1.59195	0.584598	0.760337		1.62462	0.567666	0.736908		Q9NZL9-4	Isoform 4 of Methionine adenosyltransferase 2 subunit beta OS=Homo sapiens GN=MAT2B - [MAT2B_HUMAN]
	0.541876				0.4929			P18613	Ras-related protein rapA OS=Dictyostelium discoideum GN=rapA PE=1 SV=1 - [RAPA_DICDI]
1.6197	0.59344			1.70327	0.54817	0.570623		Q99798	Aconitate hydratase, mitochondrial OS=Homo sapiens GN=ACO2 PE=1 SV=2 - [ACON_HUMAN]
1.78941	0.659536			1.73054	0.605344			P20340	Ras-related protein Rab-6A OS=Homo sapiens GN=RAB6A PE=1 SV=3 - [RAB6A_HUMAN]
								P30459	HLA class I histocompatibility antigen, A-74 alpha chain OS=Homo sapiens GN=HLA-A PE=1 SV=1 - [1A74_HUMAN]
1.32681	0.670928			1.19728	0.591539	1.18002		Q13151	Heterogeneous nuclear ribonucleoprotein A0 OS=Homo sapiens GN=HNRNPA0 PE=1 SV=1 - [ROA0_HUMAN]
1.57438	0.647631	0.751111	0.575992	1.581	0.589099	0.953713		Q14974	Importin subunit beta-1 OS=Homo sapiens GN=KPNB1 PE=1 SV=2 - [IMB1_HUMAN]
								P30505	HLA class I histocompatibility antigen, Cw-8 alpha chain OS=Homo sapiens GN=HLA-C PE=2 SV=1 - [1C08_HUMAN]
1.62813	0.694407			1.62232	0.602499		4.06173	Q9H444	Charged multivesicular body protein 4b OS=Homo sapiens GN=CHMP4B PE=1 SV=1 - [CHM4B_HUMAN]
1.71866	0.679702			1.5032	0.59827			Q9UNZ2-4	Isoform 2 of NSFL1 cofactor p47 OS=Homo sapiens GN=NSFL1C - [NSF1C_HUMAN]
1.56942	0.499366			1.91828	0.569481			Q15836	Vesicle-associated membrane protein 3 OS=Homo sapiens GN=VAMP3 PE=1 SV=3 - [VAMP3_HUMAN]
1.40822	0.585961			1.68431	0.583307			Q07020	60S ribosomal protein L18 OS=Homo sapiens GN=RPL18 PE=1 SV=2 - [RL18_HUMAN]
1.55883	0.695722			1.40087	0.568312			O43504	Ragulator complex protein LAMTOR5 OS=Homo sapiens GN=LAMTOR5 PE=1 SV=1 - [LTOR5_HUMAN]
1.587	0.652701			1.60198	0.581258			A5A6J2	Probable ATP-dependent RNA helicase DDX5 OS=Pan troglodytes GN=DDX5 PE=2 SV=1 - [DDX5_PANTR]
1.71807	0.693521	1.03853		1.67994	0.608181	0.623843		O00560-3	Isoform 3 of Syntenin-1 OS=Homo sapiens GN=SDCBP - [SDCB1_HUMAN]
								P30487	HLA class I histocompatibility antigen, B-49 alpha chain OS=Homo sapiens GN=HLA-B PE=1 SV=2 - [1B49_HUMAN]
								Q29865	HLA class I histocompatibility antigen, Cw-18 alpha chain OS=Homo sapiens GN=HLA-C PE=2 SV=1 - [1C18_HUMAN]
1.37788				1.30592				P42025	Beta-centractin OS=Homo sapiens GN=ACTR1B PE=1 SV=1 - [ACTY_HUMAN]
1.64339	0.672257			1.82902	0.588009			Q9Y3I0	tRNA-splicing ligase RtcB homolog OS=Homo sapiens GN=RTCB PE=1 SV=1 - [RTCB_HUMAN]
1.55223	0.646817			1.43498	0.583494			P41240	Tyrosine-protein kinase CSK OS=Homo sapiens GN=CSK PE=1 SV=1 - [CSK_HUMAN]
								P16188	HLA class I histocompatibility antigen, A-30 alpha chain OS=Homo sapiens GN=HLA-A PE=1 SV=2 - [1A30_HUMAN]
1.50568	0.650452			1.55378	0.602533			Q9NX63	Coiled-coil-helix-coiled-coil-helix domain-containing protein 3, mitochondrial OS=Homo sapiens GN=CHCHD3 PE=1 SV=1 - [CHCH3_HUMAN]
1.76245	0.587172	1.30298		1.90512	0.513154			O75489	NADH dehydrogenase [ubiquinone] iron-sulfur protein 3, mitochondrial OS=Homo sapiens GN=NDUFS3 PE=1 SV=1 - [NDUS3_HUMAN]
1.61925	0.578402	0.574532		1.56642	0.577605	0.676499		Q13568-4	Isoform 4 of Interferon regulatory factor 5 OS=Homo sapiens GN=IRF5 - [IRF5_HUMAN]
1.51568	0.679609	0.813226		1.58852	0.565377	0.676214		Q07960	Rho GTPase-activating protein 1 OS=Homo sapiens GN=ARHGAP1 PE=1 SV=1 - [RHG01_HUMAN]
1.57905	0.584364	0.883999		1.54925	0.55113	1.01847		O60610-2	Isoform 2 of Protein diaphanous homolog 1 OS=Homo sapiens GN=DIAPH1 - [DIAP1_HUMAN]
1.5642	0.660929	0.885361		1.52167	0.587518	0.798308		P17858	6-phosphofructokinase, liver type OS=Homo sapiens GN=PFKL PE=1 SV=6 - [K6PL_HUMAN]
1.685	0.615755	0.44065		1.62484	0.543984	0.77106	0.447354	P53621	Coatomer subunit alpha OS=Homo sapiens GN=COPA PE=1 SV=2 - [COPA_HUMAN]
1.53369	0.660279	0.854109		1.64012	0.575809	2.42923		P48637	Glutathione synthetase OS=Homo sapiens GN=GSS PE=1 SV=1 - [GSHB_HUMAN]
1.51186	0.632249	0.703055		1.36134	0.565374	0.753934		O00499-9	Isoform BIN1-10-13 of Myc box-dependent-interacting protein 1 OS=Homo sapiens GN=BIN1 - [BIN1_HUMAN]
1.63711	0.600045			1.51429	0.609852	2.06033		P54578-2	Isoform 2 of Ubiquitin carboxyl-terminal hydrolase 14 OS=Homo sapiens GN=USP14 - [UBP14_HUMAN]
1.40837	0.635188	0.947155		1.3842	0.608253	1.19704		O43617	Trafficking protein particle complex subunit 3 OS=Homo sapiens GN=TRAPPC3 PE=1 SV=1 - [TPPC3_HUMAN]
1.62244	0.620393			1.51614	0.577913	1.73658		P09960-4	Isoform 4 of Leukotriene A-4 hydrolase OS=Homo sapiens GN=LTA4H - [LKHA4_HUMAN]
1.59572	0.621385	0.572166	0.690103	1.63534	0.546954	0.784181	0.73115	P42704	Leucine-rich PPR motif-containing protein, mitochondrial OS=Homo sapiens GN=LRPPRC PE=1 SV=3 - [LPPRC_HUMAN]
1.74626	0.696755			1.76826	0.602382			Q13043	Serine/threonine-protein kinase 4 OS=Homo sapiens GN=STK4 PE=1 SV=2 - [STK4_HUMAN]
	0.720913				0.529432			O00422	Histone deacetylase complex subunit SAP18 OS=Homo sapiens GN=SAP18 PE=1 SV=1 - [SAP18_HUMAN]
1.56869	0.616528			1.47702	0.557454			Q9Y3F4	Serine-threonine kinase receptor-associated protein OS=Homo sapiens GN=STRAP PE=1 SV=1 - [STRAP_HUMAN]
								P04222	HLA class I histocompatibility antigen, Cw-3 alpha chain OS=Homo sapiens GN=HLA-C PE=1 SV=2 - [1C03_HUMAN]
								Q31612	HLA class I histocompatibility antigen, B-73 alpha chain OS=Homo sapiens GN=HLA-B PE=1 SV=1 - [1B73_HUMAN]
1.51669	0.67356	0.858709		1.47577	0.611123	0.627315		P30519	Heme oxygenase 2 OS=Homo sapiens GN=HMOX2 PE=1 SV=2 - [HMOX2_HUMAN]
1.67901	0.683177	0.687348		1.57677	0.587574	0.448935		P20036	HLA class II histocompatibility antigen, DP alpha 1 chain OS=Homo sapiens GN=HLA-DPA1 PE=1 SV=1 - [DPA1_HUMAN]
1.6887	0.586646			1.54254	0.560081	3.1203		Q86V81	THO complex subunit 4 OS=Homo sapiens GN=ALYREF PE=1 SV=3 - [THOC4_HUMAN]
1.42156	0.579044			1.47246	0.542095	0.969476		P62995-3	Isoform 3 of Transformer-2 protein homolog beta OS=Homo sapiens GN=TRA2B - [TRA2B_HUMAN]
1.59144	0.631638			1.56738	0.588507			P56385	ATP synthase subunit e, mitochondrial OS=Homo sapiens GN=ATP5I PE=1 SV=2 - [ATP5I_HUMAN]
1.4971	0.708185			1.49868	0.644782			O43396	Thioredoxin-like protein 1 OS=Homo sapiens GN=TXNL1 PE=1 SV=3 - [TXNL1_HUMAN]
1.54615	0.654292			1.69958	0.566218	0.471397		Q9Y277	Voltage-dependent anion-selective channel protein 3 OS=Homo sapiens GN=VDAC3 PE=1 SV=1 - [VDAC3_HUMAN]
1.45724	0.672429			1.59905	0.682754	1.1105		Q99873-3	Isoform 3 of Protein arginine N-methyltransferase 1 OS=Homo sapiens GN=PRMT1 - [ANM1_HUMAN]
1.84453	0.617971			1.99375	0.58537			P63000	Ras-related C3 botulinum toxin substrate 1 OS=Homo sapiens GN=RAC1 PE=1 SV=1 - [RAC1_HUMAN]
1.67483	0.623722	1.15489		1.5285	0.569344	1.37744		O43776	Asparagine--tRNA ligase, cytoplasmic OS=Homo sapiens GN=NARS PE=1 SV=1 - [SYNC_HUMAN]
								Q95604	HLA class I histocompatibility antigen, Cw-17 alpha chain OS=Homo sapiens GN=HLA-C PE=1 SV=1 - [1C17_HUMAN]
1.56267	0.621145	0.830388	1.3602	1.53772	0.570327	1.15047	0.703268	Q9Y3L3	SH3 domain-binding protein 1 OS=Homo sapiens GN=SH3BP1 PE=1 SV=3 - [3BP1_HUMAN]
1.52776	0.628212	1.709		1.42881	0.540896	0.89312		P24539	ATP synthase F(0) complex subunit B1, mitochondrial OS=Homo sapiens GN=ATP5F1 PE=1 SV=2 - [AT5F1_HUMAN]
1.68237	0.573038	1.54216		1.65178	0.568541	1.0836		P61923	Coatomer subunit zeta-1 OS=Homo sapiens GN=COPZ1 PE=1 SV=1 - [COPZ1_HUMAN]
1.71532				1.86091				P22090	40S ribosomal protein S4, Y isoform 1 OS=Homo sapiens GN=RPS4Y1 PE=1 SV=2 - [RS4Y1_HUMAN]
1.60215	0.631432			1.64837	0.572364	1.04728		P40429	60S ribosomal protein L13a OS=Homo sapiens GN=RPL13A PE=1 SV=2 - [RL13A_HUMAN]
1.70676	0.595792			1.7501	0.57299			P14927	Cytochrome b-c1 complex subunit 7 OS=Homo sapiens GN=UQCRB PE=1 SV=2 - [QCR7_HUMAN]
1.58286				1.57617				O75380	NADH dehydrogenase [ubiquinone] iron-sulfur protein 6, mitochondrial OS=Homo sapiens GN=NDUFS6 PE=1 SV=1 - [NDUS6_HUMAN]
1.48014	0.713469	0.5147		1.60154	0.575856			P28070	Proteasome subunit beta type-4 OS=Homo sapiens GN=PSMB4 PE=1 SV=4 - [PSB4_HUMAN]
	0.630969				0.619233	1.41159		P68402	Platelet-activating factor acetylhydrolase IB subunit beta OS=Homo sapiens GN=PAFAH1B2 PE=1 SV=1 - [PA1B2_HUMAN]
1.42232	0.62765	0.532204		1.58841	0.568174	0.598536		Q92841	Probable ATP-dependent RNA helicase DDX17 OS=Homo sapiens GN=DDX17 PE=1 SV=2 - [DDX17_HUMAN]
	0.666547				0.586375	1.39781		P49458	Signal recognition particle 9 kDa protein OS=Homo sapiens GN=SRP9 PE=1 SV=2 - [SRP09_HUMAN]
1.48713	0.681813	0.423813		1.52412	0.58954	0.603756	0.381337	O00232	26S proteasome non-ATPase regulatory subunit 12 OS=Homo sapiens GN=PSMD12 PE=1 SV=3 - [PSD12_HUMAN]
1.55354	0.667386	0.941218		1.50555	0.588461	0.71959		Q86UP2	Kinectin OS=Homo sapiens GN=KTN1 PE=1 SV=1 - [KTN1_HUMAN]
1.96511	0.601308			2.12484	0.577126			Q15185	Prostaglandin E synthase 3 OS=Homo sapiens GN=PTGES3 PE=1 SV=1 - [TEBP_HUMAN]
1.51902	0.653849			1.44993	0.604311			Q9Y5S9-2	Isoform 2 of RNA-binding protein 8A OS=Homo sapiens GN=RBM8A - [RBM8A_HUMAN]
1.77197	0.739577			1.61867	0.583194			P09496-2	Isoform Non-brain of Clathrin light chain A OS=Homo sapiens GN=CLTA - [CLCA_HUMAN]
1.45383	0.603528			1.36477	0.550193	0.62105	1.05697	Q1KMD3	Heterogeneous nuclear ribonucleoprotein U-like protein 2 OS=Homo sapiens GN=HNRNPUL2 PE=1 SV=1 - [HNRL2_HUMAN]
1.49295	0.633246	1.17707		1.55106	0.566227	0.924576		Q99832-3	Isoform 3 of T-complex protein 1 subunit eta OS=Homo sapiens GN=CCT7 - [TCPH_HUMAN]
1.35408	0.563765			1.4268	0.548302			P50897	Palmitoyl-protein thioesterase 1 OS=Homo sapiens GN=PPT1 PE=1 SV=1 - [PPT1_HUMAN]
1.58405	0.601337			1.62489	0.565839			P62280	40S ribosomal protein S11 OS=Homo sapiens GN=RPS11 PE=1 SV=3 - [RS11_HUMAN]
1.95794				1.98842				P69905	Hemoglobin subunit alpha OS=Homo sapiens GN=HBA1 PE=1 SV=2 - [HBA_HUMAN]
1.59154	0.711392	0.762534	0.585511	1.51342	0.581739	0.97988	0.684345	P55209	Nucleosome assembly protein 1-like 1 OS=Homo sapiens GN=NAP1L1 PE=1 SV=1 - [NP1L1_HUMAN]
								P30379	Class I histocompatibility antigen, Gogo-B*0101 alpha chain OS=Gorilla gorilla gorilla PE=2 SV=1 - [1B01_GORGO]
1.80203	0.625475			1.82346	0.605214			O95881	Thioredoxin domain-containing protein 12 OS=Homo sapiens GN=TXNDC12 PE=1 SV=1 - [TXD12_HUMAN]
1.47276	0.626297			1.40777	0.602777	1.68606		P62917	60S ribosomal protein L8 OS=Homo sapiens GN=RPL8 PE=1 SV=2 - [RL8_HUMAN]
1.52926	0.724073			1.49376	0.645062			P20339	Ras-related protein Rab-5A OS=Homo sapiens GN=RAB5A PE=1 SV=2 - [RAB5A_HUMAN]
1.59516	0.719749			1.35778	0.53871			P09493-2	Isoform 2 of Tropomyosin alpha-1 chain OS=Homo sapiens GN=TPM1 - [TPM1_HUMAN]
1.61754	0.649485			1.56935	0.542369			P46109	Crk-like protein OS=Homo sapiens GN=CRKL PE=1 SV=1 - [CRKL_HUMAN]
1.59428	0.603078	0.899736		1.57402	0.579946	1.01423		Q00839-2	Isoform Short of Heterogeneous nuclear ribonucleoprotein U OS=Homo sapiens GN=HNRNPU - [HNRPU_HUMAN]
1.58771	0.624808			1.53349	0.583267			O75822	Eukaryotic translation initiation factor 3 subunit J OS=Homo sapiens GN=EIF3J PE=1 SV=2 - [EIF3J_HUMAN]
1.57153	0.631936			1.6012	0.583374	2.51851		P41218	Myeloid cell nuclear differentiation antigen OS=Homo sapiens GN=MNDA PE=1 SV=1 - [MNDA_HUMAN]
2.27039	0.741219			1.91869	0.566896			P62857	40S ribosomal protein S28 OS=Homo sapiens GN=RPS28 PE=1 SV=1 - [RS28_HUMAN]
1.56466	0.702441	0.508841		1.54217	0.553997	0.2986		Q9Y5K8	V-type proton ATPase subunit D OS=Homo sapiens GN=ATP6V1D PE=1 SV=1 - [VATD_HUMAN]
1.74504	0.663541	1.14549		2.00082	0.57311	0.731323		Q9UJZ1	Stomatin-like protein 2, mitochondrial OS=Homo sapiens GN=STOML2 PE=1 SV=1 - [STML2_HUMAN]
1.58152	0.64103	1.1103		1.59254	0.571032	1.8369		O43242	26S proteasome non-ATPase regulatory subunit 3 OS=Homo sapiens GN=PSMD3 PE=1 SV=2 - [PSMD3_HUMAN]
1.60635	0.595158			1.62198	0.554356	1.19303		O15145	Actin-related protein 2/3 complex subunit 3 OS=Homo sapiens GN=ARPC3 PE=1 SV=3 - [ARPC3_HUMAN]
1.46737	0.644148			1.7376	0.521491			Q9NR31	GTP-binding protein SAR1a OS=Homo sapiens GN=SAR1A PE=1 SV=1 - [SAR1A_HUMAN]
1.53193	0.673905			1.45158	0.585205			O95379	Tumor necrosis factor alpha-induced protein 8 OS=Homo sapiens GN=TNFAIP8 PE=1 SV=1 - [TFIP8_HUMAN]
	0.619212				0.589736			O00264	Membrane-associated progesterone receptor component 1 OS=Homo sapiens GN=PGRMC1 PE=1 SV=3 - [PGRC1_HUMAN]
1.54047	0.689497			1.61617	0.598304			O00303	Eukaryotic translation initiation factor 3 subunit F OS=Homo sapiens GN=EIF3F PE=1 SV=1 - [EIF3F_HUMAN]
1.51395	0.612283	0.75461		1.40122	0.575947	1.12795		P07384	Calpain-1 catalytic subunit OS=Homo sapiens GN=CAPN1 PE=1 SV=1 - [CAN1_HUMAN]
1.58323	0.628888			1.5055	0.567901			P25788-2	Isoform 2 of Proteasome subunit alpha type-3 OS=Homo sapiens GN=PSMA3 - [PSA3_HUMAN]
1.3326		0.579205		1.45987		1.5836		P63172	Dynein light chain Tctex-type 1 OS=Homo sapiens GN=DYNLT1 PE=1 SV=1 - [DYLT1_HUMAN]
1.64052	0.615524			1.57417	0.591141	1.0354		Q15005	Signal peptidase complex subunit 2 OS=Homo sapiens GN=SPCS2 PE=1 SV=3 - [SPCS2_HUMAN]
1.69434	0.642995	0.770646		1.7771	0.594115	0.95194		P07858	Cathepsin B OS=Homo sapiens GN=CTSB PE=1 SV=3 - [CATB_HUMAN]
								P10321	HLA class I histocompatibility antigen, Cw-7 alpha chain OS=Homo sapiens GN=HLA-C PE=1 SV=3 - [1C07_HUMAN]
1.50124	0.618892	0.90483		1.53556	0.548898	1.04754		P00918	Carbonic anhydrase 2 OS=Homo sapiens GN=CA2 PE=1 SV=2 - [CAH2_HUMAN]
1.53688	0.616366			1.72797	0.58335			P14598	Neutrophil cytosol factor 1 OS=Homo sapiens GN=NCF1 PE=1 SV=3 - [NCF1_HUMAN]
1.45889	0.621644			1.46184	0.548396	0.770571		P30711	Glutathione S-transferase theta-1 OS=Homo sapiens GN=GSTT1 PE=1 SV=4 - [GSTT1_HUMAN]
1.58229				1.51189				Q99627-2	Isoform 2 of COP9 signalosome complex subunit 8 OS=Homo sapiens GN=COPS8 - [CSN8_HUMAN]
	0.443629				0.587864			Q9NZN3	EH domain-containing protein 3 OS=Homo sapiens GN=EHD3 PE=1 SV=2 - [EHD3_HUMAN]
1.62387	0.62722	0.709717		1.61201	0.600611	0.69104		P17612	cAMP-dependent protein kinase catalytic subunit alpha OS=Homo sapiens GN=PRKACA PE=1 SV=2 - [KAPCA_HUMAN]
1.51963	0.577847	1.12072		1.65137	0.551872		0.973453	Q13510	Acid ceramidase OS=Homo sapiens GN=ASAH1 PE=1 SV=5 - [ASAH1_HUMAN]
1.49481	0.689542	0.746141		1.47049	0.602108	0.843043		Q15046	Lysine--tRNA ligase OS=Homo sapiens GN=KARS PE=1 SV=3 - [SYK_HUMAN]
1.51061	0.656613			1.52961	0.585747			Q8IV08	Phospholipase D3 OS=Homo sapiens GN=PLD3 PE=1 SV=1 - [PLD3_HUMAN]
1.67949	0.640444	0.756391		1.79098	0.6322	1.03457		Q16658	Fascin OS=Homo sapiens GN=FSCN1 PE=1 SV=3 - [FSCN1_HUMAN]
1.67742	0.591803			1.53886	0.581664	0.496877		Q9Y266	Nuclear migration protein nudC OS=Homo sapiens GN=NUDC PE=1 SV=1 - [NUDC_HUMAN]
	0.689762				0.540588			Q9NX55	Huntingtin-interacting protein K OS=Homo sapiens GN=HYPK PE=1 SV=2 - [HYPK_HUMAN]
1.4384	0.615693			1.47589	0.580627			P62913-2	Isoform 2 of 60S ribosomal protein L11 OS=Homo sapiens GN=RPL11 - [RL11_HUMAN]
	0.515059	1.51186	0.643359		0.519412	0.489722	0.63807	A5A6I1	Hypoxanthine-guanine phosphoribosyltransferase OS=Pan troglodytes GN=HPRT1 PE=2 SV=1 - [HPRT_PANTR]
1.36727	0.648223	0.575188		1.41079	0.627055	0.536792		Q15363	Transmembrane emp24 domain-containing protein 2 OS=Homo sapiens GN=TMED2 PE=1 SV=1 - [TMED2_HUMAN]
1.61561	0.796363	0.613618		1.70746	0.511237	0.797217		P52815	39S ribosomal protein L12, mitochondrial OS=Homo sapiens GN=MRPL12 PE=1 SV=2 - [RM12_HUMAN]
1.57198	0.610678			1.63995	0.547649			Q9NP97	Dynein light chain roadblock-type 1 OS=Homo sapiens GN=DYNLRB1 PE=1 SV=3 - [DLRB1_HUMAN]
1.61704	0.610788			1.62494	0.559586			P46459	Vesicle-fusing ATPase OS=Homo sapiens GN=NSF PE=1 SV=3 - [NSF_HUMAN]
1.58559	0.613118			1.65857	0.577016			Q04837	Single-stranded DNA-binding protein, mitochondrial OS=Homo sapiens GN=SSBP1 PE=1 SV=1 - [SSBP_HUMAN]
1.5701	0.593045			1.51635	0.59185			Q02750	Dual specificity mitogen-activated protein kinase kinase 1 OS=Homo sapiens GN=MAP2K1 PE=1 SV=2 - [MP2K1_HUMAN]
1.69267	0.677376			1.61978	0.578708	1.94371		P50502	Hsc70-interacting protein OS=Homo sapiens GN=ST13 PE=1 SV=2 - [F10A1_HUMAN]
1.56915	0.680363			1.47773	0.544405			P29466-2	Isoform Beta of Caspase-1 OS=Homo sapiens GN=CASP1 - [CASP1_HUMAN]
1.46159				1.47414				P57105	Synaptojanin-2-binding protein OS=Homo sapiens GN=SYNJ2BP PE=1 SV=2 - [SYJ2B_HUMAN]
								P30504	HLA class I histocompatibility antigen, Cw-4 alpha chain OS=Homo sapiens GN=HLA-C PE=1 SV=1 - [1C04_HUMAN]
1.58643	0.589277			1.39056	0.631515			P05198	Eukaryotic translation initiation factor 2 subunit 1 OS=Homo sapiens GN=EIF2S1 PE=1 SV=3 - [IF2A_HUMAN]
2.66368	0.701755			2.08277	0.521289			P05204	Non-histone chromosomal protein HMG-17 OS=Homo sapiens GN=HMGN2 PE=1 SV=3 - [HMGN2_HUMAN]
	0.792194	0.806121			0.625566	1.3855		O60888-3	Isoform C of Protein CutA OS=Homo sapiens GN=CUTA - [CUTA_HUMAN]
1.56351	0.588484	0.875488		1.65788	0.545332	1.14544	1.03392	P11215	Integrin alpha-M OS=Homo sapiens GN=ITGAM PE=1 SV=2 - [ITAM_HUMAN]
1.60702	0.675529			1.64136	0.567235			Q14141-2	Isoform I of Septin-6 OS=Homo sapiens GN=SEPT6 - [SEPT6_HUMAN]
1.57487	0.670303	0.448818		1.70581	0.596714	0.607787		P83111	Serine beta-lactamase-like protein LACTB, mitochondrial OS=Homo sapiens GN=LACTB PE=1 SV=2 - [LACTB_HUMAN]
1.44099	0.62639	0.877749		1.22227	0.616299	0.496553		Q9NVA2	Septin-11 OS=Homo sapiens GN=SEPT11 PE=1 SV=3 - [SEP11_HUMAN]
1.66478	0.602839	0.976714		1.76578	0.574273	1.02361		P63173	60S ribosomal protein L38 OS=Homo sapiens GN=RPL38 PE=1 SV=2 - [RL38_HUMAN]
1.61285	0.591823			1.71327	0.552937			Q16543	Hsp90 co-chaperone Cdc37 OS=Homo sapiens GN=CDC37 PE=1 SV=1 - [CDC37_HUMAN]
1.67772	0.679351			1.78075	0.511965	0.508662		Q9Y2B0	Protein canopy homolog 2 OS=Homo sapiens GN=CNPY2 PE=1 SV=1 - [CNPY2_HUMAN]
1.57728	0.674321			1.51579	0.550567			P07919	Cytochrome b-c1 complex subunit 6, mitochondrial OS=Homo sapiens GN=UQCRH PE=1 SV=2 - [QCR6_HUMAN]
1.68337				1.73753				Q98TF6	60S ribosomal protein L36 OS=Gallus gallus GN=RPL36 PE=3 SV=1 - [RL36_CHICK]
								O75340-2	Isoform 2 of Programmed cell death protein 6 OS=Homo sapiens GN=PDCD6 - [PDCD6_HUMAN]
1.62485	0.608403	0.273107		1.76818	0.577689	0.122741		Q99436	Proteasome subunit beta type-7 OS=Homo sapiens GN=PSMB7 PE=1 SV=1 - [PSB7_HUMAN]
1.18512	0.679441			1.39937	0.626591			Q15056-2	Isoform Short of Eukaryotic translation initiation factor 4H OS=Homo sapiens GN=EIF4H - [IF4H_HUMAN]
								P30375	Class I histocompatibility antigen, Gogo-A*0101 alpha chain OS=Gorilla gorilla gorilla PE=2 SV=1 - [1A01_GORGO]
								P30377	Class I histocompatibility antigen, Gogo-A*0401 alpha chain OS=Gorilla gorilla gorilla PE=2 SV=1 - [1A03_GORGO]
1.53684	0.626068	0.499511		1.50267	0.551696	0.713671		O75995	SAM and SH3 domain-containing protein 3 OS=Homo sapiens GN=SASH3 PE=1 SV=2 - [SASH3_HUMAN]
1.527	0.664841			1.74798	0.558354			P54136	Arginine--tRNA ligase, cytoplasmic OS=Homo sapiens GN=RARS PE=1 SV=2 - [SYRC_HUMAN]
1.53875	0.654627	0.973447		1.53231	0.577007	0.58368		Q15942	Zyxin OS=Homo sapiens GN=ZYX PE=1 SV=1 - [ZYX_HUMAN]
1.69446	0.640716			1.61753	0.577574	1.182		P51991	Heterogeneous nuclear ribonucleoprotein A3 OS=Homo sapiens GN=HNRNPA3 PE=1 SV=2 - [ROA3_HUMAN]
1.4916	0.573951			1.56805	0.562356	4.03632		P20702	Integrin alpha-X OS=Homo sapiens GN=ITGAX PE=1 SV=3 - [ITAX_HUMAN]
1.47769	0.614896	0.677409		1.55918	0.587654	0.860127		P41250	Glycine--tRNA ligase OS=Homo sapiens GN=GARS PE=1 SV=3 - [SYG_HUMAN]
1.3016	0.46612			1.43343	0.524367	3.96517		P38571-2	Isoform 2 of Lysosomal acid lipase/cholesteryl ester hydrolase OS=Homo sapiens GN=LIPA - [LICH_HUMAN]
1.58155	0.49474	0.577635	0.868835	1.43137	0.590294	1.65487		P02070	Hemoglobin subunit beta OS=Bos taurus GN=HBB PE=1 SV=1 - [HBB_BOVIN]
1.67712	0.654616			1.5799	0.585311			Q9ULV4	Coronin-1C OS=Homo sapiens GN=CORO1C PE=1 SV=1 - [COR1C_HUMAN]
1.63208	0.622838	0.731544		1.5658	0.582081	0.717534		Q96G03	Phosphoglucomutase-2 OS=Homo sapiens GN=PGM2 PE=1 SV=4 - [PGM2_HUMAN]
	0.538742				0.324811			Q03013-2	Isoform 2 of Glutathione S-transferase Mu 4 OS=Homo sapiens GN=GSTM4 - [GSTM4_HUMAN]
	0.559341				0.602738			Q15257-2	Isoform 1 of Serine/threonine-protein phosphatase 2A activator OS=Homo sapiens GN=PPP2R4 - [PTPA_HUMAN]
1.64607	0.671948	0.909684		1.61344	0.599191			P52790	Hexokinase-3 OS=Homo sapiens GN=HK3 PE=1 SV=2 - [HXK3_HUMAN]
	0.516792				0.455253			P19035	Apolipoprotein C-III OS=Bos taurus GN=APOC3 PE=1 SV=2 - [APOC3_BOVIN]
1.63122	0.627893			1.65253	0.586868	1.45539		Q12907	Vesicular integral-membrane protein VIP36 OS=Homo sapiens GN=LMAN2 PE=1 SV=1 - [LMAN2_HUMAN]
1.52928	0.616693			1.48045	0.560192		1.82759	Q00765	Receptor expression-enhancing protein 5 OS=Homo sapiens GN=REEP5 PE=1 SV=3 - [REEP5_HUMAN]
1.6684	0.766284	0.43012		1.61787	0.581242	0.463915		Q9NZD8	Maspardin OS=Homo sapiens GN=SPG21 PE=1 SV=1 - [SPG21_HUMAN]
1.72431	0.64478			1.68493	0.557079	1.78635		Q6IQE5	ATPase asna1 OS=Danio rerio GN=asna1 PE=1 SV=1 - [ASNA_DANRE]
1.5409	0.601092	0.464564		1.58115	0.591907	1.34851		P31153	S-adenosylmethionine synthase isoform type-2 OS=Homo sapiens GN=MAT2A PE=1 SV=1 - [METK2_HUMAN]
1.6121	0.613956	0.347161		1.6056	0.546224	0.296507		Q14012	Calcium/calmodulin-dependent protein kinase type 1 OS=Homo sapiens GN=CAMK1 PE=1 SV=1 - [KCC1A_HUMAN]
1.58395	0.667007	0.527064		1.56229	0.579953	0.93275		P22307-7	Isoform 7 of Non-specific lipid-transfer protein OS=Homo sapiens GN=SCP2 - [NLTP_HUMAN]
4.54398	1.38397	1.25559		2.87262	1.10879	1.05095		P09914	Interferon-induced protein with tetratricopeptide repeats 1 OS=Homo sapiens GN=IFIT1 PE=1 SV=2 - [IFIT1_HUMAN]
1.58026	0.614568	0.682624		1.61564	0.583955	0.615099		P08575-2	Isoform 2 of Receptor-type tyrosine-protein phosphatase C OS=Homo sapiens GN=PTPRC - [PTPRC_HUMAN]
1.72629	0.66321	1.33409		1.47	0.576358	1.38192		Q13155	Aminoacyl tRNA synthase complex-interacting multifunctional protein 2 OS=Homo sapiens GN=AIMP2 PE=1 SV=2 - [AIMP2_HUMAN]
1.48795	0.645185			1.65871	0.555571			Q7L2H7	Eukaryotic translation initiation factor 3 subunit M OS=Homo sapiens GN=EIF3M PE=1 SV=1 - [EIF3M_HUMAN]
1.49341	0.82976			1.4435	0.835423			O43809	Cleavage and polyadenylation specificity factor subunit 5 OS=Homo sapiens GN=NUDT21 PE=1 SV=1 - [CPSF5_HUMAN]
1.4174	0.568715			1.50153	0.562215	0.232916		P14406	Cytochrome c oxidase subunit 7A2, mitochondrial OS=Homo sapiens GN=COX7A2 PE=1 SV=1 - [CX7A2_HUMAN]
	0.621598				0.517231	1.41653		P61626	Lysozyme C OS=Homo sapiens GN=LYZ PE=1 SV=1 - [LYSC_HUMAN]
1.33329	0.633595			1.27945	0.581471			P11234	Ras-related protein Ral-B OS=Homo sapiens GN=RALB PE=1 SV=1 - [RALB_HUMAN]
1.82985	0.626157			1.73265	0.556687			Q96D96-4	Isoform 4 of Voltage-gated hydrogen channel 1 OS=Homo sapiens GN=HVCN1 - [HVCN1_HUMAN]
1.46864	0.663416			1.61313	0.533065	1.18811		Q8N392-2	Isoform 2 of Rho GTPase-activating protein 18 OS=Homo sapiens GN=ARHGAP18 - [RHG18_HUMAN]
1.61966	0.635604	0.736752		1.66491	0.551802	0.772823		Q9BSJ8	Extended synaptotagmin-1 OS=Homo sapiens GN=ESYT1 PE=1 SV=1 - [ESYT1_HUMAN]
1.61267	0.551891	0.865749		1.70091	0.560619			Q15388	Mitochondrial import receptor subunit TOM20 homolog OS=Homo sapiens GN=TOMM20 PE=1 SV=1 - [TOM20_HUMAN]
1.7089	0.660912			1.83144	0.56341			O75608-2	Isoform 2 of Acyl-protein thioesterase 1 OS=Homo sapiens GN=LYPLA1 - [LYPA1_HUMAN]
1.58355	0.657374			1.66954	0.606809	0.983729		O75396	Vesicle-trafficking protein SEC22b OS=Homo sapiens GN=SEC22B PE=1 SV=4 - [SC22B_HUMAN]
1.57112	0.589831		1.25466	1.65742	0.571746		1.33987	Q6DRA6	Putative histone H2B type 2-D OS=Homo sapiens GN=HIST2H2BD PE=5 SV=3 - [H2B2D_HUMAN]
								P01892	HLA class I histocompatibility antigen, A-2 alpha chain OS=Homo sapiens GN=HLA-A PE=1 SV=1 - [1A02_HUMAN]
1.3125	0.602206			1.47986	0.540231			Q9Y333	U6 snRNA-associated Sm-like protein LSm2 OS=Homo sapiens GN=LSM2 PE=1 SV=1 - [LSM2_HUMAN]
1.69134	0.669221			1.59912	0.57386			O43678	NADH dehydrogenase [ubiquinone] 1 alpha subcomplex subunit 2 OS=Homo sapiens GN=NDUFA2 PE=1 SV=3 - [NDUA2_HUMAN]
1.77548				1.71318				Q99471-2	Isoform 2 of Prefoldin subunit 5 OS=Homo sapiens GN=PFDN5 - [PFD5_HUMAN]
	0.964909				0.617212			Q6QNY1-2	Isoform 2 of Biogenesis of lysosome-related organelles complex 1 subunit 2 OS=Homo sapiens GN=BLOC1S2 - [BL1S2_HUMAN]
1.48212	0.639162			1.43988	0.549334			O95831-3	Isoform 3 of Apoptosis-inducing factor 1, mitochondrial OS=Homo sapiens GN=AIFM1 - [AIFM1_HUMAN]
1.64544	0.659588	1.05591		1.58848	0.559216	2.29169		P20810-9	Isoform 9 of Calpastatin OS=Homo sapiens GN=CAST - [ICAL_HUMAN]
1.52782	0.63899	0.761193		1.4963	0.60648	0.504134		P33176	Kinesin-1 heavy chain OS=Homo sapiens GN=KIF5B PE=1 SV=1 - [KINH_HUMAN]
1.61501	0.647232	0.904711		1.46363	0.55733	0.836837		P49903-2	Isoform 2 of Selenide, water dikinase 1 OS=Homo sapiens GN=SEPHS1 - [SPS1_HUMAN]
1.58556	0.600122			1.66757	0.60021			P42167	Lamina-associated polypeptide 2, isoforms beta/gamma OS=Homo sapiens GN=TMPO PE=1 SV=2 - [LAP2B_HUMAN]
1.6197	0.665021	0.954088		1.48772	0.548035	0.753658		P09601	Heme oxygenase 1 OS=Homo sapiens GN=HMOX1 PE=1 SV=1 - [HMOX1_HUMAN]
1.57267	0.612751			1.47524	0.537742	0.175326		Q00169	Phosphatidylinositol transfer protein alpha isoform OS=Homo sapiens GN=PITPNA PE=1 SV=2 - [PIPNA_HUMAN]
1.42293	0.57598	0.610037	0.537488	2.06553	0.534884	0.651017	1.26346	P60981-2	Isoform 2 of Destrin OS=Homo sapiens GN=DSTN - [DEST_HUMAN]
1.55336	0.645085	0.904287		1.56279	0.617777	1.43447	1.69347	P23246	Splicing factor, proline- and glutamine-rich OS=Homo sapiens GN=SFPQ PE=1 SV=2 - [SFPQ_HUMAN]
1.51068	0.594921			1.53176	0.535578	1.37793	1.9293	Q9NR45	Sialic acid synthase OS=Homo sapiens GN=NANS PE=1 SV=2 - [SIAS_HUMAN]
1.69551				1.61277		0.844568	1.34179	Q9NZZ3	Charged multivesicular body protein 5 OS=Homo sapiens GN=CHMP5 PE=1 SV=1 - [CHMP5_HUMAN]
1.6983	0.624043	0.6715		1.81797	0.598952	0.630272		Q9Y6E0-2	Isoform A of Serine/threonine-protein kinase 24 OS=Homo sapiens GN=STK24 - [STK24_HUMAN]
1.6413	0.463034	0.876624		1.58159	0.454326	1.68632		Q7L9L4	MOB kinase activator 1B OS=Homo sapiens GN=MOB1B PE=1 SV=3 - [MOB1B_HUMAN]
1.3901	0.666656			1.59936	0.595584			P14868	Aspartate--tRNA ligase, cytoplasmic OS=Homo sapiens GN=DARS PE=1 SV=2 - [SYDC_HUMAN]
1.4375		0.57671		1.35968		0.701257	0.946359	P45974-2	Isoform Short of Ubiquitin carboxyl-terminal hydrolase 5 OS=Homo sapiens GN=USP5 - [UBP5_HUMAN]
1.56937	0.608386	0.763314	1.0679	1.58106	0.575342	1.0704	0.965512	Q14204	Cytoplasmic dynein 1 heavy chain 1 OS=Homo sapiens GN=DYNC1H1 PE=1 SV=5 - [DYHC1_HUMAN]
1.56759	0.664414	1.01353		1.67081	0.583705	0.893454		Q6NUK1-2	Isoform 2 of Calcium-binding mitochondrial carrier protein SCaMC-1 OS=Homo sapiens GN=SLC25A24 - [SCMC1_HUMAN]
								P10316	HLA class I histocompatibility antigen, A-69 alpha chain OS=Homo sapiens GN=HLA-A PE=1 SV=2 - [1A69_HUMAN]
1.66971	0.632698			1.56509	0.574521			P55786	Puromycin-sensitive aminopeptidase OS=Homo sapiens GN=NPEPPS PE=1 SV=2 - [PSA_HUMAN]
1.54665	0.68507	0.424471		1.43231	0.672734	0.668289		P26196	Probable ATP-dependent RNA helicase DDX6 OS=Homo sapiens GN=DDX6 PE=1 SV=2 - [DDX6_HUMAN]
1.5223	0.606498	0.572887		1.61097	0.590814	0.18856		P35606	Coatomer subunit beta' OS=Homo sapiens GN=COPB2 PE=1 SV=2 - [COPB2_HUMAN]
1.6225	0.650562	1.03473		1.60176	0.56732	0.752983		P50416	Carnitine O-palmitoyltransferase 1, liver isoform OS=Homo sapiens GN=CPT1A PE=1 SV=2 - [CPT1A_HUMAN]
1.88373	0.639696	0.829209		1.6209	0.536245	0.872171		Q9P0J0	NADH dehydrogenase [ubiquinone] 1 alpha subcomplex subunit 13 OS=Homo sapiens GN=NDUFA13 PE=1 SV=3 - [NDUAD_HUMAN]
1.56471	0.555794	1.16028		1.60986	0.560122	1.1088	1.19415	Q9BR76	Coronin-1B OS=Homo sapiens GN=CORO1B PE=1 SV=1 - [COR1B_HUMAN]
1.56981	0.667958	0.573527		1.56348	0.585314	1.59763		Q96QK1	Vacuolar protein sorting-associated protein 35 OS=Homo sapiens GN=VPS35 PE=1 SV=2 - [VPS35_HUMAN]
1.68353	0.628771	0.744412		1.65085	0.590539	0.738374		Q8TD55-2	Isoform 2 of Pleckstrin homology domain-containing family O member 2 OS=Homo sapiens GN=PLEKHO2 - [PKHO2_HUMAN]
1.58969				1.50242				P20645	Cation-dependent mannose-6-phosphate receptor OS=Homo sapiens GN=M6PR PE=1 SV=1 - [MPRD_HUMAN]
1.67408	0.79064			1.69957	0.691435			P05362	Intercellular adhesion molecule 1 OS=Homo sapiens GN=ICAM1 PE=1 SV=2 - [ICAM1_HUMAN]
1.51057	0.641264			1.51106	0.571098	1.14342		P57737-4	Isoform 4 of Coronin-7 OS=Homo sapiens GN=CORO7 - [CORO7_HUMAN]
								P30385	Class I histocompatibility antigen, Gogo-C*0201 alpha chain OS=Gorilla gorilla gorilla PE=2 SV=1 - [1C02_GORGO]
	0.618738				0.590893			P61081	NEDD8-conjugating enzyme Ubc12 OS=Homo sapiens GN=UBE2M PE=1 SV=1 - [UBC12_HUMAN]
1.66521	0.597269			1.74685	0.570297			P84103	Serine/arginine-rich splicing factor 3 OS=Homo sapiens GN=SRSF3 PE=1 SV=1 - [SRSF3_HUMAN]
1.58411	0.669934			1.54522	0.574148	1.03349		O43390	Heterogeneous nuclear ribonucleoprotein R OS=Homo sapiens GN=HNRNPR PE=1 SV=1 - [HNRPR_HUMAN]
1.68549	0.600898			1.74661	0.556159		1.33518	Q9NP72	Ras-related protein Rab-18 OS=Homo sapiens GN=RAB18 PE=1 SV=1 - [RAB18_HUMAN]
1.58288	0.676206			1.63787	0.622475	1.9353		P16070-18	Isoform 18 of CD44 antigen OS=Homo sapiens GN=CD44 - [CD44_HUMAN]
1.46202	0.626867	0.814576		1.56825	0.569942	0.83383		P49354	Protein farnesyltransferase/geranylgeranyltransferase type-1 subunit alpha OS=Homo sapiens GN=FNTA PE=1 SV=1 - [FNTA_HUMAN]
1.56276	0.633123	0.910961		1.60525	0.588028			Q02978	Mitochondrial 2-oxoglutarate/malate carrier protein OS=Homo sapiens GN=SLC25A11 PE=1 SV=3 - [M2OM_HUMAN]
1.60513	0.643805			1.59566	0.56267			Q6P589	Tumor necrosis factor alpha-induced protein 8-like protein 2 OS=Homo sapiens GN=TNFAIP8L2 PE=1 SV=1 - [TP8L2_HUMAN]
1.14301	0.612358	0.442693		1.30224	0.533516	0.80821		Q9H257-2	Isoform 2 of Caspase recruitment domain-containing protein 9 OS=Homo sapiens GN=CARD9 - [CARD9_HUMAN]
1.5761	0.663702	0.796794		1.62644	0.543939	0.637925		O94925	Glutaminase kidney isoform, mitochondrial OS=Homo sapiens GN=GLS PE=1 SV=1 - [GLSK_HUMAN]
1.39141	0.650941	0.579106		1.42616	0.584231	0.631759		Q9BZZ5-2	Isoform 2 of Apoptosis inhibitor 5 OS=Homo sapiens GN=API5 - [API5_HUMAN]
1.75613	0.747703			1.84495	0.611357			Q8WZ82	Ovarian cancer-associated gene 2 protein OS=Homo sapiens GN=OVCA2 PE=1 SV=1 - [OVCA2_HUMAN]
1.69652	0.78557			1.64385	0.535374			P46926	Glucosamine-6-phosphate isomerase 1 OS=Homo sapiens GN=GNPDA1 PE=1 SV=1 - [GNPI1_HUMAN]
1.83769				2.03715				P24666	Low molecular weight phosphotyrosine protein phosphatase OS=Homo sapiens GN=ACP1 PE=1 SV=3 - [PPAC_HUMAN]
1.76807	0.722763			1.47521	0.543455			P06734	Low affinity immunoglobulin epsilon Fc receptor OS=Homo sapiens GN=FCER2 PE=1 SV=1 - [FCER2_HUMAN]
2.16046	0.609492			1.6391	0.446987			Q96IX5	Up-regulated during skeletal muscle growth protein 5 OS=Homo sapiens GN=USMG5 PE=1 SV=1 - [USMG5_HUMAN]
1.51106	0.486279			1.45852	0.499726	0.823777		P35914	Hydroxymethylglutaryl-CoA lyase, mitochondrial OS=Homo sapiens GN=HMGCL PE=1 SV=2 - [HMGCL_HUMAN]
	0.584293	0.55015	0.49183		0.491272	1.05457	0.788132	Q96C90	Protein phosphatase 1 regulatory subunit 14B OS=Homo sapiens GN=PPP1R14B PE=1 SV=3 - [PP14B_HUMAN]
1.6559	0.635312	0.516569		1.58038	0.580956	0.700348		O00154-6	Isoform 6 of Cytosolic acyl coenzyme A thioester hydrolase OS=Homo sapiens GN=ACOT7 - [BACH_HUMAN]
								P30154-5	Isoform 5 of Serine/threonine-protein phosphatase 2A 65 kDa regulatory subunit A beta isoform OS=Homo sapiens GN=PPP2R1B - [2AAB_HUMAN]
1.60366	0.627742	0.754446		1.61118	0.538548	0.48762	1.39938	Q07666	KH domain-containing, RNA-binding, signal transduction-associated protein 1 OS=Homo sapiens GN=KHDRBS1 PE=1 SV=1 - [KHDR1_HUMAN]
1.60638	0.585244			1.59185	0.531508			O00193	Small acidic protein OS=Homo sapiens GN=SMAP PE=1 SV=1 - [SMAP_HUMAN]
1.55376	0.628853			1.45629	0.539503			Q12904	Aminoacyl tRNA synthase complex-interacting multifunctional protein 1 OS=Homo sapiens GN=AIMP1 PE=1 SV=2 - [AIMP1_HUMAN]
1.43219	0.634112			1.4704	0.600568			Q9UBQ7	Glyoxylate reductase/hydroxypyruvate reductase OS=Homo sapiens GN=GRHPR PE=1 SV=1 - [GRHPR_HUMAN]
1.63707	0.606256			1.71038	0.580154			P00505	Aspartate aminotransferase, mitochondrial OS=Homo sapiens GN=GOT2 PE=1 SV=3 - [AATM_HUMAN]
1.76167	0.70774			1.61609	0.576893			Q13765	Nascent polypeptide-associated complex subunit alpha OS=Homo sapiens GN=NACA PE=1 SV=1 - [NACA_HUMAN]
	0.683367				0.7485			Q8NI22-2	Isoform 2 of Multiple coagulation factor deficiency protein 2 OS=Homo sapiens GN=MCFD2 - [MCFD2_HUMAN]
1.75668	0.636233	1.52028		1.67073	0.574498	1.19159		P14314-2	Isoform 2 of Glucosidase 2 subunit beta OS=Homo sapiens GN=PRKCSH - [GLU2B_HUMAN]
1.61253	0.647685			1.60895	0.553448			P38117	Electron transfer flavoprotein subunit beta OS=Homo sapiens GN=ETFB PE=1 SV=3 - [ETFB_HUMAN]
	0.595917				0.574143	2.26021		P83731	60S ribosomal protein L24 OS=Homo sapiens GN=RPL24 PE=1 SV=1 - [RL24_HUMAN]
1.42216	0.713088	0.628832		1.47077	0.578094	0.860832		O00429-4	Isoform 3 of Dynamin-1-like protein OS=Homo sapiens GN=DNM1L - [DNM1L_HUMAN]
1.5979	0.631473	0.994659		1.43768	0.564269	1.93703		O00170	AH receptor-interacting protein OS=Homo sapiens GN=AIP PE=1 SV=2 - [AIP_HUMAN]
1.62704	0.612743	0.323957		1.38364	0.53559	0.544912		Q9BWD1	Acetyl-CoA acetyltransferase, cytosolic OS=Homo sapiens GN=ACAT2 PE=1 SV=2 - [THIC_HUMAN]
1.53313	0.570529	0.291077		1.52844	0.570069	0.783134	1.03273	P62249	40S ribosomal protein S16 OS=Homo sapiens GN=RPS16 PE=1 SV=2 - [RS16_HUMAN]
1.71222	0.630937			1.72655	0.562067			P54725	UV excision repair protein RAD23 homolog A OS=Homo sapiens GN=RAD23A PE=1 SV=1 - [RD23A_HUMAN]
1.6437	0.68468			1.53289	0.614709			Q8WUW1	Protein BRICK1 OS=Homo sapiens GN=BRK1 PE=1 SV=1 - [BRK1_HUMAN]
2.01765	0.576204			2.00771	0.524801	1.03797		P20618	Proteasome subunit beta type-1 OS=Homo sapiens GN=PSMB1 PE=1 SV=2 - [PSB1_HUMAN]
1.49295	0.596688			1.46951	0.659457			P62873	Guanine nucleotide-binding protein G(I)/G(S)/G(T) subunit beta-1 OS=Homo sapiens GN=GNB1 PE=1 SV=3 - [GBB1_HUMAN]
1.75039				1.85763				Q9BT09	Protein canopy homolog 3 OS=Homo sapiens GN=CNPY3 PE=1 SV=1 - [CNPY3_HUMAN]
1.49997		0.687763		1.56018		1.22434		Q15717	ELAV-like protein 1 OS=Homo sapiens GN=ELAVL1 PE=1 SV=2 - [ELAV1_HUMAN]
1.7392	0.621299	0.560505		1.5346	0.554339	0.537052		P05091	Aldehyde dehydrogenase, mitochondrial OS=Homo sapiens GN=ALDH2 PE=1 SV=2 - [ALDH2_HUMAN]
1.67613	0.567889	0.949197	0.55088	1.73424	0.569031	0.609883	0.500717	Q13200	26S proteasome non-ATPase regulatory subunit 2 OS=Homo sapiens GN=PSMD2 PE=1 SV=3 - [PSMD2_HUMAN]
1.62205	0.617405			1.66709	0.602048			P00761	Trypsin OS=Sus scrofa PE=1 SV=1 - [TRYP_PIG]
1.57492	0.617428	0.684722		1.66799	0.549751	1.96984		P49591	Serine--tRNA ligase, cytoplasmic OS=Homo sapiens GN=SARS PE=1 SV=3 - [SYSC_HUMAN]
1.45351	0.625662	0.706167		1.46297	0.555955	1.11467		P50570-5	Isoform 5 of Dynamin-2 OS=Homo sapiens GN=DNM2 - [DYN2_HUMAN]
1.57851				1.52505		0.664699		A8MWD9	Small nuclear ribonucleoprotein G-like protein OS=Homo sapiens PE=3 SV=2 - [RUXGL_HUMAN]
1.60107	0.668629			1.40051	0.583297			Q93052	Lipoma-preferred partner OS=Homo sapiens GN=LPP PE=1 SV=1 - [LPP_HUMAN]
1.46595	0.71247	0.552368		1.50241	0.579033	0.629899		Q8NBS9-2	Isoform 2 of Thioredoxin domain-containing protein 5 OS=Homo sapiens GN=TXNDC5 - [TXND5_HUMAN]
1.95499	0.712474			1.35702	0.635818			O00244	Copper transport protein ATOX1 OS=Homo sapiens GN=ATOX1 PE=1 SV=1 - [ATOX1_HUMAN]
1.59992	0.710815			1.37499	0.571584	1.94708		Q9Y2S6	Translation machinery-associated protein 7 OS=Homo sapiens GN=TMA7 PE=1 SV=1 - [TMA7_HUMAN]
								O14880	Microsomal glutathione S-transferase 3 OS=Homo sapiens GN=MGST3 PE=1 SV=1 - [MGST3_HUMAN]
1.61447	0.643787	1.09056		1.50706	0.611239	0.640543		Q9NUJ1	Mycophenolic acid acyl-glucuronide esterase, mitochondrial OS=Homo sapiens GN=ABHD10 PE=1 SV=1 - [ABHDA_HUMAN]
1.76916	0.691111			1.75855	0.590936			Q14157-4	Isoform 4 of Ubiquitin-associated protein 2-like OS=Homo sapiens GN=UBAP2L - [UBP2L_HUMAN]
1.83377	0.683592			1.58979	0.560479			Q9BY43	Charged multivesicular body protein 4a OS=Homo sapiens GN=CHMP4A PE=1 SV=3 - [CHM4A_HUMAN]
1.82543	0.648724			2.01621	0.618174	1.72789		P16615-2	Isoform 2 of Sarcoplasmic/endoplasmic reticulum calcium ATPase 2 OS=Homo sapiens GN=ATP2A2 - [AT2A2_HUMAN]
1.5373	0.69593			1.47282	0.560034			P27816	Microtubule-associated protein 4 OS=Homo sapiens GN=MAP4 PE=1 SV=3 - [MAP4_HUMAN]
1.62356	0.694474	0.421113		1.62537	0.568938	0.472869		P50914	60S ribosomal protein L14 OS=Homo sapiens GN=RPL14 PE=1 SV=4 - [RL14_HUMAN]
1.54698	0.608121	0.551087		1.59073	0.587216	0.388487		P19367-4	Isoform 4 of Hexokinase-1 OS=Homo sapiens GN=HK1 - [HXK1_HUMAN]
1.65464	0.657995			1.60653	0.63692			P09497-2	Isoform Non-brain of Clathrin light chain B OS=Homo sapiens GN=CLTB - [CLCB_HUMAN]
1.51573	0.643034	0.349741		1.616	0.589111	0.621149		P36776	Lon protease homolog, mitochondrial OS=Homo sapiens GN=LONP1 PE=1 SV=2 - [LONM_HUMAN]
1.50333	0.650109	0.209826		1.64774	0.560371	0.270687		O95782-2	Isoform B of AP-2 complex subunit alpha-1 OS=Homo sapiens GN=AP2A1 - [AP2A1_HUMAN]
1.51974				1.56143				P30427	Plectin OS=Rattus norvegicus GN=Plec PE=1 SV=2 - [PLEC_RAT]
1.2977				1.70448				O00148	ATP-dependent RNA helicase DDX39A OS=Homo sapiens GN=DDX39A PE=1 SV=2 - [DX39A_HUMAN]
1.54923	0.641162			1.39548	0.578361	1.15127		P26583	High mobility group protein B2 OS=Homo sapiens GN=HMGB2 PE=1 SV=2 - [HMGB2_HUMAN]
1.58733	0.726561			1.56404	0.643509			P51665	26S proteasome non-ATPase regulatory subunit 7 OS=Homo sapiens GN=PSMD7 PE=1 SV=2 - [PSMD7_HUMAN]
1.61057	0.626622	1.32028		1.53389	0.538329	1.35139		Q13435	Splicing factor 3B subunit 2 OS=Homo sapiens GN=SF3B2 PE=1 SV=2 - [SF3B2_HUMAN]
1.78686	0.639785			1.53211	0.528907			P09661	U2 small nuclear ribonucleoprotein A' OS=Homo sapiens GN=SNRPA1 PE=1 SV=2 - [RU2A_HUMAN]
1.71888	0.646953			1.75633	0.589944			Q9UBQ5	Eukaryotic translation initiation factor 3 subunit K OS=Homo sapiens GN=EIF3K PE=1 SV=1 - [EIF3K_HUMAN]
1.37737	0.620878			1.34543	0.632336	1.27901		P07686	Beta-hexosaminidase subunit beta OS=Homo sapiens GN=HEXB PE=1 SV=3 - [HEXB_HUMAN]
1.2938	0.660039			1.37577	0.669524			P67775	Serine/threonine-protein phosphatase 2A catalytic subunit alpha isoform OS=Homo sapiens GN=PPP2CA PE=1 SV=1 - [PP2AA_HUMAN]
1.37749	0.61466	0.880903		1.39903	0.556677	0.835235	1.90263	Q9BRF8	Calcineurin-like phosphoesterase domain-containing protein 1 OS=Homo sapiens GN=CPPED1 PE=1 SV=3 - [CPPED_HUMAN]
1.56428	0.617425	0.547663		1.59813	0.579132	0.609766		Q9NQW7-3	Isoform 3 of Xaa-Pro aminopeptidase 1 OS=Homo sapiens GN=XPNPEP1 - [XPP1_HUMAN]
1.57125	0.63299	0.983624		1.56872	0.597532	0.629233		P47897	Glutamine--tRNA ligase OS=Homo sapiens GN=QARS PE=1 SV=1 - [SYQ_HUMAN]
1.56292				1.65625				P36969-2	Isoform Cytoplasmic of Phospholipid hydroperoxide glutathione peroxidase, mitochondrial OS=Homo sapiens GN=GPX4 - [GPX4_HUMAN]
1.48722	0.664115			1.3448	0.585412			Q00688	Peptidyl-prolyl cis-trans isomerase FKBP3 OS=Homo sapiens GN=FKBP3 PE=1 SV=1 - [FKBP3_HUMAN]
1.54608	0.614247	0.652369		1.62077	0.587514	0.540783		P38919	Eukaryotic initiation factor 4A-III OS=Homo sapiens GN=EIF4A3 PE=1 SV=4 - [IF4A3_HUMAN]
1.7369	0.701132			1.73707	0.568285			P61019	Ras-related protein Rab-2A OS=Homo sapiens GN=RAB2A PE=1 SV=1 - [RAB2A_HUMAN]
1.40541	0.716955			1.42694	0.617826			Q9NX08	COMM domain-containing protein 8 OS=Homo sapiens GN=COMMD8 PE=1 SV=1 - [COMD8_HUMAN]
1.52257	0.568724	0.531927		1.50978	0.544109	0.781088		Q9Y3A6	Transmembrane emp24 domain-containing protein 5 OS=Homo sapiens GN=TMED5 PE=1 SV=1 - [TMED5_HUMAN]
	0.584359				0.590231			P61326	Protein mago nashi homolog OS=Homo sapiens GN=MAGOH PE=1 SV=1 - [MGN_HUMAN]
1.50667	0.659107	1.20585		1.52929	0.561593	0.725667		O75915	PRA1 family protein 3 OS=Homo sapiens GN=ARL6IP5 PE=1 SV=1 - [PRAF3_HUMAN]
	0.626866	0.213398			0.558636	0.415974		O43772	Mitochondrial carnitine/acylcarnitine carrier protein OS=Homo sapiens GN=SLC25A20 PE=1 SV=1 - [MCAT_HUMAN]
1.53706	0.762096			1.50124	0.586645			O95182	NADH dehydrogenase [ubiquinone] 1 alpha subcomplex subunit 7 OS=Homo sapiens GN=NDUFA7 PE=1 SV=3 - [NDUA7_HUMAN]
1.45457	0.64215	1.24035		1.37511	0.583635	1.32352		Q9HB40	Retinoid-inducible serine carboxypeptidase OS=Homo sapiens GN=SCPEP1 PE=1 SV=1 - [RISC_HUMAN]
	0.71767				0.486954			Q8WW12-2	Isoform 2 of PEST proteolytic signal-containing nuclear protein OS=Homo sapiens GN=PCNP - [PCNP_HUMAN]
1.53131	0.605882	0.354943		1.48801	0.564895	1.42091		P12081-3	Isoform 3 of Histidine--tRNA ligase, cytoplasmic OS=Homo sapiens GN=HARS - [SYHC_HUMAN]
1.46585	0.502226	0.470215		1.92662	0.499671	0.668604		P62318	Small nuclear ribonucleoprotein Sm D3 OS=Homo sapiens GN=SNRPD3 PE=1 SV=1 - [SMD3_HUMAN]
1.72538	0.636642	0.684235		1.5517	0.609339	0.800688		P43304	Glycerol-3-phosphate dehydrogenase, mitochondrial OS=Homo sapiens GN=GPD2 PE=1 SV=3 - [GPDM_HUMAN]
2.07698	0.53809	0.356578		2.30113	0.436887	0.312068		Q9UL45-2	Isoform 2 of Biogenesis of lysosome-related organelles complex 1 subunit 6 OS=Homo sapiens GN=BLOC1S6 - [BL1S6_HUMAN]
1.69941		0.789226		1.84515		0.462465		Q9Y6B6	GTP-binding protein SAR1b OS=Homo sapiens GN=SAR1B PE=1 SV=1 - [SAR1B_HUMAN]
1.60874	0.679416			1.61962	0.541424			P20042	Eukaryotic translation initiation factor 2 subunit 2 OS=Homo sapiens GN=EIF2S2 PE=1 SV=2 - [IF2B_HUMAN]
1.68211	0.629315			1.45309	0.563529			P63010	AP-2 complex subunit beta OS=Homo sapiens GN=AP2B1 PE=1 SV=1 - [AP2B1_HUMAN]
1.67883	0.613294			1.59739	0.59855			Q5JTV8	Torsin-1A-interacting protein 1 OS=Homo sapiens GN=TOR1AIP1 PE=1 SV=2 - [TOIP1_HUMAN]
	0.632528	0.937169	1.00878		0.496362	1.46736	0.627126	P47811-4	Isoform 4 of Mitogen-activated protein kinase 14 OS=Mus musculus GN=Mapk14 - [MK14_MOUSE]
1.57183	0.66328			1.47864	0.545115			P01252	Prothymosin alpha OS=Bos taurus GN=PTMA PE=1 SV=2 - [PTMA_BOVIN]
1.58572	0.676499			1.54811	0.555255			Q9NR12	PDZ and LIM domain protein 7 OS=Homo sapiens GN=PDLIM7 PE=1 SV=1 - [PDLI7_HUMAN]
1.61644	0.626547			1.84026	0.593031			Q9BZQ8	Protein Niban OS=Homo sapiens GN=FAM129A PE=1 SV=1 - [NIBAN_HUMAN]
1.466	0.674938	0.999741		1.51641	0.633561	1.10399		P13284	Gamma-interferon-inducible lysosomal thiol reductase OS=Homo sapiens GN=IFI30 PE=1 SV=3 - [GILT_HUMAN]
1.75969	0.606674	0.688655		1.72634	0.561001	1.19002		P09110	3-ketoacyl-CoA thiolase, peroxisomal OS=Homo sapiens GN=ACAA1 PE=1 SV=2 - [THIK_HUMAN]
1.6176	0.607277			1.63775	0.564242			P42766	60S ribosomal protein L35 OS=Homo sapiens GN=RPL35 PE=1 SV=2 - [RL35_HUMAN]
1.71253				1.97538				P83881	60S ribosomal protein L36a OS=Homo sapiens GN=RPL36A PE=1 SV=2 - [RL36A_HUMAN]
1.04586	0.595074			1.02837	0.538607			Q9H0R4	Haloacid dehalogenase-like hydrolase domain-containing protein 2 OS=Homo sapiens GN=HDHD2 PE=1 SV=1 - [HDHD2_HUMAN]
1.51025	0.656869	0.628499		1.54844	0.571321	0.806529	1.08183	O14980	Exportin-1 OS=Homo sapiens GN=XPO1 PE=1 SV=1 - [XPO1_HUMAN]
	0.657508				0.595208			O00453-6	Isoform 6 of Leukocyte-specific transcript 1 protein OS=Homo sapiens GN=LST1 - [LST1_HUMAN]
	0.609007				0.585353			O75323	Protein NipSnap homolog 2 OS=Homo sapiens GN=GBAS PE=1 SV=1 - [NIPS2_HUMAN]
1.42022	0.696396			1.56034	0.603643			P47985	Cytochrome b-c1 complex subunit Rieske, mitochondrial OS=Homo sapiens GN=UQCRFS1 PE=1 SV=2 - [UCRI_HUMAN]
	0.692054				0.626113			Q9H3Z4-2	Isoform 2 of DnaJ homolog subfamily C member 5 OS=Homo sapiens GN=DNAJC5 - [DNJC5_HUMAN]
1.55854	0.666918			1.35569	0.504743			P35241	Radixin OS=Homo sapiens GN=RDX PE=1 SV=1 - [RADI_HUMAN]
1.38378	0.70578			1.03832	0.628031			Q15287-3	Isoform 3 of RNA-binding protein with serine-rich domain 1 OS=Homo sapiens GN=RNPS1 - [RNPS1_HUMAN]
1.51111	0.611091	0.883361		1.5387	0.541543			P51571	Translocon-associated protein subunit delta OS=Homo sapiens GN=SSR4 PE=1 SV=1 - [SSRD_HUMAN]
1.73441	0.463668			1.73029	0.449971	1.53292		P12725	Alpha-1-antiproteinase OS=Ovis aries PE=1 SV=1 - [A1AT_SHEEP]
1.5907	0.609403	1.25827		1.55472	0.587625	0.805681		Q9NYU2-2	Isoform 2 of UDP-glucose:glycoprotein glucosyltransferase 1 OS=Homo sapiens GN=UGGT1 - [UGGG1_HUMAN]
1.94847	0.600271	0.516434		1.97341	0.506036	1.34089		P06730	Eukaryotic translation initiation factor 4E OS=Homo sapiens GN=EIF4E PE=1 SV=2 - [IF4E_HUMAN]
1.53024	0.682715			1.62641	0.616231			Q6NYC8	Phostensin OS=Homo sapiens GN=PPP1R18 PE=1 SV=1 - [PPR18_HUMAN]
1.47684	0.598769			1.49814	0.565358			Q9UBT2	SUMO-activating enzyme subunit 2 OS=Homo sapiens GN=UBA2 PE=1 SV=2 - [SAE2_HUMAN]
1.6587	0.581602			1.50141	0.502956			P51809-3	Isoform 3 of Vesicle-associated membrane protein 7 OS=Homo sapiens GN=VAMP7 - [VAMP7_HUMAN]
1.17445	0.594534			1.41128	0.584622	0.676145		P0CN99	Histone H2A OS=Cryptococcus neoformans var. neoformans serotype D (strain B-3501A) GN=HTA1 PE=3 SV=1 - [H2A_CRYNB]
1.81136	0.656735	0.656101		1.79141	0.636665	1.25386		Q16666-3	Isoform 3 of Gamma-interferon-inducible protein 16 OS=Homo sapiens GN=IFI16 - [IF16_HUMAN]
1.80288	0.612139	0.811893		2.03174	0.628536			P01909	HLA class II histocompatibility antigen, DQ alpha 1 chain OS=Homo sapiens GN=HLA-DQA1 PE=1 SV=1 - [DQA1_HUMAN]
1.56955	0.619659			1.37309	0.539481			Q86TX2	Acyl-coenzyme A thioesterase 1 OS=Homo sapiens GN=ACOT1 PE=1 SV=1 - [ACOT1_HUMAN]
1.75949	0.653019			1.55397	0.570394			P16150	Leukosialin OS=Homo sapiens GN=SPN PE=1 SV=1 - [LEUK_HUMAN]
1.7147				1.42753				P30447	HLA class I histocompatibility antigen, A-23 alpha chain OS=Homo sapiens GN=HLA-A PE=1 SV=1 - [1A23_HUMAN]
								P09132-2	Isoform 2 of Signal recognition particle 19 kDa protein OS=Homo sapiens GN=SRP19 - [SRP19_HUMAN]
1.58376	0.622826	0.62926		1.67087	0.556972	0.811657	0.770792	Q14152	Eukaryotic translation initiation factor 3 subunit A OS=Homo sapiens GN=EIF3A PE=1 SV=1 - [EIF3A_HUMAN]
								P30499	HLA class I histocompatibility antigen, Cw-1 alpha chain OS=Homo sapiens GN=HLA-C PE=2 SV=1 - [1C01_HUMAN]
1.63433		0.783681		1.63138				Q7Z5R6	Amyloid beta A4 precursor protein-binding family B member 1-interacting protein OS=Homo sapiens GN=APBB1IP PE=1 SV=1 - [AB1IP_HUMAN]
1.52814	0.65321	0.824624		1.61819	0.609921			Q13303-4	Isoform 4 of Voltage-gated potassium channel subunit beta-2 OS=Homo sapiens GN=KCNAB2 - [KCAB2_HUMAN]
1.32327	0.669299			1.52013	0.56581			P62495	Eukaryotic peptide chain release factor subunit 1 OS=Homo sapiens GN=ETF1 PE=1 SV=3 - [ERF1_HUMAN]
1.61178	0.66413	0.627652		1.31314	0.506923	0.643393		Q2TAA2	Isoamyl acetate-hydrolyzing esterase 1 homolog OS=Homo sapiens GN=IAH1 PE=1 SV=1 - [IAH1_HUMAN]
	0.640295				0.593079			Q9NTX5-3	Isoform 3 of Ethylmalonyl-CoA decarboxylase OS=Homo sapiens GN=ECHDC1 - [ECHD1_HUMAN]
1.62394	0.681993			1.47311	0.593557			P20962	Parathymosin OS=Homo sapiens GN=PTMS PE=1 SV=2 - [PTMS_HUMAN]
1.45922	0.697101			1.39499	0.60024			Q7Z4W1	L-xylulose reductase OS=Homo sapiens GN=DCXR PE=1 SV=2 - [DCXR_HUMAN]
1.64634	0.639101	0.50696		1.69258	0.52327	0.957625		P23786	Carnitine O-palmitoyltransferase 2, mitochondrial OS=Homo sapiens GN=CPT2 PE=1 SV=2 - [CPT2_HUMAN]
1.56041				1.43871				Q9Y2T2	AP-3 complex subunit mu-1 OS=Homo sapiens GN=AP3M1 PE=1 SV=1 - [AP3M1_HUMAN]
	0.610291				0.490294			Q6P161	39S ribosomal protein L54, mitochondrial OS=Homo sapiens GN=MRPL54 PE=1 SV=1 - [RM54_HUMAN]
1.62664	0.674302			1.64209	0.583692	0.696722		Q08211	ATP-dependent RNA helicase A OS=Homo sapiens GN=DHX9 PE=1 SV=4 - [DHX9_HUMAN]
1.4417	0.625836			1.39634	0.584498			Q13217	DnaJ homolog subfamily C member 3 OS=Homo sapiens GN=DNAJC3 PE=1 SV=1 - [DNJC3_HUMAN]
								Q9UI30	tRNA methyltransferase 112 homolog OS=Homo sapiens GN=TRMT112 PE=1 SV=1 - [TR112_HUMAN]
1.61969	0.592083	0.729344		1.49394	0.584166	0.632918		P49585	Choline-phosphate cytidylyltransferase A OS=Homo sapiens GN=PCYT1A PE=1 SV=2 - [PCY1A_HUMAN]
1.60175	0.630576	0.947808		1.52845	0.553324	1.24032	0.758826	Q9Y613	FH1/FH2 domain-containing protein 1 OS=Homo sapiens GN=FHOD1 PE=1 SV=3 - [FHOD1_HUMAN]
1.99411	0.66124			2.01058	0.534964			P60891	Ribose-phosphate pyrophosphokinase 1 OS=Homo sapiens GN=PRPS1 PE=1 SV=2 - [PRPS1_HUMAN]
1.83745				1.90223				P11908	Ribose-phosphate pyrophosphokinase 2 OS=Homo sapiens GN=PRPS2 PE=1 SV=2 - [PRPS2_HUMAN]
1.60156	0.660909			1.62926	0.581955			P12955	Xaa-Pro dipeptidase OS=Homo sapiens GN=PEPD PE=1 SV=3 - [PEPD_HUMAN]
1.78767	0.663047	0.68038		1.84037	0.536589			P42768	Wiskott-Aldrich syndrome protein OS=Homo sapiens GN=WAS PE=1 SV=4 - [WASP_HUMAN]
1.47751	0.640328			1.32066	0.707717			P56377	AP-1 complex subunit sigma-2 OS=Homo sapiens GN=AP1S2 PE=1 SV=1 - [AP1S2_HUMAN]
1.73659	0.692831	0.309778		1.88945	0.494982	0.205788		Q02083-2	Isoform 2 of N-acylethanolamine-hydrolyzing acid amidase OS=Homo sapiens GN=NAAA - [NAAA_HUMAN]
1.4719	0.851832	0.823361		1.46499	0.770572	0.72414		Q9BQE5	Apolipoprotein L2 OS=Homo sapiens GN=APOL2 PE=1 SV=1 - [APOL2_HUMAN]
1.53526	0.647716	0.494752		1.57026	0.55897	0.765108		Q7L5N7-2	Isoform 2 of Lysophosphatidylcholine acyltransferase 2 OS=Homo sapiens GN=LPCAT2 - [PCAT2_HUMAN]
1.57269	0.660693			1.55696	0.593147	0.527353		P53396	ATP-citrate synthase OS=Homo sapiens GN=ACLY PE=1 SV=3 - [ACLY_HUMAN]
1.55703	0.624899	0.712272		1.52704	0.589992	0.715303		Q13045-2	Isoform 2 of Protein flightless-1 homolog OS=Homo sapiens GN=FLII - [FLII_HUMAN]
1.558	0.610457	0.983678		1.59373	0.543161	0.820822		O95294-4	Isoform 4 of RasGAP-activating-like protein 1 OS=Homo sapiens GN=RASAL1 - [RASL1_HUMAN]
1.41816	0.534136			1.32126	0.529442			P01920	HLA class II histocompatibility antigen, DQ beta 1 chain OS=Homo sapiens GN=HLA-DQB1 PE=1 SV=2 - [DQB1_HUMAN]
1.56809	0.61682			1.47268	0.564076			Q9UHA4-2	Isoform 2 of Ragulator complex protein LAMTOR3 OS=Homo sapiens GN=LAMTOR3 - [LTOR3_HUMAN]
1.45533	0.6316			1.48378	0.578728			Q9HDC9	Adipocyte plasma membrane-associated protein OS=Homo sapiens GN=APMAP PE=1 SV=2 - [APMAP_HUMAN]
1.62674	0.663997	0.781433		1.60529	0.58938	1.49287		P11216	Glycogen phosphorylase, brain form OS=Homo sapiens GN=PYGB PE=1 SV=5 - [PYGB_HUMAN]
1.64077	0.584769			1.60439	0.548297			Q07812-5	Isoform Epsilon of Apoptosis regulator BAX OS=Homo sapiens GN=BAX - [BAX_HUMAN]
1.57074	0.607899			1.58183	0.602294	0.860582		Q9UKK9	ADP-sugar pyrophosphatase OS=Homo sapiens GN=NUDT5 PE=1 SV=1 - [NUDT5_HUMAN]
1.81662	0.599899			1.5658	0.61148			P31689	DnaJ homolog subfamily A member 1 OS=Homo sapiens GN=DNAJA1 PE=1 SV=2 - [DNJA1_HUMAN]
								P30461	HLA class I histocompatibility antigen, B-13 alpha chain OS=Homo sapiens GN=HLA-B PE=1 SV=1 - [1B13_HUMAN]
1.46804	0.65814	0.726663		1.17684	0.581742	0.422133		O94903	Proline synthase co-transcribed bacterial homolog protein OS=Homo sapiens GN=PROSC PE=1 SV=1 - [PROSC_HUMAN]
1.72711	0.264283			1.39756	0.806662			P16989	Y-box-binding protein 3 OS=Homo sapiens GN=YBX3 PE=1 SV=4 - [YBOX3_HUMAN]
1.66137	0.605974			1.70162	0.562144			O60749	Sorting nexin-2 OS=Homo sapiens GN=SNX2 PE=1 SV=2 - [SNX2_HUMAN]
1.69325	0.652096			1.64822	0.5371			P24557-2	Isoform 2 of Thromboxane-A synthase OS=Homo sapiens GN=TBXAS1 - [THAS_HUMAN]
1.65155	0.65047			2.99423	0.574616	0.533037		P58389	Serine/threonine-protein phosphatase 2A activator OS=Mus musculus GN=Ppp2r4 PE=1 SV=1 - [PTPA_MOUSE]
1.52983	0.681611	0.439255		1.46256	0.627724	0.811988	1.15925	P12268	Inosine-5'-monophosphate dehydrogenase 2 OS=Homo sapiens GN=IMPDH2 PE=1 SV=2 - [IMDH2_HUMAN]
1.54275	0.614973			1.60303	0.659514			O60613	15 kDa selenoprotein OS=Homo sapiens GN=SEP15 PE=1 SV=3 - [SEP15_HUMAN]
1.59715	0.638299			1.6422	0.551613			Q13409-3	Isoform 2C of Cytoplasmic dynein 1 intermediate chain 2 OS=Homo sapiens GN=DYNC1I2 - [DC1I2_HUMAN]
1.42819	0.727419			1.58273	0.65033	1.63916		O00629	Importin subunit alpha-3 OS=Homo sapiens GN=KPNA4 PE=1 SV=1 - [IMA3_HUMAN]
1.46079	0.643415			1.45039	0.593532			P09668	Pro-cathepsin H OS=Homo sapiens GN=CTSH PE=1 SV=4 - [CATH_HUMAN]
1.62969	0.586637		0.532547	1.56599	0.633041			Q8N163	Cell cycle and apoptosis regulator protein 2 OS=Homo sapiens GN=CCAR2 PE=1 SV=2 - [CCAR2_HUMAN]
1.73422	0.580006	0.544889	0.847476	1.50215	0.571834	0.429192	1.24908	O14957	Cytochrome b-c1 complex subunit 10 OS=Homo sapiens GN=UQCR11 PE=2 SV=1 - [QCR10_HUMAN]
	0.624892				0.549895			P61256	60S ribosomal protein L26 OS=Macaca fascicularis GN=RPL26 PE=2 SV=1 - [RL26_MACFA]
1.49886	0.665958			1.44907	0.435442	0.605818		Q9Y371	Endophilin-B1 OS=Homo sapiens GN=SH3GLB1 PE=1 SV=1 - [SHLB1_HUMAN]
1.72059	0.628704			1.66215	0.529537			Q96I99	Succinyl-CoA ligase [GDP-forming] subunit beta, mitochondrial OS=Homo sapiens GN=SUCLG2 PE=1 SV=2 - [SUCB2_HUMAN]
1.62189	0.643745			1.59147	0.561444			O96008-2	Isoform 2 of Mitochondrial import receptor subunit TOM40 homolog OS=Homo sapiens GN=TOMM40 - [TOM40_HUMAN]
1.74605	0.649511	1.03092	1.15682	1.80956	0.58583	1.31952	0.797168	O00571-2	Isoform 2 of ATP-dependent RNA helicase DDX3X OS=Homo sapiens GN=DDX3X - [DDX3X_HUMAN]
	0.703393				0.508398			P16083	Ribosyldihydronicotinamide dehydrogenase [quinone] OS=Homo sapiens GN=NQO2 PE=1 SV=5 - [NQO2_HUMAN]
1.5011	0.596172			1.54094	0.581527			P07948-2	Isoform 2 of Tyrosine-protein kinase Lyn OS=Homo sapiens GN=LYN - [LYN_HUMAN]
1.47208	0.647433			1.53486	0.60281	0.159282		P06126	T-cell surface glycoprotein CD1a OS=Homo sapiens GN=CD1A PE=1 SV=4 - [CD1A_HUMAN]
2.73642				2.21629				Q2GLH6	30S ribosomal protein S6 OS=Anaplasma phagocytophilum (strain HZ) GN=rpsF PE=3 SV=1 - [RS6_ANAPZ]
1.82395	0.673634	1.15827		1.6499	0.504338	0.665911		Q8WZA0	Protein LZIC OS=Homo sapiens GN=LZIC PE=1 SV=1 - [LZIC_HUMAN]
								Q86SX6	Glutaredoxin-related protein 5, mitochondrial OS=Homo sapiens GN=GLRX5 PE=1 SV=2 - [GLRX5_HUMAN]
1.59296	0.750103			1.30791	0.634761			P43307	Translocon-associated protein subunit alpha OS=Homo sapiens GN=SSR1 PE=1 SV=3 - [SSRA_HUMAN]
								P00428	Cytochrome c oxidase subunit 5B, mitochondrial OS=Bos taurus GN=COX5B PE=1 SV=2 - [COX5B_BOVIN]
1.61801	0.643882	1.19599		1.61048	0.597904	3.71776		P84098	60S ribosomal protein L19 OS=Homo sapiens GN=RPL19 PE=1 SV=1 - [RL19_HUMAN]
1.50473	0.602236			1.57993	0.553729	2.81404		Q15274	Nicotinate-nucleotide pyrophosphorylase [carboxylating] OS=Homo sapiens GN=QPRT PE=1 SV=3 - [NADC_HUMAN]
1.53174	0.590035			1.49065	0.582209			P61251	40S ribosomal protein S26 OS=Macaca fascicularis GN=RPS26 PE=3 SV=3 - [RS26_MACFA]
1.71344	0.643107	0.739775		1.63021	0.512935	1.49885		P16435	NADPH--cytochrome P450 reductase OS=Homo sapiens GN=POR PE=1 SV=2 - [NCPR_HUMAN]
1.49927	0.650261	1.2229		1.37405	0.598824	0.63127		P50454	Serpin H1 OS=Homo sapiens GN=SERPINH1 PE=1 SV=2 - [SERPH_HUMAN]
1.62766	0.587247			1.57216	0.58497			Q9Y3B4	Pre-mRNA branch site protein p14 OS=Homo sapiens GN=SF3B14 PE=1 SV=1 - [PM14_HUMAN]
1.75596	0.580198			1.6883	0.576441			Q9HAV7	GrpE protein homolog 1, mitochondrial OS=Homo sapiens GN=GRPEL1 PE=1 SV=2 - [GRPE1_HUMAN]
1.69485	0.605209			1.34394	0.552029			Q9ULC4-2	Isoform 2 of Malignant T-cell-amplified sequence 1 OS=Homo sapiens GN=MCTS1 - [MCTS1_HUMAN]
								O60927	Protein phosphatase 1 regulatory subunit 11 OS=Homo sapiens GN=PPP1R11 PE=1 SV=1 - [PP1RB_HUMAN]
1.67224	0.696032			1.62293	0.572172			P49588	Alanine--tRNA ligase, cytoplasmic OS=Homo sapiens GN=AARS PE=1 SV=2 - [SYAC_HUMAN]
1.37092	0.681754	0.94794	0.782961	1.40491	0.641259	0.560151		O95299	NADH dehydrogenase [ubiquinone] 1 alpha subcomplex subunit 10, mitochondrial OS=Homo sapiens GN=NDUFA10 PE=1 SV=1 - [NDUAA_HUMAN]
								P30383	Class I histocompatibility antigen, Gogo-C*0101/C*0102 alpha chain OS=Gorilla gorilla gorilla PE=2 SV=1 - [1C01_GORGO]
1.27327	0.642835	0.849681		1.71192	0.627283	0.507889		P49407-2	Isoform 1B of Beta-arrestin-1 OS=Homo sapiens GN=ARRB1 - [ARRB1_HUMAN]
	0.66214	0.817729			0.583848	0.713517		P19139	Casein kinase II subunit alpha OS=Rattus norvegicus GN=Csnk2a1 PE=1 SV=2 - [CSK21_RAT]
1.76364	0.668785			1.63278	0.590054			Q9H0E2	Toll-interacting protein OS=Homo sapiens GN=TOLLIP PE=1 SV=1 - [TOLIP_HUMAN]
1.47187	0.674138			1.58377	0.57532	0.521506		P48147	Prolyl endopeptidase OS=Homo sapiens GN=PREP PE=1 SV=2 - [PPCE_HUMAN]
1.54086	0.696762			1.3087	0.649458			O43516-4	Isoform 4 of WAS/WASL-interacting protein family member 1 OS=Homo sapiens GN=WIPF1 - [WIPF1_HUMAN]
	0.591838				0.586079	1.36134		P26368-2	Isoform 2 of Splicing factor U2AF 65 kDa subunit OS=Homo sapiens GN=U2AF2 - [U2AF2_HUMAN]
1.54892	0.608166	0.819036		1.52967	0.582824	0.796537		Q04637-7	Isoform 7 of Eukaryotic translation initiation factor 4 gamma 1 OS=Homo sapiens GN=EIF4G1 - [IF4G1_HUMAN]
1.59964	0.530706			1.62555	0.591131			Q12874	Splicing factor 3A subunit 3 OS=Homo sapiens GN=SF3A3 PE=1 SV=1 - [SF3A3_HUMAN]
1.56979	0.583255	0.645285		1.3746	0.584868	1.73917		Q96N66	Lysophospholipid acyltransferase 7 OS=Homo sapiens GN=MBOAT7 PE=1 SV=2 - [MBOA7_HUMAN]
1.62165	0.568953	0.464877		1.69147	0.547549	0.63958		Q96HE7	ERO1-like protein alpha OS=Homo sapiens GN=ERO1L PE=1 SV=2 - [ERO1A_HUMAN]
1.58945	0.610836	0.757085		1.56747	0.580704	0.532969		P53618	Coatomer subunit beta OS=Homo sapiens GN=COPB1 PE=1 SV=3 - [COPB_HUMAN]
1.34025		0.712181		1.41896				Q9ULA0	Aspartyl aminopeptidase OS=Homo sapiens GN=DNPEP PE=1 SV=1 - [DNPEP_HUMAN]
1.40502	0.624606			1.41	0.584483	0.868364		P30419	Glycylpeptide N-tetradecanoyltransferase 1 OS=Homo sapiens GN=NMT1 PE=1 SV=2 - [NMT1_HUMAN]
1.51698	0.658683			1.30585	0.621684			P67812	Signal peptidase complex catalytic subunit SEC11A OS=Homo sapiens GN=SEC11A PE=1 SV=1 - [SC11A_HUMAN]
1.58769				1.53105				O94788	Retinal dehydrogenase 2 OS=Homo sapiens GN=ALDH1A2 PE=1 SV=3 - [AL1A2_HUMAN]
1.61883	0.437238	0.967229		1.27231	0.489645	1.06462		Q96HY6	DDRGK domain-containing protein 1 OS=Homo sapiens GN=DDRGK1 PE=1 SV=2 - [DDRGK_HUMAN]
1.583	0.623092			1.62262	0.593006			Q9H3N1	Thioredoxin-related transmembrane protein 1 OS=Homo sapiens GN=TMX1 PE=1 SV=1 - [TMX1_HUMAN]
1.83894				1.69044				P09669	Cytochrome c oxidase subunit 6C OS=Homo sapiens GN=COX6C PE=1 SV=2 - [COX6C_HUMAN]
	0.709913				0.530525			Q9H3Y8-2	Isoform 2 of Pancreatic progenitor cell differentiation and proliferation factor OS=Homo sapiens GN=PPDPF - [PPDPF_HUMAN]
1.74726	0.672439			1.41856	0.590739			Q9BRR6-2	Isoform 2 of ADP-dependent glucokinase OS=Homo sapiens GN=ADPGK - [ADPGK_HUMAN]
1.57302	0.643596	1.0893		1.5093	0.588349	1.90422		P38159	RNA-binding motif protein, X chromosome OS=Homo sapiens GN=RBMX PE=1 SV=3 - [RBMX_HUMAN]
1.52949	0.651513			1.49245	0.684207			Q9UBV2	Protein sel-1 homolog 1 OS=Homo sapiens GN=SEL1L PE=1 SV=3 - [SE1L1_HUMAN]
1.82195	0.624213			1.78511	0.64109	1.27035		P40616	ADP-ribosylation factor-like protein 1 OS=Homo sapiens GN=ARL1 PE=1 SV=1 - [ARL1_HUMAN]
1.36264	0.56949	0.676822		1.32478	0.505127	0.839978		Q9BRG1	Vacuolar protein-sorting-associated protein 25 OS=Homo sapiens GN=VPS25 PE=1 SV=1 - [VPS25_HUMAN]
1.49157	0.674072	1.04767	1.37908	1.59127	0.578184	0.784118		P08631-3	Isoform 3 of Tyrosine-protein kinase HCK OS=Homo sapiens GN=HCK - [HCK_HUMAN]
1.41625	0.6785			1.14215	0.62288			O43765	Small glutamine-rich tetratricopeptide repeat-containing protein alpha OS=Homo sapiens GN=SGTA PE=1 SV=1 - [SGTA_HUMAN]
1.6219	0.649833	1.25296		1.47616	0.659688	0.630069		Q96CN7	Isochorismatase domain-containing protein 1 OS=Homo sapiens GN=ISOC1 PE=1 SV=3 - [ISOC1_HUMAN]
	0.606446				0.608992			P27816-5	Isoform 5 of Microtubule-associated protein 4 OS=Homo sapiens GN=MAP4 - [MAP4_HUMAN]
1.64339	0.654526			1.72231	0.650624	0.764322		O00757	Fructose-1,6-bisphosphatase isozyme 2 OS=Homo sapiens GN=FBP2 PE=1 SV=2 - [F16P2_HUMAN]
1.63484	0.635366	0.871094		1.51198	0.601134	0.613792		Q02218	2-oxoglutarate dehydrogenase, mitochondrial OS=Homo sapiens GN=OGDH PE=1 SV=3 - [ODO1_HUMAN]
2.27506	0.665539			2.64869	0.677707			O60884	DnaJ homolog subfamily A member 2 OS=Homo sapiens GN=DNAJA2 PE=1 SV=1 - [DNJA2_HUMAN]
1.58277	0.614289	0.680536	0.795759	1.53606	0.548949	0.645985	0.547529	P49189	4-trimethylaminobutyraldehyde dehydrogenase OS=Homo sapiens GN=ALDH9A1 PE=1 SV=3 - [AL9A1_HUMAN]
1.67963	0.602006			1.46952	0.609233			Q9BTU6	Phosphatidylinositol 4-kinase type 2-alpha OS=Homo sapiens GN=PI4K2A PE=1 SV=1 - [P4K2A_HUMAN]
1.70829				1.64854				Q13363-2	Isoform 2 of C-terminal-binding protein 1 OS=Homo sapiens GN=CTBP1 - [CTBP1_HUMAN]
1.64021				1.62937				P61513	60S ribosomal protein L37a OS=Homo sapiens GN=RPL37A PE=1 SV=2 - [RL37A_HUMAN]
1.59771	0.634734			1.59919	0.597905			P61020	Ras-related protein Rab-5B OS=Homo sapiens GN=RAB5B PE=1 SV=1 - [RAB5B_HUMAN]
1.55365	0.616984			1.49096	0.552284	1.70987		Q13263	Transcription intermediary factor 1-beta OS=Homo sapiens GN=TRIM28 PE=1 SV=5 - [TIF1B_HUMAN]
1.73438	0.619485			1.65329	0.506119	2.16281		P49720	Proteasome subunit beta type-3 OS=Homo sapiens GN=PSMB3 PE=1 SV=2 - [PSB3_HUMAN]
1.46241				1.55161				P61803	Dolichyl-diphosphooligosaccharide--protein glycosyltransferase subunit DAD1 OS=Homo sapiens GN=DAD1 PE=1 SV=3 - [DAD1_HUMAN]
	0.647634				0.574981			O14602	Eukaryotic translation initiation factor 1A, Y-chromosomal OS=Homo sapiens GN=EIF1AY PE=1 SV=4 - [IF1AY_HUMAN]
	0.62037				0.613297	0.842987		Q99417	C-Myc-binding protein OS=Homo sapiens GN=MYCBP PE=1 SV=3 - [MYCBP_HUMAN]
1.44474	0.773387			1.11076	0.571264			P60866	40S ribosomal protein S20 OS=Homo sapiens GN=RPS20 PE=1 SV=1 - [RS20_HUMAN]
	0.596421				0.496802			Q96EP5-2	Isoform 2 of DAZ-associated protein 1 OS=Homo sapiens GN=DAZAP1 - [DAZP1_HUMAN]
1.71781	0.628334	0.501769		1.6672	0.61238	0.562177		P55010	Eukaryotic translation initiation factor 5 OS=Homo sapiens GN=EIF5 PE=1 SV=2 - [IF5_HUMAN]
	0.790746	1.14273			0.591445	0.647262		O14561	Acyl carrier protein, mitochondrial OS=Homo sapiens GN=NDUFAB1 PE=1 SV=3 - [ACPM_HUMAN]
	0.630668				0.572894			Q9NRX4	14 kDa phosphohistidine phosphatase OS=Homo sapiens GN=PHPT1 PE=1 SV=1 - [PHP14_HUMAN]
1.58494		1.21278		1.51508		1.2013		P51648	Fatty aldehyde dehydrogenase OS=Homo sapiens GN=ALDH3A2 PE=1 SV=1 - [AL3A2_HUMAN]
1.41877	0.644863			1.32979	0.609881			P21291	Cysteine and glycine-rich protein 1 OS=Homo sapiens GN=CSRP1 PE=1 SV=3 - [CSRP1_HUMAN]
	0.695417				0.567713			Q01081-4	Isoform 4 of Splicing factor U2AF 35 kDa subunit OS=Homo sapiens GN=U2AF1 - [U2AF1_HUMAN]
1.80956				1.59946				P28065-2	Isoform LMP2.S of Proteasome subunit beta type-9 OS=Homo sapiens GN=PSMB9 - [PSB9_HUMAN]
1.56367				1.6197				P60059	Protein transport protein Sec61 subunit gamma OS=Homo sapiens GN=SEC61G PE=1 SV=1 - [SC61G_HUMAN]
1.59615	0.620952	0.696851		1.56454	0.599666	0.805716		P26640	Valine--tRNA ligase OS=Homo sapiens GN=VARS PE=1 SV=4 - [SYVC_HUMAN]
1.54192	0.692812	0.949776	1.17187	1.60791	0.615066	2.81859	1.26545	Q92619	Minor histocompatibility protein HA-1 OS=Homo sapiens GN=HMHA1 PE=1 SV=2 - [HMHA1_HUMAN]
1.59294				1.42543				Q96B49	Mitochondrial import receptor subunit TOM6 homolog OS=Homo sapiens GN=TOMM6 PE=1 SV=1 - [TOM6_HUMAN]
1.69826				1.74322				O00479	High mobility group nucleosome-binding domain-containing protein 4 OS=Homo sapiens GN=HMGN4 PE=1 SV=3 - [HMGN4_HUMAN]
1.5461	0.599357			1.53197	0.554473			Q9UNM6	26S proteasome non-ATPase regulatory subunit 13 OS=Homo sapiens GN=PSMD13 PE=1 SV=2 - [PSD13_HUMAN]
1.54354	0.667808			1.60809	0.585322			P05023	Sodium/potassium-transporting ATPase subunit alpha-1 OS=Homo sapiens GN=ATP1A1 PE=1 SV=1 - [AT1A1_HUMAN]
1.53574	0.596933			1.40528	0.518123			P47914	60S ribosomal protein L29 OS=Homo sapiens GN=RPL29 PE=1 SV=2 - [RL29_HUMAN]
	0.663217				0.527614			P01834	Ig kappa chain C region OS=Homo sapiens GN=IGKC PE=1 SV=1 - [IGKC_HUMAN]
1.38517	0.625768	0.82129		1.3975	0.610694	0.669826	1.92897	P13798	Acylamino-acid-releasing enzyme OS=Homo sapiens GN=APEH PE=1 SV=4 - [ACPH_HUMAN]
1.46337	0.627309			1.3007	0.557007	1.0407		Q9NQR4	Omega-amidase NIT2 OS=Homo sapiens GN=NIT2 PE=1 SV=1 - [NIT2_HUMAN]
1.52854	0.642265	0.373801		1.60454	0.560049	0.61426		O60763	General vesicular transport factor p115 OS=Homo sapiens GN=USO1 PE=1 SV=2 - [USO1_HUMAN]
1.5786	0.693232			1.65254	0.537636			Q9P035	Very-long-chain (3R)-3-hydroxyacyl-[acyl-carrier protein] dehydratase 3 OS=Homo sapiens GN=PTPLAD1 PE=1 SV=2 - [HACD3_HUMAN]
1.35457		0.62665		1.47449		0.688168		P35270	Sepiapterin reductase OS=Homo sapiens GN=SPR PE=1 SV=1 - [SPRE_HUMAN]
1.59487	0.617265			1.73906	0.545593			P36957	Dihydrolipoyllysine-residue succinyltransferase component of 2-oxoglutarate dehydrogenase complex, mitochondrial OS=Homo sapiens GN=DLST PE=1 SV=4 - [ODO2_HUMAN]
1.63587	0.617064	0.640504		1.55127	0.55117	0.721153		P29144	Tripeptidyl-peptidase 2 OS=Homo sapiens GN=TPP2 PE=1 SV=4 - [TPP2_HUMAN]
1.59425	0.679857			1.56945	0.604997			P50452	Serpin B8 OS=Homo sapiens GN=SERPINB8 PE=1 SV=2 - [SPB8_HUMAN]
1.90275	0.695844			2.0367	0.659771		1.45119	Q99733	Nucleosome assembly protein 1-like 4 OS=Homo sapiens GN=NAP1L4 PE=1 SV=1 - [NP1L4_HUMAN]
1.39791				1.47637				Q9H7Z7	Prostaglandin E synthase 2 OS=Homo sapiens GN=PTGES2 PE=1 SV=1 - [PGES2_HUMAN]
1.34965				1.38712				O75208	Ubiquinone biosynthesis protein COQ9, mitochondrial OS=Homo sapiens GN=COQ9 PE=1 SV=1 - [COQ9_HUMAN]
	0.577543	0.69449			0.590073	0.523924		O75844	CAAX prenyl protease 1 homolog OS=Homo sapiens GN=ZMPSTE24 PE=1 SV=2 - [FACE1_HUMAN]
1.60901	0.629652			1.64505	0.539944			Q8TCT9-5	Isoform 5 of Minor histocompatibility antigen H13 OS=Homo sapiens GN=HM13 - [HM13_HUMAN]
1.5883	0.723744			1.75985	0.532077			P50402	Emerin OS=Homo sapiens GN=EMD PE=1 SV=1 - [EMD_HUMAN]
	0.520945		0.514599		0.530516	0.623102		P49321-2	Isoform 2 of Nuclear autoantigenic sperm protein OS=Homo sapiens GN=NASP - [NASP_HUMAN]
1.07439				1.06221				Q6XQN6-3	Isoform 3 of Nicotinate phosphoribosyltransferase OS=Homo sapiens GN=NAPRT1 - [PNCB_HUMAN]
1.63587	0.653774			1.54941	0.591984	1.0163		Q9NT62	Ubiquitin-like-conjugating enzyme ATG3 OS=Homo sapiens GN=ATG3 PE=1 SV=1 - [ATG3_HUMAN]
1.46732	0.602712	0.49363	0.618113	1.43965	0.544513	0.606872		Q7Z6J4	FYVE, RhoGEF and PH domain-containing protein 2 OS=Homo sapiens GN=FGD2 PE=2 SV=1 - [FGD2_HUMAN]
1.50289	0.576841			1.53976	0.566863	0.315494		P21926	CD9 antigen OS=Homo sapiens GN=CD9 PE=1 SV=4 - [CD9_HUMAN]
1.97868				1.81767				P36954	DNA-directed RNA polymerase II subunit RPB9 OS=Homo sapiens GN=POLR2I PE=1 SV=1 - [RPB9_HUMAN]
								O95295	SNARE-associated protein Snapin OS=Homo sapiens GN=SNAPIN PE=1 SV=1 - [SNAPN_HUMAN]
1.4465	0.674726			1.48308	0.594954			Q14203-3	Isoform 3 of Dynactin subunit 1 OS=Homo sapiens GN=DCTN1 - [DCTN1_HUMAN]
1.4633				1.50492				P50213	Isocitrate dehydrogenase [NAD] subunit alpha, mitochondrial OS=Homo sapiens GN=IDH3A PE=1 SV=1 - [IDH3A_HUMAN]
0.977723	0.682462	0.974552		1.01264	0.559005	0.993682		Q6UN15-3	Isoform 3 of Pre-mRNA 3'-end-processing factor FIP1 OS=Homo sapiens GN=FIP1L1 - [FIP1_HUMAN]
1.42705	0.621354	0.457859		1.40271	0.55721	0.950835	0.67786	P16885	1-phosphatidylinositol 4,5-bisphosphate phosphodiesterase gamma-2 OS=Homo sapiens GN=PLCG2 PE=1 SV=4 - [PLCG2_HUMAN]
	0.635669				0.536629			P17568	NADH dehydrogenase [ubiquinone] 1 beta subcomplex subunit 7 OS=Homo sapiens GN=NDUFB7 PE=1 SV=4 - [NDUB7_HUMAN]
1.5929	0.660917			1.47842	0.624781	0.983664		P28331-4	Isoform 4 of NADH-ubiquinone oxidoreductase 75 kDa subunit, mitochondrial OS=Homo sapiens GN=NDUFS1 - [NDUS1_HUMAN]
1.38079	0.697121	0.473738		1.36572	0.546035	1.05092		Q9BT78-2	Isoform 2 of COP9 signalosome complex subunit 4 OS=Homo sapiens GN=COPS4 - [CSN4_HUMAN]
1.42647	0.637463			1.6508	0.564325			Q92835-2	Isoform 2 of Phosphatidylinositol 3,4,5-trisphosphate 5-phosphatase 1 OS=Homo sapiens GN=INPP5D - [SHIP1_HUMAN]
	0.617361				0.571217			O95372	Acyl-protein thioesterase 2 OS=Homo sapiens GN=LYPLA2 PE=1 SV=1 - [LYPA2_HUMAN]
1.53377	0.660872	0.620812		1.56882	0.576807	0.646299		O15229-3	Isoform 3 of Kynurenine 3-monooxygenase OS=Homo sapiens GN=KMO - [KMO_HUMAN]
1.62675	0.592821			1.72405	0.549055	0.338804		O55222	Integrin-linked protein kinase OS=Mus musculus GN=Ilk PE=1 SV=2 - [ILK_MOUSE]
1.52088	0.586484			1.58567	0.543782	0.866544		P17900	Ganglioside GM2 activator OS=Homo sapiens GN=GM2A PE=1 SV=4 - [SAP3_HUMAN]
1.64604	0.650516			1.50936	0.573254			A0MZ66-4	Isoform 4 of Shootin-1 OS=Homo sapiens GN=KIAA1598 - [SHOT1_HUMAN]
1.63365	0.621416	0.377056		1.65328	0.553696	1.19058		Q9NZK5	Adenosine deaminase CECR1 OS=Homo sapiens GN=CECR1 PE=1 SV=2 - [CECR1_HUMAN]
1.50139	0.584562			1.37673	0.599836			P55769	NHP2-like protein 1 OS=Homo sapiens GN=NHP2L1 PE=1 SV=3 - [NH2L1_HUMAN]
1.48582	0.60459	0.652193		1.57868	0.543704	0.453685		P52306-6	Isoform 6 of Rap1 GTPase-GDP dissociation stimulator 1 OS=Homo sapiens GN=RAP1GDS1 - [GDS1_HUMAN]
	0.661679				0.534883		0.476567	O43324	Eukaryotic translation elongation factor 1 epsilon-1 OS=Homo sapiens GN=EEF1E1 PE=1 SV=1 - [MCA3_HUMAN]
1.75975	0.657758	0.639118		1.57506	0.671087	0.806539		O75439	Mitochondrial-processing peptidase subunit beta OS=Homo sapiens GN=PMPCB PE=1 SV=2 - [MPPB_HUMAN]
1.75781	0.69196	0.442334	0.984284	1.61303	0.637886		1.44524	Q9UL25	Ras-related protein Rab-21 OS=Homo sapiens GN=RAB21 PE=1 SV=3 - [RAB21_HUMAN]
1.54774	0.615796	0.2821		1.52218	0.601686	0.719925		Q00722-2	Isoform 2 of 1-phosphatidylinositol 4,5-bisphosphate phosphodiesterase beta-2 OS=Homo sapiens GN=PLCB2 - [PLCB2_HUMAN]
1.70724	0.59624			1.63798	0.51743			P84101-4	Isoform 4 of Small EDRK-rich factor 2 OS=Homo sapiens GN=SERF2 - [SERF2_HUMAN]
1.3643	0.629075			1.34598	0.59221	2.19353		P39656	Dolichyl-diphosphooligosaccharide--protein glycosyltransferase 48 kDa subunit OS=Homo sapiens GN=DDOST PE=1 SV=4 - [OST48_HUMAN]
1.56256				1.52425				O75436	Vacuolar protein sorting-associated protein 26A OS=Homo sapiens GN=VPS26A PE=1 SV=2 - [VP26A_HUMAN]
	0.700219				0.649792			Q5JTJ3-3	Isoform 3 of Cytochrome c oxidase assembly factor 6 homolog OS=Homo sapiens GN=COA6 - [COA6_HUMAN]
	0.571319	0.738765			0.669305	0.668764		P06132	Uroporphyrinogen decarboxylase OS=Homo sapiens GN=UROD PE=1 SV=2 - [DCUP_HUMAN]
								O95292	Vesicle-associated membrane protein-associated protein B/C OS=Homo sapiens GN=VAPB PE=1 SV=3 - [VAPB_HUMAN]
2.09349	0.570762			2.19012	0.588042	0.477978		Q9H993	UPF0364 protein C6orf211 OS=Homo sapiens GN=C6orf211 PE=1 SV=1 - [CF211_HUMAN]
1.54527	0.650006	0.769999		1.65706	0.58059	0.900034		Q13423	NAD(P) transhydrogenase, mitochondrial OS=Homo sapiens GN=NNT PE=1 SV=3 - [NNTM_HUMAN]
	0.514051	1.41182			0.510185	1.72857		Q6YN16-2	Isoform 2 of Hydroxysteroid dehydrogenase-like protein 2 OS=Homo sapiens GN=HSDL2 - [HSDL2_HUMAN]
1.47119	0.650811			1.34108	0.597976			P22234	Multifunctional protein ADE2 OS=Homo sapiens GN=PAICS PE=1 SV=3 - [PUR6_HUMAN]
1.52044	0.515327			1.53661	0.548804			Q9Y262-2	Isoform 2 of Eukaryotic translation initiation factor 3 subunit L OS=Homo sapiens GN=EIF3L - [EIF3L_HUMAN]
1.56776	0.65304			1.5757	0.533502			Q07065	Cytoskeleton-associated protein 4 OS=Homo sapiens GN=CKAP4 PE=1 SV=2 - [CKAP4_HUMAN]
1.57889	0.696985			1.51141	0.545203			O14737	Programmed cell death protein 5 OS=Homo sapiens GN=PDCD5 PE=1 SV=3 - [PDCD5_HUMAN]
1.48771	0.607102			1.62361	0.591255			P20073-2	Isoform 2 of Annexin A7 OS=Homo sapiens GN=ANXA7 - [ANXA7_HUMAN]
1.66619			0.626224	1.65366			1.34627	P41091	Eukaryotic translation initiation factor 2 subunit 3 OS=Homo sapiens GN=EIF2S3 PE=1 SV=3 - [IF2G_HUMAN]
1.20769				0.983016				P27003	Protein S100-A10 OS=Gallus gallus GN=S100A10 PE=3 SV=2 - [S10AA_CHICK]
1.55685	0.643339			1.43882	0.572497			Q16836	Hydroxyacyl-coenzyme A dehydrogenase, mitochondrial OS=Homo sapiens GN=HADH PE=1 SV=3 - [HCDH_HUMAN]
1.47614	0.634978			1.48036	0.581532			P31942-2	Isoform 2 of Heterogeneous nuclear ribonucleoprotein H3 OS=Homo sapiens GN=HNRNPH3 - [HNRH3_HUMAN]
1.831	0.58997			1.77238	0.599497	0.800253		O43447	Peptidyl-prolyl cis-trans isomerase H OS=Homo sapiens GN=PPIH PE=1 SV=1 - [PPIH_HUMAN]
								P85814	Triosephosphate isomerase (Fragments) OS=Platanus orientalis PE=1 SV=1 - [TPIS_PLAOI]
								P61018	Ras-related protein Rab-4B OS=Homo sapiens GN=RAB4B PE=1 SV=1 - [RAB4B_HUMAN]
1.52892	0.701081			1.46412	0.583137		1.61512	Q8IZ83	Aldehyde dehydrogenase family 16 member A1 OS=Homo sapiens GN=ALDH16A1 PE=1 SV=2 - [A16A1_HUMAN]
1.63727				1.49764				Q7Z6K5	Arpin OS=Homo sapiens GN=ARPIN PE=1 SV=1 - [ARPIN_HUMAN]
1.55659	0.616373	0.557954		1.56422	0.569038	0.47497		Q99460-2	Isoform 2 of 26S proteasome non-ATPase regulatory subunit 1 OS=Homo sapiens GN=PSMD1 - [PSMD1_HUMAN]
1.54236	0.680526	0.563097		1.64294	0.602422	1.25269		O60496	Docking protein 2 OS=Homo sapiens GN=DOK2 PE=1 SV=2 - [DOK2_HUMAN]
1.52511	0.674173			1.51032	0.570536	0.230607		Q9Y2J2-2	Isoform B of Band 4.1-like protein 3 OS=Homo sapiens GN=EPB41L3 - [E41L3_HUMAN]
	0.657806				0.629963			Q8NHL6	Leukocyte immunoglobulin-like receptor subfamily B member 1 OS=Homo sapiens GN=LILRB1 PE=1 SV=1 - [LIRB1_HUMAN]
1.59947				1.6747				P61086-3	Isoform 3 of Ubiquitin-conjugating enzyme E2 K OS=Homo sapiens GN=UBE2K - [UBE2K_HUMAN]
1.64	0.514616			1.65493	0.496712	7.92113		P43405-2	Isoform Short of Tyrosine-protein kinase SYK OS=Homo sapiens GN=SYK - [KSYK_HUMAN]
1.64644	0.708841			1.57208	0.567309			P23368	NAD-dependent malic enzyme, mitochondrial OS=Homo sapiens GN=ME2 PE=1 SV=1 - [MAOM_HUMAN]
	0.643468				0.566881			Q13310-2	Isoform 2 of Polyadenylate-binding protein 4 OS=Homo sapiens GN=PABPC4 - [PABP4_HUMAN]
1.61889	0.672056	1.10605		1.74123	0.572592	1.14698		O60313-2	Isoform 2 of Dynamin-like 120 kDa protein, mitochondrial OS=Homo sapiens GN=OPA1 - [OPA1_HUMAN]
	0.547046	0.875543			0.556204	0.331479		Q96BX8	MOB kinase activator 3A OS=Homo sapiens GN=MOB3A PE=1 SV=1 - [MOB3A_HUMAN]
1.53141	0.620263			1.41032	0.592675			Q7ZV68	Vacuolar protein sorting-associated protein 29 OS=Danio rerio GN=vps29 PE=2 SV=1 - [VPS29_DANRE]
1.57921	0.566427			1.59534	0.597048			Q05655	Protein kinase C delta type OS=Homo sapiens GN=PRKCD PE=1 SV=2 - [KPCD_HUMAN]
1.70526	0.537705			1.75791	0.537639			P48739	Phosphatidylinositol transfer protein beta isoform OS=Homo sapiens GN=PITPNB PE=1 SV=2 - [PIPNB_HUMAN]
1.8929	0.611476			2.10668	0.53958			P62861	40S ribosomal protein S30 OS=Homo sapiens GN=FAU PE=1 SV=1 - [RS30_HUMAN]
1.46208	0.702568			1.35398	0.645644			P35637-2	Isoform Short of RNA-binding protein FUS OS=Homo sapiens GN=FUS - [FUS_HUMAN]
1.54955	0.632472	0.923375		1.61884	0.543547	0.563539		O76021	Ribosomal L1 domain-containing protein 1 OS=Homo sapiens GN=RSL1D1 PE=1 SV=3 - [RL1D1_HUMAN]
1.40648	0.588534		1.35835	1.31088	0.534745		0.911207	Q8N2K0-3	Isoform 3 of Monoacylglycerol lipase ABHD12 OS=Homo sapiens GN=ABHD12 - [ABD12_HUMAN]
1.70969	0.655417	0.716321		1.65731	0.60615	0.592993		P49327	Fatty acid synthase OS=Homo sapiens GN=FASN PE=1 SV=3 - [FAS_HUMAN]
1.6761	0.599324	0.596902		1.71743	0.686613	0.488867		O94973	AP-2 complex subunit alpha-2 OS=Homo sapiens GN=AP2A2 PE=1 SV=2 - [AP2A2_HUMAN]
1.3972	0.595347			1.43135	0.595198			Q92522	Histone H1x OS=Homo sapiens GN=H1FX PE=1 SV=1 - [H1X_HUMAN]
1.56431	0.603881	1.02075		1.54956	0.564422	1.28472		O35587	Transmembrane protein Tmp21 OS=Mesocricetus auratus GN=TMED10 PE=1 SV=1 - [TMEDA_MESAU]
1.50297	0.61069			1.73503	0.514388			P31040	Succinate dehydrogenase [ubiquinone] flavoprotein subunit, mitochondrial OS=Homo sapiens GN=SDHA PE=1 SV=2 - [DHSA_HUMAN]
1.65744	0.64031	0.47955		1.58244	0.561557	0.554916		P19404	NADH dehydrogenase [ubiquinone] flavoprotein 2, mitochondrial OS=Homo sapiens GN=NDUFV2 PE=1 SV=2 - [NDUV2_HUMAN]
1.42897	0.644127			1.30264	0.53795			Q9NVZ3-3	Isoform 3 of Adaptin ear-binding coat-associated protein 2 OS=Homo sapiens GN=NECAP2 - [NECP2_HUMAN]
1.87972				1.63389				Q92804-2	Isoform Short of TATA-binding protein-associated factor 2N OS=Homo sapiens GN=TAF15 - [RBP56_HUMAN]
1.76156	0.624215	0.754065		1.71549	0.577665			Q9BXS5	AP-1 complex subunit mu-1 OS=Homo sapiens GN=AP1M1 PE=1 SV=3 - [AP1M1_HUMAN]
1.7095	0.63322	0.823623		1.59955	0.578522	0.628422		Q00341-2	Isoform 2 of Vigilin OS=Homo sapiens GN=HDLBP - [VIGLN_HUMAN]
1.47188	0.652348	0.26355		1.46018	0.566988	0.176456		Q9UH65	Switch-associated protein 70 OS=Homo sapiens GN=SWAP70 PE=1 SV=1 - [SWP70_HUMAN]
1.49138	0.666039			1.55669	0.552586			Q14790-3	Isoform 3 of Caspase-8 OS=Homo sapiens GN=CASP8 - [CASP8_HUMAN]
1.86116	0.699281			1.82187	0.621275			O95777	N-alpha-acetyltransferase 38, NatC auxiliary subunit OS=Homo sapiens GN=NAA38 PE=1 SV=3 - [NAA38_HUMAN]
1.52031	0.63576	0.873421		1.43041	0.479578	0.500094		P06865	Beta-hexosaminidase subunit alpha OS=Homo sapiens GN=HEXA PE=1 SV=2 - [HEXA_HUMAN]
1.45086	0.705439			1.39707	0.588546			P55884	Eukaryotic translation initiation factor 3 subunit B OS=Homo sapiens GN=EIF3B PE=1 SV=3 - [EIF3B_HUMAN]
1.57602	0.632244			1.54175	0.567976			O75369-2	Isoform 2 of Filamin-B OS=Homo sapiens GN=FLNB - [FLNB_HUMAN]
1.66237				1.77525		2.37034		Q8WXF1-2	Isoform 2 of Paraspeckle component 1 OS=Homo sapiens GN=PSPC1 - [PSPC1_HUMAN]
								Q9HAV0	Guanine nucleotide-binding protein subunit beta-4 OS=Homo sapiens GN=GNB4 PE=1 SV=3 - [GBB4_HUMAN]
1.4831	0.636624	0.53363		1.42861	0.565159	0.731052		Q9Y3D6	Mitochondrial fission 1 protein OS=Homo sapiens GN=FIS1 PE=1 SV=2 - [FIS1_HUMAN]
1.71665	0.560281			1.71012	0.52342	2.00954		P14678-2	Isoform SM-B of Small nuclear ribonucleoprotein-associated proteins B and B' OS=Homo sapiens GN=SNRPB - [RSMB_HUMAN]
1.42103	0.650012			1.52111	0.539356	0.843829		Q86VP6	Cullin-associated NEDD8-dissociated protein 1 OS=Homo sapiens GN=CAND1 PE=1 SV=2 - [CAND1_HUMAN]
1.59306				1.56844				P55935	40S ribosomal protein S9 OS=Drosophila melanogaster GN=RpS9 PE=1 SV=2 - [RS9_DROME]
1.70534	0.644024	0.849244		1.53434	0.626816	0.819177		A5A6I0	Medium-chain specific acyl-CoA dehydrogenase, mitochondrial OS=Pan troglodytes GN=ACADM PE=2 SV=1 - [ACADM_PANTR]
	0.652165				0.542011			O75494-5	Isoform 5 of Serine/arginine-rich splicing factor 10 OS=Homo sapiens GN=SRSF10 - [SRS10_HUMAN]
1.48186	0.583826	0.854771		1.35354	0.573682	0.6249		O15260-2	Isoform 2 of Surfeit locus protein 4 OS=Homo sapiens GN=SURF4 - [SURF4_HUMAN]
	0.804788				0.663307			Q96A00	Protein phosphatase 1 regulatory subunit 14A OS=Homo sapiens GN=PPP1R14A PE=1 SV=1 - [PP14A_HUMAN]
								P50583	Bis(5'-nucleosyl)-tetraphosphatase [asymmetrical] OS=Homo sapiens GN=NUDT2 PE=1 SV=3 - [AP4A_HUMAN]
	0.713115				0.566671			Q86Y39	NADH dehydrogenase [ubiquinone] 1 alpha subcomplex subunit 11 OS=Homo sapiens GN=NDUFA11 PE=1 SV=3 - [NDUAB_HUMAN]
1.53574	0.679239			1.48626	0.569815			Q14696	LDLR chaperone MESD OS=Homo sapiens GN=MESDC2 PE=1 SV=2 - [MESD_HUMAN]
1.62768				1.64787		3.26214		P46776	60S ribosomal protein L27a OS=Homo sapiens GN=RPL27A PE=1 SV=2 - [RL27A_HUMAN]
1.52778	0.614866			1.52121	0.591549			Q13596-2	Isoform 1A of Sorting nexin-1 OS=Homo sapiens GN=SNX1 - [SNX1_HUMAN]
1.58899	0.721893			1.65103	0.607114			O75534-2	Isoform Short of Cold shock domain-containing protein E1 OS=Homo sapiens GN=CSDE1 - [CSDE1_HUMAN]
								Q92890-3	Isoform 3 of Ubiquitin fusion degradation protein 1 homolog OS=Homo sapiens GN=UFD1L - [UFD1_HUMAN]
	0.746399				0.590686	0.840847		Q13153	Serine/threonine-protein kinase PAK 1 OS=Homo sapiens GN=PAK1 PE=1 SV=2 - [PAK1_HUMAN]
1.42686	0.619215	0.732799		1.56706	0.549616	0.562521		Q7L576	Cytoplasmic FMR1-interacting protein 1 OS=Homo sapiens GN=CYFIP1 PE=1 SV=1 - [CYFP1_HUMAN]
								P46587	Heat shock protein SSA2 OS=Candida albicans (strain SC5314 / ATCC MYA-2876) GN=SSA2 PE=1 SV=3 - [HSP72_CANAL]
1.48426				1.41773				Q96AB3	Isochorismatase domain-containing protein 2, mitochondrial OS=Homo sapiens GN=ISOC2 PE=1 SV=1 - [ISOC2_HUMAN]
1.35335	0.743946			1.14622	0.681909			Q9H910-2	Isoform 2 of Hematological and neurological expressed 1-like protein OS=Homo sapiens GN=HN1L - [HN1L_HUMAN]
	0.654283				0.534092			Q9P258	Protein RCC2 OS=Homo sapiens GN=RCC2 PE=1 SV=2 - [RCC2_HUMAN]
1.46518	0.64857			1.59	0.555486			P23219-3	Isoform 3 of Prostaglandin G/H synthase 1 OS=Homo sapiens GN=PTGS1 - [PGH1_HUMAN]
						0.783598		Q9Y3C4	EKC/KEOPS complex subunit TPRKB OS=Homo sapiens GN=TPRKB PE=1 SV=1 - [TPRKB_HUMAN]
1.63515	0.708219			1.7317	0.625368			Q8NE71	ATP-binding cassette sub-family F member 1 OS=Homo sapiens GN=ABCF1 PE=1 SV=2 - [ABCF1_HUMAN]
1.56371		0.708345		1.6182		0.944973		Q96CW1-2	Isoform 2 of AP-2 complex subunit mu OS=Homo sapiens GN=AP2M1 - [AP2M1_HUMAN]
1.44468	0.626203			1.43439	0.564257			P55036	26S proteasome non-ATPase regulatory subunit 4 OS=Homo sapiens GN=PSMD4 PE=1 SV=1 - [PSMD4_HUMAN]
1.70302	0.609619	0.730561		1.58308	0.593075			Q9UBS4	DnaJ homolog subfamily B member 11 OS=Homo sapiens GN=DNAJB11 PE=1 SV=1 - [DJB11_HUMAN]
1.47826	0.625517			1.48085	0.590216			Q5SSJ5	Heterochromatin protein 1-binding protein 3 OS=Homo sapiens GN=HP1BP3 PE=1 SV=1 - [HP1B3_HUMAN]
1.43511	0.646658	0.670068	5.35458	1.61127	0.651886	0.800537	1.50144	O00410-2	Isoform 2 of Importin-5 OS=Homo sapiens GN=IPO5 - [IPO5_HUMAN]
1.6495	0.61643	0.994399		1.7291	0.559762	1.27985		O95466	Formin-like protein 1 OS=Homo sapiens GN=FMNL1 PE=1 SV=3 - [FMNL_HUMAN]
1.63537	0.633958			1.51881	0.583415			O15427	Monocarboxylate transporter 4 OS=Homo sapiens GN=SLC16A3 PE=1 SV=1 - [MOT4_HUMAN]
1.14718				2.41065				P13498	Cytochrome b-245 light chain OS=Homo sapiens GN=CYBA PE=1 SV=3 - [CY24A_HUMAN]
1.54516				1.57858				Q9BV86-2	Isoform 2 of N-terminal Xaa-Pro-Lys N-methyltransferase 1 OS=Homo sapiens GN=NTMT1 - [NTM1A_HUMAN]
1.46393	0.579857			1.60987	0.556415			Q09028-3	Isoform 3 of Histone-binding protein RBBP4 OS=Homo sapiens GN=RBBP4 - [RBBP4_HUMAN]
1.54111				1.39298				Q9UIJ7-2	Isoform 2 of GTP:AMP phosphotransferase AK3, mitochondrial OS=Homo sapiens GN=AK3 - [KAD3_HUMAN]
1.55755	0.611416			1.4997	0.620545			Q66K74	Microtubule-associated protein 1S OS=Homo sapiens GN=MAP1S PE=1 SV=2 - [MAP1S_HUMAN]
1.82764	0.724681	0.512943		1.75917	0.656773	0.589438		Q16775-2	Isoform 2 of Hydroxyacylglutathione hydrolase, mitochondrial OS=Homo sapiens GN=HAGH - [GLO2_HUMAN]
								P30388	Class I histocompatibility antigen, Gogo-OKO alpha chain OS=Gorilla gorilla gorilla PE=2 SV=1 - [1OKO_GORGO]
1.72936	0.626682	0.484839		1.76396	0.56209	0.398215		P13995	Bifunctional methylenetetrahydrofolate dehydrogenase/cyclohydrolase, mitochondrial OS=Homo sapiens GN=MTHFD2 PE=1 SV=2 - [MTDC_HUMAN]
1.60372	0.722507			1.12959	0.519405			P51397	Death-associated protein 1 OS=Homo sapiens GN=DAP PE=1 SV=3 - [DAP1_HUMAN]
1.73388	0.617285	1.42202		1.62586	0.527969	0.832599	0.277304	Q9Y6G9	Cytoplasmic dynein 1 light intermediate chain 1 OS=Homo sapiens GN=DYNC1LI1 PE=1 SV=3 - [DC1L1_HUMAN]
1.53879	0.620419	0.629246		1.52453	0.567394	1.11135		Q92614-2	Isoform 2 of Unconventional myosin-XVIIIa OS=Homo sapiens GN=MYO18A - [MY18A_HUMAN]
1.49489	0.565629	0.724934		1.58393	0.526183	1.86877		Q99613	Eukaryotic translation initiation factor 3 subunit C OS=Homo sapiens GN=EIF3C PE=1 SV=1 - [EIF3C_HUMAN]
1.7859	0.658846			1.8137	0.600169			P46976-2	Isoform GN-1 of Glycogenin-1 OS=Homo sapiens GN=GYG1 - [GLYG_HUMAN]
1.45224	0.713732			1.34517	0.633983			Q99615	DnaJ homolog subfamily C member 7 OS=Homo sapiens GN=DNAJC7 PE=1 SV=2 - [DNJC7_HUMAN]
1.65877	0.627081			1.48848	0.587739	0.863533		P56556	NADH dehydrogenase [ubiquinone] 1 alpha subcomplex subunit 6 OS=Homo sapiens GN=NDUFA6 PE=1 SV=3 - [NDUA6_HUMAN]
								Q96A26	Protein FAM162A OS=Homo sapiens GN=FAM162A PE=1 SV=2 - [F162A_HUMAN]
1.48711	0.565326	0.506491		1.46787	0.572818	0.853624		Q92608	Dedicator of cytokinesis protein 2 OS=Homo sapiens GN=DOCK2 PE=1 SV=2 - [DOCK2_HUMAN]
1.44395	0.637992			1.51683	0.582183			Q99426	Tubulin-folding cofactor B OS=Homo sapiens GN=TBCB PE=1 SV=2 - [TBCB_HUMAN]
1.52953				1.56264				O75351	Vacuolar protein sorting-associated protein 4B OS=Homo sapiens GN=VPS4B PE=1 SV=2 - [VPS4B_HUMAN]
								Q03405	Urokinase plasminogen activator surface receptor OS=Homo sapiens GN=PLAUR PE=1 SV=1 - [UPAR_HUMAN]
1.43301		0.781406		1.65733		0.900283		O94874-2	Isoform 2 of E3 UFM1-protein ligase 1 OS=Homo sapiens GN=UFL1 - [UFL1_HUMAN]
1.53228	0.629445		1.16157	1.4715	0.554887		0.855267	P12821-2	Isoform Somatic-2 of Angiotensin-converting enzyme OS=Homo sapiens GN=ACE - [ACE_HUMAN]
1.52002	0.649425			1.46551	0.632089			P41227-2	Isoform 2 of N-alpha-acetyltransferase 10 OS=Homo sapiens GN=NAA10 - [NAA10_HUMAN]
	0.727396				0.657031			O75410-6	Isoform 6 of Transforming acidic coiled-coil-containing protein 1 OS=Homo sapiens GN=TACC1 - [TACC1_HUMAN]
1.49199	0.653222			1.38573	0.57867			P05120	Plasminogen activator inhibitor 2 OS=Homo sapiens GN=SERPINB2 PE=1 SV=2 - [PAI2_HUMAN]
1.489	0.643402			1.45655	0.512727	2.18808		P08621-2	Isoform 2 of U1 small nuclear ribonucleoprotein 70 kDa OS=Homo sapiens GN=SNRNP70 - [RU17_HUMAN]
	0.620732				0.601807			Q15293	Reticulocalbin-1 OS=Homo sapiens GN=RCN1 PE=1 SV=1 - [RCN1_HUMAN]
1.5838	0.656579	0.364121		1.61326	0.563672	1.06894		Q12965	Unconventional myosin-Ie OS=Homo sapiens GN=MYO1E PE=1 SV=2 - [MYO1E_HUMAN]
1.45682	0.674093	0.664416		1.2653	0.569879			Q15637-4	Isoform 4 of Splicing factor 1 OS=Homo sapiens GN=SF1 - [SF01_HUMAN]
1.54557	0.623305			1.6526	0.576748			Q969T9	WW domain-binding protein 2 OS=Homo sapiens GN=WBP2 PE=1 SV=1 - [WBP2_HUMAN]
1.60221	0.604678			1.55334	0.604227			O95573	Long-chain-fatty-acid--CoA ligase 3 OS=Homo sapiens GN=ACSL3 PE=1 SV=3 - [ACSL3_HUMAN]
1.22896	0.710387	0.606181	1.37542	1.22364	0.583186	0.638059		O60711	Leupaxin OS=Homo sapiens GN=LPXN PE=1 SV=1 - [LPXN_HUMAN]
1.47133	0.643342			1.45169	0.585743			Q9Y6K9	NF-kappa-B essential modulator OS=Homo sapiens GN=IKBKG PE=1 SV=2 - [NEMO_HUMAN]
	0.563539				0.487758			P42669	Transcriptional activator protein Pur-alpha OS=Mus musculus GN=Pura PE=1 SV=1 - [PURA_MOUSE]
1.64311				1.77481				O15155	BET1 homolog OS=Homo sapiens GN=BET1 PE=1 SV=1 - [BET1_HUMAN]
1.5638	0.658099			1.65135	0.580044			Q07866-8	Isoform S of Kinesin light chain 1 OS=Homo sapiens GN=KLC1 - [KLC1_HUMAN]
								P02686-2	Isoform 2 of Myelin basic protein OS=Homo sapiens GN=MBP - [MBP_HUMAN]
1.61861	0.681965			1.57393	0.566687			Q9HAB8-2	Isoform 2 of Phosphopantothenate--cysteine ligase OS=Homo sapiens GN=PPCS - [PPCS_HUMAN]
1.4079	0.692686			1.36609	0.577125			Q15424-2	Isoform 2 of Scaffold attachment factor B1 OS=Homo sapiens GN=SAFB - [SAFB1_HUMAN]
	0.843508				0.610719			Q9P0S9	Transmembrane protein 14C OS=Homo sapiens GN=TMEM14C PE=1 SV=1 - [TM14C_HUMAN]
1.7059	0.587189	0.799177		1.71857	0.554875	0.771219		O00203	AP-3 complex subunit beta-1 OS=Homo sapiens GN=AP3B1 PE=1 SV=3 - [AP3B1_HUMAN]
1.59396	0.656624			1.63398	0.592717	0.876722		P07814	Bifunctional glutamate/proline--tRNA ligase OS=Homo sapiens GN=EPRS PE=1 SV=5 - [SYEP_HUMAN]
	0.799578				0.630632			P30533	Alpha-2-macroglobulin receptor-associated protein OS=Homo sapiens GN=LRPAP1 PE=1 SV=1 - [AMRP_HUMAN]
1.7319				1.74333				P51580	Thiopurine S-methyltransferase OS=Homo sapiens GN=TPMT PE=1 SV=1 - [TPMT_HUMAN]
1.48823				1.43394				P61011	Signal recognition particle 54 kDa protein OS=Homo sapiens GN=SRP54 PE=1 SV=1 - [SRP54_HUMAN]
1.41571	0.604393	0.770604		1.28759	0.57609	0.853067		O15372	Eukaryotic translation initiation factor 3 subunit H OS=Homo sapiens GN=EIF3H PE=1 SV=1 - [EIF3H_HUMAN]
1.64034	0.565235	0.797088		1.7653	0.513586	0.855677		P63092-3	Isoform 3 of Guanine nucleotide-binding protein G(s) subunit alpha isoforms short OS=Homo sapiens GN=GNAS - [GNAS2_HUMAN]
1.4676	0.612424			1.42826	0.532918			Q9UHX1-4	Isoform 4 of Poly(U)-binding-splicing factor PUF60 OS=Homo sapiens GN=PUF60 - [PUF60_HUMAN]
1.52513	0.644118			1.62128	0.521763			Q9NX14	NADH dehydrogenase [ubiquinone] 1 beta subcomplex subunit 11, mitochondrial OS=Homo sapiens GN=NDUFB11 PE=1 SV=1 - [NDUBB_HUMAN]
1.63891	0.697975			1.73447	0.596561			Q9BTV4	Transmembrane protein 43 OS=Homo sapiens GN=TMEM43 PE=1 SV=1 - [TMM43_HUMAN]
1.60562	0.624583			1.63064	0.578384	0.986908		O75629	Protein CREG1 OS=Homo sapiens GN=CREG1 PE=1 SV=1 - [CREG1_HUMAN]
1.48621	0.676594			1.4191	0.569902			Q16204	Coiled-coil domain-containing protein 6 OS=Homo sapiens GN=CCDC6 PE=1 SV=2 - [CCDC6_HUMAN]
1.69192	0.569473			1.70444	0.645694			P34910	Protein EVI2B OS=Homo sapiens GN=EVI2B PE=1 SV=2 - [EVI2B_HUMAN]
1.60594	0.604178			1.73572	0.581127			Q6PIU2	Neutral cholesterol ester hydrolase 1 OS=Homo sapiens GN=NCEH1 PE=1 SV=3 - [NCEH1_HUMAN]
	0.618341				0.537013			Q9UN86-2	Isoform B of Ras GTPase-activating protein-binding protein 2 OS=Homo sapiens GN=G3BP2 - [G3BP2_HUMAN]
	0.605347				0.558374			Q6JBY9	CapZ-interacting protein OS=Homo sapiens GN=RCSD1 PE=1 SV=1 - [CPZIP_HUMAN]
1.54973	0.690052			1.58425	0.61323			P78324	Tyrosine-protein phosphatase non-receptor type substrate 1 OS=Homo sapiens GN=SIRPA PE=1 SV=2 - [SHPS1_HUMAN]
	0.519439	0.587338			0.578624	0.628527		Q9UIL1-3	Isoform 3 of Short coiled-coil protein OS=Homo sapiens GN=SCOC - [SCOC_HUMAN]
1.6857	0.624542	0.755543		1.69951	0.552676	0.779086		P48444	Coatomer subunit delta OS=Homo sapiens GN=ARCN1 PE=1 SV=1 - [COPD_HUMAN]
		0.42951				0.559619		Q6ZT21-2	Isoform 2 of Transmembrane protein with metallophosphoesterase domain OS=Homo sapiens GN=TMPPE - [TMPPE_HUMAN]
1.84652	0.73651			1.5156	0.621161			P32455	Interferon-induced guanylate-binding protein 1 OS=Homo sapiens GN=GBP1 PE=1 SV=2 - [GBP1_HUMAN]
1.65172				1.68878				Q9UBR2	Cathepsin Z OS=Homo sapiens GN=CTSZ PE=1 SV=1 - [CATZ_HUMAN]
1.66183	0.714143			1.57686	0.6327			Q96C86	m7GpppX diphosphatase OS=Homo sapiens GN=DCPS PE=1 SV=2 - [DCPS_HUMAN]
	0.973172				0.948392			Q5SZJ8-4	Isoform 4 of BEN domain-containing protein 6 OS=Homo sapiens GN=BEND6 - [BEND6_HUMAN]
	0.805707				0.599125			P56181	NADH dehydrogenase [ubiquinone] flavoprotein 3, mitochondrial OS=Homo sapiens GN=NDUFV3 PE=1 SV=2 - [NDUV3_HUMAN]
1.53524	0.596868			1.49352	0.55265	2.90158		Q92542-2	Isoform 2 of Nicastrin OS=Homo sapiens GN=NCSTN - [NICA_HUMAN]
1.50683	0.675845	0.410062		1.45294	0.626715			P42331-3	Isoform 3 of Rho GTPase-activating protein 25 OS=Homo sapiens GN=ARHGAP25 - [RHG25_HUMAN]
1.62963		0.956919	0.157783	1.79615		1.19803	0.412581	P42785	Lysosomal Pro-X carboxypeptidase OS=Homo sapiens GN=PRCP PE=1 SV=1 - [PCP_HUMAN]
1.32411	0.631584			1.16198	0.534022			Q9Y286-2	Isoform 2 of Sialic acid-binding Ig-like lectin 7 OS=Homo sapiens GN=SIGLEC7 - [SIGL7_HUMAN]
1.77787	0.688414			1.8196	0.53495			O43914-3	Isoform 3 of TYRO protein tyrosine kinase-binding protein OS=Homo sapiens GN=TYROBP - [TYOBP_HUMAN]
	0.714014				0.609635	1.02556		P80217	Interferon-induced 35 kDa protein OS=Homo sapiens GN=IFI35 PE=1 SV=5 - [IN35_HUMAN]
			0.664144				0.734766	P21266	Glutathione S-transferase Mu 3 OS=Homo sapiens GN=GSTM3 PE=1 SV=3 - [GSTM3_HUMAN]
1.27611				1.16983				Q8IU85-2	Isoform 2 of Calcium/calmodulin-dependent protein kinase type 1D OS=Homo sapiens GN=CAMK1D - [KCC1D_HUMAN]
1.43342	0.716494			1.36079	0.57664			P52594-2	Isoform 2 of Arf-GAP domain and FG repeat-containing protein 1 OS=Homo sapiens GN=AGFG1 - [AGFG1_HUMAN]
1.78252	0.739427			1.5532	0.671045			Q9UMY4-3	Isoform 3 of Sorting nexin-12 OS=Homo sapiens GN=SNX12 - [SNX12_HUMAN]
	0.666762				0.565333	1.03321		O14907	Tax1-binding protein 3 OS=Homo sapiens GN=TAX1BP3 PE=1 SV=2 - [TX1B3_HUMAN]
1.43759	0.735171	0.631016		1.54109	0.648644	1.07077		Q15029-2	Isoform 2 of 116 kDa U5 small nuclear ribonucleoprotein component OS=Homo sapiens GN=EFTUD2 - [U5S1_HUMAN]
1.58099				1.60981			0.897652	P41252	Isoleucine--tRNA ligase, cytoplasmic OS=Homo sapiens GN=IARS PE=1 SV=2 - [SYIC_HUMAN]
	0.832076				0.695455			O43865-2	Isoform 2 of Putative adenosylhomocysteinase 2 OS=Homo sapiens GN=AHCYL1 - [SAHH2_HUMAN]
1.87596	0.571988			1.54119	0.471704			Q01130	Serine/arginine-rich splicing factor 2 OS=Homo sapiens GN=SRSF2 PE=1 SV=4 - [SRSF2_HUMAN]
								Q99952-2	Isoform 2 of Tyrosine-protein phosphatase non-receptor type 18 OS=Homo sapiens GN=PTPN18 - [PTN18_HUMAN]
1.70551	0.561276			1.92914	0.709823			P29084	Transcription initiation factor IIE subunit beta OS=Homo sapiens GN=GTF2E2 PE=1 SV=1 - [T2EB_HUMAN]
1.5796		0.407341		1.66622		0.285258		P05556	Integrin beta-1 OS=Homo sapiens GN=ITGB1 PE=1 SV=2 - [ITB1_HUMAN]
1.58963	0.658549	0.502583		1.68838	0.605845	0.825718		P43243	Matrin-3 OS=Homo sapiens GN=MATR3 PE=1 SV=2 - [MATR3_HUMAN]
1.58801	0.685503			1.56749	0.691129			O14933	Ubiquitin/ISG15-conjugating enzyme E2 L6 OS=Homo sapiens GN=UBE2L6 PE=1 SV=4 - [UB2L6_HUMAN]
	0.619133				0.583064			O43169	Cytochrome b5 type B OS=Homo sapiens GN=CYB5B PE=1 SV=2 - [CYB5B_HUMAN]
								Q9Y4H4	G-protein-signaling modulator 3 OS=Homo sapiens GN=GPSM3 PE=1 SV=1 - [GPSM3_HUMAN]
1.61837	0.547879			1.76067	0.577762			P17050	Alpha-N-acetylgalactosaminidase OS=Homo sapiens GN=NAGA PE=1 SV=2 - [NAGAB_HUMAN]
			0.717659					Q13724-2	Isoform 2 of Mannosyl-oligosaccharide glucosidase OS=Homo sapiens GN=MOGS - [MOGS_HUMAN]
1.33861	0.620112	0.77621		1.92738	0.574254	0.461692		Q5TEJ8	Protein THEMIS2 OS=Homo sapiens GN=THEMIS2 PE=2 SV=1 - [THMS2_HUMAN]
1.55136	0.738981			1.51032	0.551101	0.607979		O00116	Alkyldihydroxyacetonephosphate synthase, peroxisomal OS=Homo sapiens GN=AGPS PE=1 SV=1 - [ADAS_HUMAN]
1.50863				1.51443				Q8WX93-4	Isoform 4 of Palladin OS=Homo sapiens GN=PALLD - [PALLD_HUMAN]
1.89631				1.40699				Q9HBL7	Plasminogen receptor (KT) OS=Homo sapiens GN=PLGRKT PE=1 SV=1 - [PLRKT_HUMAN]
	0.629451				0.547524			Q86TI2-4	Isoform 3 of Dipeptidyl peptidase 9 OS=Homo sapiens GN=DPP9 - [DPP9_HUMAN]
2.37198	0.666877			2.12675	0.620428			Q9UM00-2	Isoform 2 of Transmembrane and coiled-coil domain-containing protein 1 OS=Homo sapiens GN=TMCO1 - [TMCO1_HUMAN]
1.50936				1.70189				Q96A33-2	Isoform 2 of Coiled-coil domain-containing protein 47 OS=Homo sapiens GN=CCDC47 - [CCD47_HUMAN]
	0.643772				0.564431			Q9UII2	ATPase inhibitor, mitochondrial OS=Homo sapiens GN=ATPIF1 PE=1 SV=1 - [ATIF1_HUMAN]
1.62725	0.604541			1.69429	0.566811			Q9Y383-3	Isoform 3 of Putative RNA-binding protein Luc7-like 2 OS=Homo sapiens GN=LUC7L2 - [LC7L2_HUMAN]
		0.542068				0.988709		Q01085	Nucleolysin TIAR OS=Homo sapiens GN=TIAL1 PE=1 SV=1 - [TIAR_HUMAN]
	0.61849				0.68749			P01906	HLA class II histocompatibility antigen, DQ alpha 2 chain OS=Homo sapiens GN=HLA-DQA2 PE=1 SV=2 - [DQA2_HUMAN]
1.91972	0.665852			1.58365	0.555555			Q9NQG5	Regulation of nuclear pre-mRNA domain-containing protein 1B OS=Homo sapiens GN=RPRD1B PE=1 SV=1 - [RPR1B_HUMAN]
						1.17218		O95139	NADH dehydrogenase [ubiquinone] 1 beta subcomplex subunit 6 OS=Homo sapiens GN=NDUFB6 PE=1 SV=3 - [NDUB6_HUMAN]
								P35244	Replication protein A 14 kDa subunit OS=Homo sapiens GN=RPA3 PE=1 SV=1 - [RFA3_HUMAN]
1.54401				1.56763				O95479	GDH/6PGL endoplasmic bifunctional protein OS=Homo sapiens GN=H6PD PE=1 SV=2 - [G6PE_HUMAN]
1.34887	0.531133			1.25552	0.573492			Q00796	Sorbitol dehydrogenase OS=Homo sapiens GN=SORD PE=1 SV=4 - [DHSO_HUMAN]
1.6163	0.669168	0.255383		1.49605	0.544706	0.56716		A1A4S6	Rho GTPase-activating protein 10 OS=Homo sapiens GN=ARHGAP10 PE=1 SV=1 - [RHG10_HUMAN]
1.43773	0.641277			1.85093	0.57532			Q9Y5X2	Sorting nexin-8 OS=Homo sapiens GN=SNX8 PE=1 SV=1 - [SNX8_HUMAN]
1.49169	0.584733			1.48126	0.568153			O96000	NADH dehydrogenase [ubiquinone] 1 beta subcomplex subunit 10 OS=Homo sapiens GN=NDUFB10 PE=1 SV=3 - [NDUBA_HUMAN]
1.5916	0.653537	0.446356		1.64532	0.592047	0.48936		Q8IZP0-10	Isoform 10 of Abl interactor 1 OS=Homo sapiens GN=ABI1 - [ABI1_HUMAN]
1.66049	0.596426			1.62967	0.53279	1.36487		P23588	Eukaryotic translation initiation factor 4B OS=Homo sapiens GN=EIF4B PE=1 SV=2 - [IF4B_HUMAN]
1.66927	0.67822	0.385895		1.49629	0.601249	0.41102		O95470	Sphingosine-1-phosphate lyase 1 OS=Homo sapiens GN=SGPL1 PE=1 SV=3 - [SGPL1_HUMAN]
1.49538	0.586319		0.411558	1.57028	0.561669		0.48612	Q16401	26S proteasome non-ATPase regulatory subunit 5 OS=Homo sapiens GN=PSMD5 PE=1 SV=3 - [PSMD5_HUMAN]
1.68759	0.646312			1.68766	0.568452			P53597	Succinyl-CoA ligase [ADP/GDP-forming] subunit alpha, mitochondrial OS=Homo sapiens GN=SUCLG1 PE=1 SV=4 - [SUCA_HUMAN]
		0.387263				1.01406		Q9Y316-2	Isoform 2 of Protein MEMO1 OS=Homo sapiens GN=MEMO1 - [MEMO1_HUMAN]
1.53601	0.63231	0.655728		1.46071	0.566286	1.02883		O14617-3	Isoform 3 of AP-3 complex subunit delta-1 OS=Homo sapiens GN=AP3D1 - [AP3D1_HUMAN]
	0.667633				0.406682			Q99643-5	Isoform 5 of Succinate dehydrogenase cytochrome b560 subunit, mitochondrial OS=Homo sapiens GN=SDHC - [C560_HUMAN]
1.71975	0.547462			1.68497	0.538921	0.868742		Q92499	ATP-dependent RNA helicase DDX1 OS=Homo sapiens GN=DDX1 PE=1 SV=2 - [DDX1_HUMAN]
1.38382				1.41047				Q6ICG6-3	Isoform 3 of Uncharacterized protein KIAA0930 OS=Homo sapiens GN=KIAA0930 - [K0930_HUMAN]
		0.804352				0.774318	0.854859	Q14498-3	Isoform 3 of RNA-binding protein 39 OS=Homo sapiens GN=RBM39 - [RBM39_HUMAN]
						0.993797		P36507	Dual specificity mitogen-activated protein kinase kinase 2 OS=Homo sapiens GN=MAP2K2 PE=1 SV=1 - [MP2K2_HUMAN]
1.23893		0.610443		1.30361		0.854412		Q3LXA3	Bifunctional ATP-dependent dihydroxyacetone kinase/FAD-AMP lyase (cyclizing) OS=Homo sapiens GN=DAK PE=1 SV=2 - [DHAK_HUMAN]
1.57246	0.606	1.08182		1.61124	0.549155	0.776509		P50135	Histamine N-methyltransferase OS=Homo sapiens GN=HNMT PE=1 SV=1 - [HNMT_HUMAN]
	0.674555				0.511016			P15927	Replication protein A 32 kDa subunit OS=Homo sapiens GN=RPA2 PE=1 SV=1 - [RFA2_HUMAN]
1.32598	0.488896	0.496145		1.16232	0.388764	0.712087		Q05209-2	Isoform 2 of Tyrosine-protein phosphatase non-receptor type 12 OS=Homo sapiens GN=PTPN12 - [PTN12_HUMAN]
	0.635155	1.6957			0.659026	0.435403		Q9P0V8	SLAM family member 8 OS=Homo sapiens GN=SLAMF8 PE=1 SV=1 - [SLAF8_HUMAN]
1.70562	0.667548			1.54712	0.648527	0.950976		P08397-2	Isoform 2 of Porphobilinogen deaminase OS=Homo sapiens GN=HMBS - [HEM3_HUMAN]
1.59032	0.635935			1.45952	0.548977		2.28922	O94826	Mitochondrial import receptor subunit TOM70 OS=Homo sapiens GN=TOMM70A PE=1 SV=1 - [TOM70_HUMAN]
1.38628		0.646504		1.46876		0.764248		P13716	Delta-aminolevulinic acid dehydratase OS=Homo sapiens GN=ALAD PE=1 SV=1 - [HEM2_HUMAN]
1.44499				1.53836				P13861	cAMP-dependent protein kinase type II-alpha regulatory subunit OS=Homo sapiens GN=PRKAR2A PE=1 SV=2 - [KAP2_HUMAN]
1.72041	0.715746			1.62021	0.608224			P35659	Protein DEK OS=Homo sapiens GN=DEK PE=1 SV=1 - [DEK_HUMAN]
1.30164	0.713876			1.35855	0.619099			Q9H773	dCTP pyrophosphatase 1 OS=Homo sapiens GN=DCTPP1 PE=1 SV=1 - [DCTP1_HUMAN]
1.86548				1.91875				Q15418-3	Isoform 3 of Ribosomal protein S6 kinase alpha-1 OS=Homo sapiens GN=RPS6KA1 - [KS6A1_HUMAN]
	0.649324				0.622998			P62633-2	Isoform 2 of Cellular nucleic acid-binding protein OS=Homo sapiens GN=CNBP - [CNBP_HUMAN]
	0.654136				0.557483			Q96GG9	DCN1-like protein 1 OS=Homo sapiens GN=DCUN1D1 PE=1 SV=1 - [DCNL1_HUMAN]
								Q6P1K1-2	Isoform 2 of Heme transporter HRG1 OS=Homo sapiens GN=SLC48A1 - [HRG1_HUMAN]
1.48062	0.796352	0.850003		1.53578	0.638989	0.901766		P35221	Catenin alpha-1 OS=Homo sapiens GN=CTNNA1 PE=1 SV=1 - [CTNA1_HUMAN]
1.61266	0.676449	0.78132		1.67977	0.582676	0.729073	1.74032	O94979-3	Isoform 3 of Protein transport protein Sec31A OS=Homo sapiens GN=SEC31A - [SC31A_HUMAN]
1.60534	0.72422	0.865752		1.6648	0.576774	0.81996		P53990-2	Isoform 2 of IST1 homolog OS=Homo sapiens GN=IST1 - [IST1_HUMAN]
		0.777744				0.793929		Q9H4A6	Golgi phosphoprotein 3 OS=Homo sapiens GN=GOLPH3 PE=1 SV=1 - [GOLP3_HUMAN]
1.70119	0.591843			1.66756	0.572041			Q14444-2	Isoform 2 of Caprin-1 OS=Homo sapiens GN=CAPRIN1 - [CAPR1_HUMAN]
	0.322739				0.578137			Q4L481	Response regulator protein GraR OS=Staphylococcus haemolyticus (strain JCSC1435) GN=graR PE=3 SV=1 - [GRAR_STAHJ]
1.51458	0.697126			1.45032	0.676998			O35326	Serine/arginine-rich splicing factor 5 OS=Mus musculus GN=Srsf5 PE=1 SV=2 - [SRSF5_MOUSE]
								P02774-2	Isoform 2 of Vitamin D-binding protein OS=Homo sapiens GN=GC - [VTDB_HUMAN]
								Q9Y3A3	MOB-like protein phocein OS=Homo sapiens GN=MOB4 PE=1 SV=1 - [PHOCN_HUMAN]
1.8557				1.79942				P55735-2	Isoform 2 of Protein SEC13 homolog OS=Homo sapiens GN=SEC13 - [SEC13_HUMAN]
1.39038	0.774762			1.62925	0.571614			Q8WVM8-2	Isoform 2 of Sec1 family domain-containing protein 1 OS=Homo sapiens GN=SCFD1 - [SCFD1_HUMAN]
	0.561758				0.474691			O75832	26S proteasome non-ATPase regulatory subunit 10 OS=Homo sapiens GN=PSMD10 PE=1 SV=1 - [PSD10_HUMAN]
1.66544	0.605871			1.51301	0.590015			Q13442	28 kDa heat- and acid-stable phosphoprotein OS=Homo sapiens GN=PDAP1 PE=1 SV=1 - [HAP28_HUMAN]
1.46642				1.45143				Q969Q0	60S ribosomal protein L36a-like OS=Homo sapiens GN=RPL36AL PE=1 SV=3 - [RL36L_HUMAN]
1.63754	0.707525			1.47212	0.626782			Q4V328	GRIP1-associated protein 1 OS=Homo sapiens GN=GRIPAP1 PE=1 SV=1 - [GRAP1_HUMAN]
								O70131	Ninjurin-1 OS=Mus musculus GN=Ninj1 PE=2 SV=1 - [NINJ1_MOUSE]
1.42161	0.701594			1.32726	0.608827			P55899	IgG receptor FcRn large subunit p51 OS=Homo sapiens GN=FCGRT PE=1 SV=1 - [FCGRN_HUMAN]
1.52892	0.615673			1.66928	0.592384		2.10925	P48556	26S proteasome non-ATPase regulatory subunit 8 OS=Homo sapiens GN=PSMD8 PE=1 SV=2 - [PSMD8_HUMAN]
1.47139	0.710931			1.35386	0.572694			Q99747	Gamma-soluble NSF attachment protein OS=Homo sapiens GN=NAPG PE=1 SV=1 - [SNAG_HUMAN]
1.543	0.659741			1.3467	0.575867			Q14677	Clathrin interactor 1 OS=Homo sapiens GN=CLINT1 PE=1 SV=1 - [EPN4_HUMAN]
1.68169	0.552244			1.58164	0.544381			Q15008	26S proteasome non-ATPase regulatory subunit 6 OS=Homo sapiens GN=PSMD6 PE=1 SV=1 - [PSMD6_HUMAN]
1.65188	0.666228	0.899923		1.66046	0.601049	0.286481		Q9Y224	UPF0568 protein C14orf166 OS=Homo sapiens GN=C14orf166 PE=1 SV=1 - [CN166_HUMAN]
								Q9GZT3-2	Isoform 2 of SRA stem-loop-interacting RNA-binding protein, mitochondrial OS=Homo sapiens GN=SLIRP - [SLIRP_HUMAN]
1.53611				1.62985				Q9BQ61	Uncharacterized protein C19orf43 OS=Homo sapiens GN=C19orf43 PE=1 SV=1 - [CS043_HUMAN]
		0.872621				0.742198		P39210	Protein Mpv17 OS=Homo sapiens GN=MPV17 PE=1 SV=1 - [MPV17_HUMAN]
1.52275	0.597815			1.51411	0.573348		0.863148	O95674	Phosphatidate cytidylyltransferase 2 OS=Homo sapiens GN=CDS2 PE=1 SV=1 - [CDS2_HUMAN]
1.49194	0.617477			1.46244	0.63715			P28067	HLA class II histocompatibility antigen, DM alpha chain OS=Homo sapiens GN=HLA-DMA PE=1 SV=1 - [DMA_HUMAN]
1.53794	0.548493			1.70613	0.563205			P61106	Ras-related protein Rab-14 OS=Homo sapiens GN=RAB14 PE=1 SV=4 - [RAB14_HUMAN]
1.46642	0.642836	0.525566	0.912862	1.49034	0.580994	0.651678	0.97784	P49902	Cytosolic purine 5'-nucleotidase OS=Homo sapiens GN=NT5C2 PE=1 SV=1 - [5NTC_HUMAN]
1.49228	0.537742			1.50396	0.55616			Q96JJ7	Protein disulfide-isomerase TMX3 OS=Homo sapiens GN=TMX3 PE=1 SV=2 - [TMX3_HUMAN]
1.48879	0.574853			1.58348	0.565618			Q9Y4Z0	U6 snRNA-associated Sm-like protein LSm4 OS=Homo sapiens GN=LSM4 PE=1 SV=1 - [LSM4_HUMAN]
1.43409	0.58133	2.22696		1.69613	0.567182	1.41541		P28676	Grancalcin OS=Homo sapiens GN=GCA PE=1 SV=2 - [GRAN_HUMAN]
1.74656				1.58639				Q9Y3D0	Mitotic spindle-associated MMXD complex subunit MIP18 OS=Homo sapiens GN=FAM96B PE=1 SV=1 - [MIP18_HUMAN]
1.64896	0.60241			1.62797	0.584926			P11766	Alcohol dehydrogenase class-3 OS=Homo sapiens GN=ADH5 PE=1 SV=4 - [ADHX_HUMAN]
1.33542				1.45091				O95164	Ubiquitin-like protein 3 OS=Homo sapiens GN=UBL3 PE=1 SV=1 - [UBL3_HUMAN]
1.63324	0.58983			1.59496	0.450668			O43488	Aflatoxin B1 aldehyde reductase member 2 OS=Homo sapiens GN=AKR7A2 PE=1 SV=3 - [ARK72_HUMAN]
1.69872	0.675516	0.879192		1.60927	0.664534	0.801899		Q9P2J5	Leucine--tRNA ligase, cytoplasmic OS=Homo sapiens GN=LARS PE=1 SV=2 - [SYLC_HUMAN]
1.77506	0.638104			1.50565	0.600739			Q9UMR2-2	Isoform 2 of ATP-dependent RNA helicase DDX19B OS=Homo sapiens GN=DDX19B - [DD19B_HUMAN]
1.64238				1.71062				Q9NP79	Vacuolar protein sorting-associated protein VTA1 homolog OS=Homo sapiens GN=VTA1 PE=1 SV=1 - [VTA1_HUMAN]
1.77223	0.646439			1.57336	0.564006			Q14165	Malectin OS=Homo sapiens GN=MLEC PE=1 SV=1 - [MLEC_HUMAN]
								O75935-3	Isoform 3 of Dynactin subunit 3 OS=Homo sapiens GN=DCTN3 - [DCTN3_HUMAN]
1.52714	0.60674			1.34988	0.592406			Q9HC07	Transmembrane protein 165 OS=Homo sapiens GN=TMEM165 PE=1 SV=1 - [TM165_HUMAN]
	0.813832				0.657141			P0CO43	Adenylate kinase OS=Cryptococcus neoformans var. neoformans serotype D (strain B-3501A) GN=ADK1 PE=3 SV=1 - [KAD2_CRYNB]
		0.453317				0.280518		Q9BZV1-2	Isoform 2 of UBX domain-containing protein 6 OS=Homo sapiens GN=UBXN6 - [UBXN6_HUMAN]
								Q9P000	COMM domain-containing protein 9 OS=Homo sapiens GN=COMMD9 PE=1 SV=2 - [COMD9_HUMAN]
	0.717838				0.639076			Q15738	Sterol-4-alpha-carboxylate 3-dehydrogenase, decarboxylating OS=Homo sapiens GN=NSDHL PE=1 SV=2 - [NSDHL_HUMAN]
1.65657	0.621249			1.53945	0.609938			O15371	Eukaryotic translation initiation factor 3 subunit D OS=Homo sapiens GN=EIF3D PE=1 SV=1 - [EIF3D_HUMAN]
1.57406	0.623609	0.55811		1.54116	0.604897			Q8NHP8	Putative phospholipase B-like 2 OS=Homo sapiens GN=PLBD2 PE=1 SV=2 - [PLBL2_HUMAN]
								P27361-2	Isoform 2 of Mitogen-activated protein kinase 3 OS=Homo sapiens GN=MAPK3 - [MK03_HUMAN]
1.4895	0.649683			1.47438	0.65348	1.14239		P49821-2	Isoform 2 of NADH dehydrogenase [ubiquinone] flavoprotein 1, mitochondrial OS=Homo sapiens GN=NDUFV1 - [NDUV1_HUMAN]
1.39618	0.720555	0.530734		1.48886	0.597395	0.374858		O94804	Serine/threonine-protein kinase 10 OS=Homo sapiens GN=STK10 PE=1 SV=1 - [STK10_HUMAN]
1.59477	0.656392			1.6567	0.570206			Q9P2R7-2	Isoform 2 of Succinyl-CoA ligase [ADP-forming] subunit beta, mitochondrial OS=Homo sapiens GN=SUCLA2 - [SUCB1_HUMAN]
1.50542	0.745699	0.300171		1.54829	0.648188	0.338636		Q3ZCQ8	Mitochondrial import inner membrane translocase subunit TIM50 OS=Homo sapiens GN=TIMM50 PE=1 SV=2 - [TIM50_HUMAN]
1.66154	0.703552			1.63478	0.676152	1.67157		Q9Y394-2	Isoform 2 of Dehydrogenase/reductase SDR family member 7 OS=Homo sapiens GN=DHRS7 - [DHRS7_HUMAN]
1.6987	0.685285			1.59652	0.574921			O00233-2	Isoform p27-S of 26S proteasome non-ATPase regulatory subunit 9 OS=Homo sapiens GN=PSMD9 - [PSMD9_HUMAN]
1.46652	0.591657			1.42463	0.537066			Q9GZZ1	N-alpha-acetyltransferase 50 OS=Homo sapiens GN=NAA50 PE=1 SV=1 - [NAA50_HUMAN]
1.47475	0.670462			1.55335	0.599577			P11387	DNA topoisomerase 1 OS=Homo sapiens GN=TOP1 PE=1 SV=2 - [TOP1_HUMAN]
1.42953				1.4147				Q53FV1	ORM1-like protein 2 OS=Homo sapiens GN=ORMDL2 PE=2 SV=2 - [ORML2_HUMAN]
								A5A6K8	Aspartate aminotransferase, cytoplasmic OS=Pan troglodytes GN=GOT1 PE=2 SV=1 - [AATC_PANTR]
1.5078	0.792967			1.46553	0.539554			P36871-3	Isoform 3 of Phosphoglucomutase-1 OS=Homo sapiens GN=PGM1 - [PGM1_HUMAN]
1.76039				1.90848				Q13501	Sequestosome-1 OS=Homo sapiens GN=SQSTM1 PE=1 SV=1 - [SQSTM_HUMAN]
1.77162				1.78011				Q9UHY7	Enolase-phosphatase E1 OS=Homo sapiens GN=ENOPH1 PE=1 SV=1 - [ENOPH_HUMAN]
	0.642414				0.539138			P01116-2	Isoform 2B of GTPase KRas OS=Homo sapiens GN=KRAS - [RASK_HUMAN]
1.47356	0.615435		1.60787	1.49976	0.576157			P56192	Methionine--tRNA ligase, cytoplasmic OS=Homo sapiens GN=MARS PE=1 SV=2 - [SYMC_HUMAN]
1.55903				1.49087				Q96CM8	Acyl-CoA synthetase family member 2, mitochondrial OS=Homo sapiens GN=ACSF2 PE=1 SV=2 - [ACSF2_HUMAN]
								P02768	Serum albumin OS=Homo sapiens GN=ALB PE=1 SV=2 - [ALBU_HUMAN]
1.61231	0.607753			1.65958	0.590978	0.977442		P57088	Transmembrane protein 33 OS=Homo sapiens GN=TMEM33 PE=1 SV=2 - [TMM33_HUMAN]
1.85324	0.685822			1.7996	0.554123			Q969H8	UPF0556 protein C19orf10 OS=Homo sapiens GN=C19orf10 PE=1 SV=1 - [CS010_HUMAN]
1.56808	0.613151	0.773471		1.60716	0.597991	0.775256		Q92616	Translational activator GCN1 OS=Homo sapiens GN=GCN1L1 PE=1 SV=6 - [GCN1L_HUMAN]
1.512	0.612737			1.73974	0.543167		1.13441	O95433	Activator of 90 kDa heat shock protein ATPase homolog 1 OS=Homo sapiens GN=AHSA1 PE=1 SV=1 - [AHSA1_HUMAN]
1.53697	0.629815			1.59456	0.586186			P28062-2	Isoform 2 of Proteasome subunit beta type-8 OS=Homo sapiens GN=PSMB8 - [PSB8_HUMAN]
1.67996	0.625976	0.931253		1.53301	0.596486	0.773934		O75533	Splicing factor 3B subunit 1 OS=Homo sapiens GN=SF3B1 PE=1 SV=3 - [SF3B1_HUMAN]
		1.05007				0.904086		Q9H9B4	Sideroflexin-1 OS=Homo sapiens GN=SFXN1 PE=1 SV=4 - [SFXN1_HUMAN]
1.51934	0.615351			1.16375	0.566857			Q12931	Heat shock protein 75 kDa, mitochondrial OS=Homo sapiens GN=TRAP1 PE=1 SV=3 - [TRAP1_HUMAN]
	0.547731				0.547719			P56378	6.8 kDa mitochondrial proteolipid OS=Homo sapiens GN=MP68 PE=1 SV=1 - [68MP_HUMAN]
1.85871	0.629706			1.5146	0.538777	0.950698		P40855	Peroxisomal biogenesis factor 19 OS=Homo sapiens GN=PEX19 PE=1 SV=1 - [PEX19_HUMAN]
1.43403	0.660017			1.334	0.600485			P63279	SUMO-conjugating enzyme UBC9 OS=Homo sapiens GN=UBE2I PE=1 SV=1 - [UBC9_HUMAN]
		0.745598						P31483-2	Isoform Short of Nucleolysin TIA-1 isoform p40 OS=Homo sapiens GN=TIA1 - [TIA1_HUMAN]
1.68812				1.57834				Q9P032	NADH dehydrogenase [ubiquinone] 1 alpha subcomplex assembly factor 4 OS=Homo sapiens GN=NDUFAF4 PE=1 SV=1 - [NDUF4_HUMAN]
1.49923				1.34974				Q8IUN9-2	Isoform 2 of C-type lectin domain family 10 member A OS=Homo sapiens GN=CLEC10A - [CLC10_HUMAN]
	0.673898				0.577462			Q96I15-2	Isoform 2 of Selenocysteine lyase OS=Homo sapiens GN=SCLY - [SCLY_HUMAN]
1.55914	0.649731	0.582924		1.8159	0.540046	0.629272	0.088302	Q9H3G5	Probable serine carboxypeptidase CPVL OS=Homo sapiens GN=CPVL PE=1 SV=2 - [CPVL_HUMAN]
1.426	0.687139			1.4996	0.547115	2.2615		Q92556	Engulfment and cell motility protein 1 OS=Homo sapiens GN=ELMO1 PE=1 SV=2 - [ELMO1_HUMAN]
	0.701911	0.820205			0.570771	0.841064		P10253	Lysosomal alpha-glucosidase OS=Homo sapiens GN=GAA PE=1 SV=4 - [LYAG_HUMAN]
								Q8N490-2	Isoform 2 of Probable hydrolase PNKD OS=Homo sapiens GN=PNKD - [PNKD_HUMAN]
1.76484	0.700372			1.44284	0.632724			Q96AE4	Far upstream element-binding protein 1 OS=Homo sapiens GN=FUBP1 PE=1 SV=3 - [FUBP1_HUMAN]
1.6182				1.75578				P62304	Small nuclear ribonucleoprotein E OS=Homo sapiens GN=SNRPE PE=1 SV=1 - [RUXE_HUMAN]
1.66235	0.715688			1.61527	0.566021			P78406	mRNA export factor OS=Homo sapiens GN=RAE1 PE=1 SV=1 - [RAE1L_HUMAN]
1.35684	0.763507			1.33569	0.687599			P29590-4	Isoform PML-6 of Protein PML OS=Homo sapiens GN=PML - [PML_HUMAN]
1.60147	0.562001			1.851	0.541651			Q8WVY7	Ubiquitin-like domain-containing CTD phosphatase 1 OS=Homo sapiens GN=UBLCP1 PE=1 SV=2 - [UBCP1_HUMAN]
1.19199				1.4425				O60684	Importin subunit alpha-7 OS=Homo sapiens GN=KPNA6 PE=1 SV=1 - [IMA7_HUMAN]
1.37605	0.713606			1.18277	0.70108			Q9H1E3	Nuclear ubiquitous casein and cyclin-dependent kinase substrate 1 OS=Homo sapiens GN=NUCKS1 PE=1 SV=1 - [NUCKS_HUMAN]
1.76739	0.65546			1.8975	0.601229			Q16740	Putative ATP-dependent Clp protease proteolytic subunit, mitochondrial OS=Homo sapiens GN=CLPP PE=1 SV=1 - [CLPP_HUMAN]
1.45261				1.18598				P63166	Small ubiquitin-related modifier 1 OS=Mus musculus GN=Sumo1 PE=1 SV=1 - [SUMO1_MOUSE]
	0.609759				0.582155			Q9Y6C9	Mitochondrial carrier homolog 2 OS=Homo sapiens GN=MTCH2 PE=1 SV=1 - [MTCH2_HUMAN]
1.66269	0.610041			1.61983	0.557977			P07305-2	Isoform 2 of Histone H1.0 OS=Homo sapiens GN=H1F0 - [H10_HUMAN]
1.58136				1.50803				Q08257-3	Isoform 3 of Quinone oxidoreductase OS=Homo sapiens GN=CRYZ - [QOR_HUMAN]
1.53573		0.993944		1.5008		1.2511		Q15459	Splicing factor 3A subunit 1 OS=Homo sapiens GN=SF3A1 PE=1 SV=1 - [SF3A1_HUMAN]
1.47805	0.720937			1.51127	0.624647			Q99459	Cell division cycle 5-like protein OS=Homo sapiens GN=CDC5L PE=1 SV=2 - [CDC5L_HUMAN]
1.59939				1.5855				Q7Z7H5-2	Isoform 2 of Transmembrane emp24 domain-containing protein 4 OS=Homo sapiens GN=TMED4 - [TMED4_HUMAN]
1.58641	0.739741			1.4774	0.649035			P32456	Interferon-induced guanylate-binding protein 2 OS=Homo sapiens GN=GBP2 PE=1 SV=3 - [GBP2_HUMAN]
1.48797	0.739778			1.2794	0.637331	1.03839		Q9NR28-2	Isoform 2 of Diablo homolog, mitochondrial OS=Homo sapiens GN=DIABLO - [DBLOH_HUMAN]
1.12628	0.638697			1.31757	0.548183			Q13162	Peroxiredoxin-4 OS=Homo sapiens GN=PRDX4 PE=1 SV=1 - [PRDX4_HUMAN]
1.62293	0.576851	0.958101		1.66288	0.60694	0.529573		P55160-2	Isoform 2 of Nck-associated protein 1-like OS=Homo sapiens GN=NCKAP1L - [NCKPL_HUMAN]
	0.546832				0.558476	0.413138		A5A6M6	Keratin, type II cytoskeletal 1 OS=Pan troglodytes GN=KRT1 PE=1 SV=1 - [K2C1_PANTR]
1.70234	0.691788			1.67634	0.551893			Q08AM6	Protein VAC14 homolog OS=Homo sapiens GN=VAC14 PE=1 SV=1 - [VAC14_HUMAN]
1.63408	0.561017			1.56882	0.527727			Q9UMX0-2	Isoform 2 of Ubiquilin-1 OS=Homo sapiens GN=UBQLN1 - [UBQL1_HUMAN]
								P62310	U6 snRNA-associated Sm-like protein LSm3 OS=Homo sapiens GN=LSM3 PE=1 SV=2 - [LSM3_HUMAN]
1.41979				1.4136				P35813-2	Isoform Alpha-2 of Protein phosphatase 1A OS=Homo sapiens GN=PPM1A - [PPM1A_HUMAN]
1.73337	0.644269			1.83965	0.54244	0.482781		O15400-2	Isoform 2 of Syntaxin-7 OS=Homo sapiens GN=STX7 - [STX7_HUMAN]
								P02775	Platelet basic protein OS=Homo sapiens GN=PPBP PE=1 SV=3 - [CXCL7_HUMAN]
1.59677	0.684797	0.249152		1.66147	0.576519	0.36649		O43143	Putative pre-mRNA-splicing factor ATP-dependent RNA helicase DHX15 OS=Homo sapiens GN=DHX15 PE=1 SV=2 - [DHX15_HUMAN]
1.40203				1.38613				P50453	Serpin B9 OS=Homo sapiens GN=SERPINB9 PE=1 SV=1 - [SPB9_HUMAN]
1.63447	0.757521			1.53548	0.611316			P09012	U1 small nuclear ribonucleoprotein A OS=Homo sapiens GN=SNRPA PE=1 SV=3 - [SNRPA_HUMAN]
1.64857	0.668255			1.55023	0.597436			Q96QH2	PML-RARA-regulated adapter molecule 1 OS=Homo sapiens GN=PRAM1 PE=1 SV=2 - [PRAM_HUMAN]
								Q9UEU0-2	Isoform Short of Vesicle transport through interaction with t-SNAREs homolog 1B OS=Homo sapiens GN=VTI1B - [VTI1B_HUMAN]
1.51397	0.617992			1.54182	0.553973	1.15663		Q13347	Eukaryotic translation initiation factor 3 subunit I OS=Homo sapiens GN=EIF3I PE=1 SV=1 - [EIF3I_HUMAN]
								Q14653-3	Isoform 3 of Interferon regulatory factor 3 OS=Homo sapiens GN=IRF3 - [IRF3_HUMAN]
								Q9NRR5	Ubiquilin-4 OS=Homo sapiens GN=UBQLN4 PE=1 SV=2 - [UBQL4_HUMAN]
1.65607	0.65789			1.59918	0.585516			Q15075	Early endosome antigen 1 OS=Homo sapiens GN=EEA1 PE=1 SV=2 - [EEA1_HUMAN]
							1.24249	Q9NRD1	F-box only protein 6 OS=Homo sapiens GN=FBXO6 PE=1 SV=1 - [FBX6_HUMAN]
1.66023				1.63065				Q15438-2	Isoform 2 of Cytohesin-1 OS=Homo sapiens GN=CYTH1 - [CYH1_HUMAN]
		0.817463				1.24617		Q13148	TAR DNA-binding protein 43 OS=Homo sapiens GN=TARDBP PE=1 SV=1 - [TADBP_HUMAN]
1.60299	0.607883	1.33395		1.59463	0.595767	0.823552		O95373	Importin-7 OS=Homo sapiens GN=IPO7 PE=1 SV=1 - [IPO7_HUMAN]
	0.743492	0.703102			0.499254	0.847914	1.31073	Q14914	Prostaglandin reductase 1 OS=Homo sapiens GN=PTGR1 PE=1 SV=2 - [PTGR1_HUMAN]
1.54102	0.636332			1.61463	0.615074			P42566-2	Isoform 2 of Epidermal growth factor receptor substrate 15 OS=Homo sapiens GN=EPS15 - [EPS15_HUMAN]
	0.907414				0.60135			O43708-3	Isoform 3 of Maleylacetoacetate isomerase OS=Homo sapiens GN=GSTZ1 - [MAAI_HUMAN]
								Q12972-2	Isoform Beta of Nuclear inhibitor of protein phosphatase 1 OS=Homo sapiens GN=PPP1R8 - [PP1R8_HUMAN]
0.520417				0.55079				Q9H9Q2-2	Isoform 2 of COP9 signalosome complex subunit 7b OS=Homo sapiens GN=COPS7B - [CSN7B_HUMAN]
								Q04828	Aldo-keto reductase family 1 member C1 OS=Homo sapiens GN=AKR1C1 PE=1 SV=1 - [AK1C1_HUMAN]
1.69671	0.664082			1.48954	0.538939			O43491	Band 4.1-like protein 2 OS=Homo sapiens GN=EPB41L2 PE=1 SV=1 - [E41L2_HUMAN]
1.50208		0.980933		1.58222		2.06906	0.975531	Q9UBB4-2	Isoform 2 of Ataxin-10 OS=Homo sapiens GN=ATXN10 - [ATX10_HUMAN]
1.70754	0.644512			1.98777	0.545395			Q96T51	RUN and FYVE domain-containing protein 1 OS=Homo sapiens GN=RUFY1 PE=1 SV=2 - [RUFY1_HUMAN]
1.59284	0.647752			1.59181	0.575071			Q92973-3	Isoform 3 of Transportin-1 OS=Homo sapiens GN=TNPO1 - [TNPO1_HUMAN]
1.78536	0.735412			1.74402	0.555405			Q9NX40	OCIA domain-containing protein 1 OS=Homo sapiens GN=OCIAD1 PE=1 SV=1 - [OCAD1_HUMAN]
								P10109	Adrenodoxin, mitochondrial OS=Homo sapiens GN=FDX1 PE=1 SV=1 - [ADX_HUMAN]
	0.668088				0.529325			O14548	Cytochrome c oxidase subunit 7A-related protein, mitochondrial OS=Homo sapiens GN=COX7A2L PE=1 SV=2 - [COX7R_HUMAN]
1.753	0.707717			1.78423	0.581004			Q92734-2	Isoform 2 of Protein TFG OS=Homo sapiens GN=TFG - [TFG_HUMAN]
	0.761853	1.66708	1.1302		0.576183	0.783115	1.25388	P48163	NADP-dependent malic enzyme OS=Homo sapiens GN=ME1 PE=1 SV=1 - [MAOX_HUMAN]
2.03319				1.74773				Q9BV29	Uncharacterized protein C15orf57 OS=Homo sapiens GN=C15orf57 PE=1 SV=2 - [CO057_HUMAN]
1.70628	0.621442			1.63071	0.597435			O95169	NADH dehydrogenase [ubiquinone] 1 beta subcomplex subunit 8, mitochondrial OS=Homo sapiens GN=NDUFB8 PE=1 SV=1 - [NDUB8_HUMAN]
1.40789	0.688452			1.40995	0.609048			Q13098-5	Isoform 4 of COP9 signalosome complex subunit 1 OS=Homo sapiens GN=GPS1 - [CSN1_HUMAN]
	0.573256				0.633229			Q96DE0	U8 snoRNA-decapping enzyme OS=Homo sapiens GN=NUDT16 PE=1 SV=2 - [NUD16_HUMAN]
						0.998295		Q9UBE0-2	Isoform 2 of SUMO-activating enzyme subunit 1 OS=Homo sapiens GN=SAE1 - [SAE1_HUMAN]
1.44057				1.58499				O15514	DNA-directed RNA polymerase II subunit RPB4 OS=Homo sapiens GN=POLR2D PE=1 SV=1 - [RPB4_HUMAN]
1.74415	0.654837	0.74848		1.61862	0.542599	0.785721		O95202	LETM1 and EF-hand domain-containing protein 1, mitochondrial OS=Homo sapiens GN=LETM1 PE=1 SV=1 - [LETM1_HUMAN]
1.93656	0.799028			1.70446	0.596382			A6NCE7	Microtubule-associated proteins 1A/1B light chain 3 beta 2 OS=Homo sapiens GN=MAP1LC3B2 PE=2 SV=1 - [MP3B2_HUMAN]
	0.78919				0.538011			Q96M53-2	Isoform 2 of Protein TBATA OS=Homo sapiens GN=TBATA - [TBATA_HUMAN]
	0.863464				0.712736			Q9NQP4	Prefoldin subunit 4 OS=Homo sapiens GN=PFDN4 PE=1 SV=1 - [PFD4_HUMAN]
1.57464	0.591864			1.60852	0.633573			Q8WMD0	COMM domain-containing protein 1 OS=Canis familiaris GN=COMMD1 PE=2 SV=1 - [COMD1_CANFA]
	0.690094				0.699046			Q16774	Guanylate kinase OS=Homo sapiens GN=GUK1 PE=1 SV=2 - [KGUA_HUMAN]
1.79295	0.573935			1.49193	0.514163	0.903375		P16278-3	Isoform 3 of Beta-galactosidase OS=Homo sapiens GN=GLB1 - [BGAL_HUMAN]
								Q96NT0	Coiled-coil domain-containing protein 115 OS=Homo sapiens GN=CCDC115 PE=1 SV=1 - [CC115_HUMAN]
1.67607				1.7548				P46060	Ran GTPase-activating protein 1 OS=Homo sapiens GN=RANGAP1 PE=1 SV=1 - [RAGP1_HUMAN]
1.45032				1.55912				Q9H8H3	Methyltransferase-like protein 7A OS=Homo sapiens GN=METTL7A PE=1 SV=1 - [MET7A_HUMAN]
1.58328	0.626945			1.56799	0.614233			Q9UQN3-2	Isoform 2 of Charged multivesicular body protein 2b OS=Homo sapiens GN=CHMP2B - [CHM2B_HUMAN]
1.53722	0.710057			1.65174	0.560755	0.892896		Q9UHY1	Nuclear receptor-binding protein OS=Homo sapiens GN=NRBP1 PE=1 SV=1 - [NRBP_HUMAN]
1.42933	0.610036			1.39054	0.537869			P07489	Transthyretin OS=Oryctolagus cuniculus GN=TTR PE=1 SV=1 - [TTHY_RABIT]
1.53728	0.643001			1.29323	0.616116	5.5028		Q01844-6	Isoform 6 of RNA-binding protein EWS OS=Homo sapiens GN=EWSR1 - [EWS_HUMAN]
1.53095	0.672157			1.54812	0.551724			P53384-2	Isoform 2 of Cytosolic Fe-S cluster assembly factor NUBP1 OS=Homo sapiens GN=NUBP1 - [NUBP1_HUMAN]
1.5903	0.514253			1.50714	0.572181	0.435425		Q9Y5S1	Transient receptor potential cation channel subfamily V member 2 OS=Homo sapiens GN=TRPV2 PE=1 SV=1 - [TRPV2_HUMAN]
1.46161				1.53389				O00217	NADH dehydrogenase [ubiquinone] iron-sulfur protein 8, mitochondrial OS=Homo sapiens GN=NDUFS8 PE=1 SV=1 - [NDUS8_HUMAN]
1.51344	0.620622	0.450764		1.73363	0.566919	0.600648		P04066	Tissue alpha-L-fucosidase OS=Homo sapiens GN=FUCA1 PE=1 SV=4 - [FUCO_HUMAN]
1.58564		0.973229		1.65181		0.885418		P26639	Threonine--tRNA ligase, cytoplasmic OS=Homo sapiens GN=TARS PE=1 SV=3 - [SYTC_HUMAN]
1.48813	0.683459	0.692887		1.33462	0.626159	0.762432		Q8NBJ5	Procollagen galactosyltransferase 1 OS=Homo sapiens GN=COLGALT1 PE=1 SV=1 - [GT251_HUMAN]
1.50577				1.35244				Q96RQ9	L-amino-acid oxidase OS=Homo sapiens GN=IL4I1 PE=1 SV=1 - [OXLA_HUMAN]
								Q92783-2	Isoform 2 of Signal transducing adapter molecule 1 OS=Homo sapiens GN=STAM - [STAM1_HUMAN]
	0.686874				0.645357			O60828-5	Isoform 5 of Polyglutamine-binding protein 1 OS=Homo sapiens GN=PQBP1 - [PQBP1_HUMAN]
1.23597	0.635879			0.962387	0.584449			Q9H4I3	TraB domain-containing protein OS=Homo sapiens GN=TRABD PE=1 SV=1 - [TRABD_HUMAN]
1.70313				1.6412				Q15628	Tumor necrosis factor receptor type 1-associated DEATH domain protein OS=Homo sapiens GN=TRADD PE=1 SV=2 - [TRADD_HUMAN]
1.87834	0.591424	2.05572		1.68675	0.541135	1.20291		Q9Y2V2	Calcium-regulated heat stable protein 1 OS=Homo sapiens GN=CARHSP1 PE=1 SV=2 - [CHSP1_HUMAN]
1.53855	0.647047			1.57404	0.586114			P48426	Phosphatidylinositol 5-phosphate 4-kinase type-2 alpha OS=Homo sapiens GN=PIP4K2A PE=1 SV=2 - [PI42A_HUMAN]
1.63394				1.74704				P41212	Transcription factor ETV6 OS=Homo sapiens GN=ETV6 PE=1 SV=1 - [ETV6_HUMAN]
								P30566-2	Isoform 2 of Adenylosuccinate lyase OS=Homo sapiens GN=ADSL - [PUR8_HUMAN]
2.01243	0.616945			1.69377	0.578815			O60762	Dolichol-phosphate mannosyltransferase OS=Homo sapiens GN=DPM1 PE=1 SV=1 - [DPM1_HUMAN]
	0.581173				0.458796			P62341	Selenoprotein T OS=Homo sapiens GN=SELT PE=2 SV=2 - [SELT_HUMAN]
1.291	0.784722			1.14304	0.618124			Q27727	Enolase OS=Plasmodium falciparum GN=ENO PE=3 SV=1 - [ENO_PLAFA]
								Q9NVS9	Pyridoxine-5'-phosphate oxidase OS=Homo sapiens GN=PNPO PE=1 SV=1 - [PNPO_HUMAN]
1.55632	0.536024			1.69888	0.550416			P62273	40S ribosomal protein S29 OS=Homo sapiens GN=RPS29 PE=1 SV=2 - [RS29_HUMAN]
1.70081				1.75936				Q8TBC4-2	Isoform 2 of NEDD8-activating enzyme E1 catalytic subunit OS=Homo sapiens GN=UBA3 - [UBA3_HUMAN]
1.65131				1.50236				Q13637	Ras-related protein Rab-32 OS=Homo sapiens GN=RAB32 PE=1 SV=3 - [RAB32_HUMAN]
1.48821	0.913656	0.989498		1.54299	0.674422	0.610368		Q06187	Tyrosine-protein kinase BTK OS=Homo sapiens GN=BTK PE=1 SV=3 - [BTK_HUMAN]
1.66272	0.664237			1.72817	0.585281			P28845	Corticosteroid 11-beta-dehydrogenase isozyme 1 OS=Homo sapiens GN=HSD11B1 PE=1 SV=3 - [DHI1_HUMAN]
								P56537-2	Isoform 2 of Eukaryotic translation initiation factor 6 OS=Homo sapiens GN=EIF6 - [IF6_HUMAN]
1.49623		0.707714		1.37681		1.11467		Q12979-4	Isoform 4 of Active breakpoint cluster region-related protein OS=Homo sapiens GN=ABR - [ABR_HUMAN]
	0.567866				0.51337			Q16186	Proteasomal ubiquitin receptor ADRM1 OS=Homo sapiens GN=ADRM1 PE=1 SV=2 - [ADRM1_HUMAN]
1.48241				1.45299				Q8N335	Glycerol-3-phosphate dehydrogenase 1-like protein OS=Homo sapiens GN=GPD1L PE=1 SV=1 - [GPD1L_HUMAN]
1.29585	0.701267			1.21229	0.521171	0.576395		O60716-32	Isoform 4 of Catenin delta-1 OS=Homo sapiens GN=CTNND1 - [CTND1_HUMAN]
1.68394				2.65525				Q9GZW5-2	Isoform 2 of Putative SCAN domain-containing protein SCAND2P OS=Homo sapiens GN=SCAND2P - [SCND2_HUMAN]
1.60065	0.671154	0.560372		1.60772	0.511016	0.365034		Q6ZS81	WD repeat- and FYVE domain-containing protein 4 OS=Homo sapiens GN=WDFY4 PE=1 SV=3 - [WDFY4_HUMAN]
	0.580268				0.547884	0.99754		O00159-2	Isoform 2 of Unconventional myosin-Ic OS=Homo sapiens GN=MYO1C - [MYO1C_HUMAN]
1.55377				1.38483				Q9BWM7	Sideroflexin-3 OS=Homo sapiens GN=SFXN3 PE=1 SV=2 - [SFXN3_HUMAN]
1.49847				1.26969				Q13126-7	Isoform 7 of S-methyl-5'-thioadenosine phosphorylase OS=Homo sapiens GN=MTAP - [MTAP_HUMAN]
								P60468	Protein transport protein Sec61 subunit beta OS=Homo sapiens GN=SEC61B PE=1 SV=2 - [SC61B_HUMAN]
1.45521	0.665924			1.40106	0.704689			P52788	Spermine synthase OS=Homo sapiens GN=SMS PE=1 SV=2 - [SPSY_HUMAN]
1.66404		1.36444		1.5851				Q9Y315	Putative deoxyribose-phosphate aldolase OS=Homo sapiens GN=DERA PE=1 SV=2 - [DEOC_HUMAN]
1.55769	0.638198			1.69489	0.595491			P49023-4	Isoform 4 of Paxillin OS=Homo sapiens GN=PXN - [PAXI_HUMAN]
	0.615725	1.61823			0.559419	0.748453		Q92665	28S ribosomal protein S31, mitochondrial OS=Homo sapiens GN=MRPS31 PE=1 SV=3 - [RT31_HUMAN]
1.30481	0.549722			1.41851	0.536726			P61221	ATP-binding cassette sub-family E member 1 OS=Homo sapiens GN=ABCE1 PE=1 SV=1 - [ABCE1_HUMAN]
1.60434	0.609246	0.896645		1.53274	0.56813	1.01532	0.990779	P78527	DNA-dependent protein kinase catalytic subunit OS=Homo sapiens GN=PRKDC PE=1 SV=3 - [PRKDC_HUMAN]
1.62981				1.67567				Q14376	UDP-glucose 4-epimerase OS=Homo sapiens GN=GALE PE=1 SV=2 - [GALE_HUMAN]
1.62741	0.677694			1.57808	0.537462			Q03252	Lamin-B2 OS=Homo sapiens GN=LMNB2 PE=1 SV=3 - [LMNB2_HUMAN]
1.41468	0.706652			1.35059	0.555368			O60841	Eukaryotic translation initiation factor 5B OS=Homo sapiens GN=EIF5B PE=1 SV=4 - [IF2P_HUMAN]
1.71821	0.607895			1.56045	0.535725			P22087	rRNA 2'-O-methyltransferase fibrillarin OS=Homo sapiens GN=FBL PE=1 SV=2 - [FBRL_HUMAN]
								A6NDG6	Phosphoglycolate phosphatase OS=Homo sapiens GN=PGP PE=1 SV=1 - [PGP_HUMAN]
								P54000	RNA polymerase II transcriptional coactivator SUB1 OS=Saccharomyces cerevisiae (strain ATCC 204508 / S288c) GN=SUB1 PE=1 SV=1 - [SUB1_YEAST]
								Q8NCW5-2	Isoform 2 of NAD(P)H-hydrate epimerase OS=Homo sapiens GN=APOA1BP - [NNRE_HUMAN]
1.3855	0.639501			1.3835	0.570702			Q9Y2W1	Thyroid hormone receptor-associated protein 3 OS=Homo sapiens GN=THRAP3 PE=1 SV=2 - [TR150_HUMAN]
1.56159				1.39808				Q7Z2W4-3	Isoform 3 of Zinc finger CCCH-type antiviral protein 1 OS=Homo sapiens GN=ZC3HAV1 - [ZCCHV_HUMAN]
1.5976	0.670587	0.836146	1.50604	1.53754	0.64639	0.378678		Q5T2N8	ATPase family AAA domain-containing protein 3C OS=Homo sapiens GN=ATAD3C PE=2 SV=2 - [ATD3C_HUMAN]
	0.625007				0.504992			O14618	Copper chaperone for superoxide dismutase OS=Homo sapiens GN=CCS PE=1 SV=1 - [CCS_HUMAN]
1.53596		0.663872		1.8601		0.827207		Q8TAT6	Nuclear protein localization protein 4 homolog OS=Homo sapiens GN=NPLOC4 PE=1 SV=3 - [NPL4_HUMAN]
								Q13541	Eukaryotic translation initiation factor 4E-binding protein 1 OS=Homo sapiens GN=EIF4EBP1 PE=1 SV=3 - [4EBP1_HUMAN]
1.55539	0.62619		1.55772	0.88287	0.59461		1.24469	Q9UHL4	Dipeptidyl peptidase 2 OS=Homo sapiens GN=DPP7 PE=1 SV=3 - [DPP2_HUMAN]
1.41043	0.713604	0.500896		1.32477	0.579322	0.705387		Q16822	Phosphoenolpyruvate carboxykinase [GTP], mitochondrial OS=Homo sapiens GN=PCK2 PE=1 SV=3 - [PCKGM_HUMAN]
1.28354	0.611881			1.48133	0.65824			O14744-2	Isoform 2 of Protein arginine N-methyltransferase 5 OS=Homo sapiens GN=PRMT5 - [ANM5_HUMAN]
								P61966	AP-1 complex subunit sigma-1A OS=Homo sapiens GN=AP1S1 PE=1 SV=1 - [AP1S1_HUMAN]
1.49235				1.22806				Q8BGQ7	Alanine--tRNA ligase, cytoplasmic OS=Mus musculus GN=Aars PE=1 SV=1 - [SYAC_MOUSE]
1.7283	0.627496	0.858068		1.79039	0.579409	0.574623		O95352-3	Isoform 3 of Ubiquitin-like modifier-activating enzyme ATG7 OS=Homo sapiens GN=ATG7 - [ATG7_HUMAN]
1.74428	0.645782	0.506832		1.6227	0.569082	0.525597		Q68EM7-2	Isoform 2 of Rho GTPase-activating protein 17 OS=Homo sapiens GN=ARHGAP17 - [RHG17_HUMAN]
1.58926	0.572976			1.50668	0.57603	0.364551		P55060-3	Isoform 3 of Exportin-2 OS=Homo sapiens GN=CSE1L - [XPO2_HUMAN]
1.53703	0.296343			1.51373	0.641707			Q16630-3	Isoform 3 of Cleavage and polyadenylation specificity factor subunit 6 OS=Homo sapiens GN=CPSF6 - [CPSF6_HUMAN]
1.5174	0.619457			1.62628	0.50177			O94905	Erlin-2 OS=Homo sapiens GN=ERLIN2 PE=1 SV=1 - [ERLN2_HUMAN]
1.18752	0.618723	0.581449		1.2275	0.655413	1.07493		Q9Y305-3	Isoform 3 of Acyl-coenzyme A thioesterase 9, mitochondrial OS=Homo sapiens GN=ACOT9 - [ACOT9_HUMAN]
1.5395	0.611618	0.998274	0.885802	1.57764	0.598208	0.906276	0.458962	Q6P2Q9	Pre-mRNA-processing-splicing factor 8 OS=Homo sapiens GN=PRPF8 PE=1 SV=2 - [PRP8_HUMAN]
1.53252				1.32106				Q9GZP4-2	Isoform 2 of PITH domain-containing protein 1 OS=Homo sapiens GN=PITHD1 - [PITH1_HUMAN]
1.39153	0.61167	0.498768		1.25728	0.545239			Q99816	Tumor susceptibility gene 101 protein OS=Homo sapiens GN=TSG101 PE=1 SV=2 - [TS101_HUMAN]
1.68447	0.695853			1.67303	0.597049			Q9UPN7	Serine/threonine-protein phosphatase 6 regulatory subunit 1 OS=Homo sapiens GN=PPP6R1 PE=1 SV=5 - [PP6R1_HUMAN]
1.06091				1.40776				Q9Y5Y2	Cytosolic Fe-S cluster assembly factor NUBP2 OS=Homo sapiens GN=NUBP2 PE=1 SV=1 - [NUBP2_HUMAN]
2.00523		1.41016		2.72399		1.31412		Q8NDH3	Probable aminopeptidase NPEPL1 OS=Homo sapiens GN=NPEPL1 PE=1 SV=3 - [PEPL1_HUMAN]
1.49638	0.749645			1.45732	0.605557			Q9ULH1	Arf-GAP with SH3 domain, ANK repeat and PH domain-containing protein 1 OS=Homo sapiens GN=ASAP1 PE=1 SV=4 - [ASAP1_HUMAN]
1.41332	0.622788			1.44786	0.551029			B1H267	Sorting nexin-5 OS=Rattus norvegicus GN=Snx5 PE=1 SV=1 - [SNX5_RAT]
	0.538317				0.451975			Q92552	28S ribosomal protein S27, mitochondrial OS=Homo sapiens GN=MRPS27 PE=1 SV=3 - [RT27_HUMAN]
1.46303	0.660152			1.83548	0.608815			P40306	Proteasome subunit beta type-10 OS=Homo sapiens GN=PSMB10 PE=1 SV=1 - [PSB10_HUMAN]
		0.612098				0.776253		Q8WWY3-2	Isoform 2 of U4/U6 small nuclear ribonucleoprotein Prp31 OS=Homo sapiens GN=PRPF31 - [PRP31_HUMAN]
1.54186	0.65612			1.55755	0.565612			O75937	DnaJ homolog subfamily C member 8 OS=Homo sapiens GN=DNAJC8 PE=1 SV=2 - [DNJC8_HUMAN]
1.54984	0.620378	0.458984		1.425	0.599613	0.357826		P07332	Tyrosine-protein kinase Fes/Fps OS=Homo sapiens GN=FES PE=1 SV=3 - [FES_HUMAN]
1.62089	0.55199	0.327761	1.21607	1.35425	0.570272	0.308164		Q13905	Rap guanine nucleotide exchange factor 1 OS=Homo sapiens GN=RAPGEF1 PE=1 SV=3 - [RPGF1_HUMAN]
1.44441				1.60587				P42126-2	Isoform 2 of Enoyl-CoA delta isomerase 1, mitochondrial OS=Homo sapiens GN=ECI1 - [ECI1_HUMAN]
1.53874	0.659464	0.94805		1.41488	0.484241	0.855958		O96019-2	Isoform 2 of Actin-like protein 6A OS=Homo sapiens GN=ACTL6A - [ACL6A_HUMAN]
1.54816	0.688718			1.45704	0.601871			Q9NZB2-4	Isoform D of Constitutive coactivator of PPAR-gamma-like protein 1 OS=Homo sapiens GN=FAM120A - [F120A_HUMAN]
1.61552				1.2616				A0AV96	RNA-binding protein 47 OS=Homo sapiens GN=RBM47 PE=1 SV=2 - [RBM47_HUMAN]
								Q9H4B7	Tubulin beta-1 chain OS=Homo sapiens GN=TUBB1 PE=1 SV=1 - [TBB1_HUMAN]
1.52731	0.581716		1.3689	1.53436	0.603099		0.876868	O75352	Mannose-P-dolichol utilization defect 1 protein OS=Homo sapiens GN=MPDU1 PE=1 SV=2 - [MPU1_HUMAN]
1.53772	0.774404			1.57433	0.587607	0.498757		Q99KP6	Pre-mRNA-processing factor 19 OS=Mus musculus GN=Prpf19 PE=2 SV=1 - [PRP19_MOUSE]
	0.645126				0.575999			P27105	Erythrocyte band 7 integral membrane protein OS=Homo sapiens GN=STOM PE=1 SV=3 - [STOM_HUMAN]
		1.75909	1.40995			1.04648	1.50409	Q70IA8	MOB kinase activator 3C OS=Homo sapiens GN=MOB3C PE=2 SV=1 - [MOB3C_HUMAN]
1.56807				1.41749				O60256-3	Isoform 3 of Phosphoribosyl pyrophosphate synthase-associated protein 2 OS=Homo sapiens GN=PRPSAP2 - [KPRB_HUMAN]
	0.724255				0.586775			Q5PGG7	Cytidylate kinase OS=Salmonella paratyphi A (strain ATCC 9150 / SARB42) GN=cmk PE=3 SV=1 - [KCY_SALPA]
1.70219	0.684168			1.57048	0.559222			Q9NYF8-3	Isoform 3 of Bcl-2-associated transcription factor 1 OS=Homo sapiens GN=BCLAF1 - [BCLF1_HUMAN]
1.52637	0.644561	0.562		1.54118	0.587579	0.759706		P08236-2	Isoform Short of Beta-glucuronidase OS=Homo sapiens GN=GUSB - [BGLR_HUMAN]
1.58369	0.74338			1.63152	0.61819			Q8NCE2-3	Isoform 3 of Myotubularin-related protein 14 OS=Homo sapiens GN=MTMR14 - [MTMRE_HUMAN]
1.45662	0.707481			1.41496	0.611154			P18031	Tyrosine-protein phosphatase non-receptor type 1 OS=Homo sapiens GN=PTPN1 PE=1 SV=1 - [PTN1_HUMAN]
1.55663	0.594547	1.0823		1.65366	0.570821	1.67529		Q16531	DNA damage-binding protein 1 OS=Homo sapiens GN=DDB1 PE=1 SV=1 - [DDB1_HUMAN]
	0.674375	0.77819			0.54467	0.639056		P61758	Prefoldin subunit 3 OS=Homo sapiens GN=VBP1 PE=1 SV=3 - [PFD3_HUMAN]
		1.30735				0.924533		Q9H9J2	39S ribosomal protein L44, mitochondrial OS=Homo sapiens GN=MRPL44 PE=1 SV=1 - [RM44_HUMAN]
	0.68265				0.539878			Q9UN37	Vacuolar protein sorting-associated protein 4A OS=Homo sapiens GN=VPS4A PE=1 SV=1 - [VPS4A_HUMAN]
								P0CG38	POTE ankyrin domain family member I OS=Homo sapiens GN=POTEI PE=3 SV=1 - [POTEI_HUMAN]
						0.8492		P48595	Serpin B10 OS=Homo sapiens GN=SERPINB10 PE=1 SV=1 - [SPB10_HUMAN]
								Q9BRT3	Migration and invasion enhancer 1 OS=Homo sapiens GN=MIEN1 PE=1 SV=1 - [MIEN1_HUMAN]
1.47745	0.635581			1.49049	0.618296			Q9NZ08	Endoplasmic reticulum aminopeptidase 1 OS=Homo sapiens GN=ERAP1 PE=1 SV=3 - [ERAP1_HUMAN]
1.35167		0.590045		1.46216		0.398052		Q9Y263	Phospholipase A-2-activating protein OS=Homo sapiens GN=PLAA PE=1 SV=2 - [PLAP_HUMAN]
1.75359	0.658844			1.62703	0.606773			O60832	H/ACA ribonucleoprotein complex subunit 4 OS=Homo sapiens GN=DKC1 PE=1 SV=3 - [DKC1_HUMAN]
1.38279				1.36766				P31937	3-hydroxyisobutyrate dehydrogenase, mitochondrial OS=Homo sapiens GN=HIBADH PE=1 SV=2 - [3HIDH_HUMAN]
1.74279	0.879617			1.34394	0.721891	1.67174		Q14258	E3 ubiquitin/ISG15 ligase TRIM25 OS=Homo sapiens GN=TRIM25 PE=1 SV=2 - [TRI25_HUMAN]
	0.603328				0.612025			P05112-2	Isoform 2 of Interleukin-4 OS=Homo sapiens GN=IL4 - [IL4_HUMAN]
1.36994	0.743229			1.30237	0.694228			Q03169	Tumor necrosis factor alpha-induced protein 2 OS=Homo sapiens GN=TNFAIP2 PE=1 SV=2 - [TNAP2_HUMAN]
1.73461	0.592011			1.85862	0.587472			O15533-2	Isoform 2 of Tapasin OS=Homo sapiens GN=TAPBP - [TPSN_HUMAN]
1.39394	0.703442			1.2385	0.610207			O95571	Persulfide dioxygenase ETHE1, mitochondrial OS=Homo sapiens GN=ETHE1 PE=1 SV=2 - [ETHE1_HUMAN]
1.57138	0.623381	0.900795		1.44511	0.606381	0.584918		Q92888	Rho guanine nucleotide exchange factor 1 OS=Homo sapiens GN=ARHGEF1 PE=1 SV=2 - [ARHG1_HUMAN]
	0.692769				0.604328			Q9NUV9	GTPase IMAP family member 4 OS=Homo sapiens GN=GIMAP4 PE=1 SV=1 - [GIMA4_HUMAN]
								Q96CT7	Coiled-coil domain-containing protein 124 OS=Homo sapiens GN=CCDC124 PE=1 SV=1 - [CC124_HUMAN]
								Q99547	M-phase phosphoprotein 6 OS=Homo sapiens GN=MPHOSPH6 PE=1 SV=2 - [MPH6_HUMAN]
1.56581	0.665096	0.427367		1.67381	0.557323	0.290142		P49756	RNA-binding protein 25 OS=Homo sapiens GN=RBM25 PE=1 SV=3 - [RBM25_HUMAN]
1.61673	0.710277			1.55472	0.590605			Q9UNH7	Sorting nexin-6 OS=Homo sapiens GN=SNX6 PE=1 SV=1 - [SNX6_HUMAN]
1.61734	0.651354			1.60582	0.558703			Q08209-4	Isoform 4 of Serine/threonine-protein phosphatase 2B catalytic subunit alpha isoform OS=Homo sapiens GN=PPP3CA - [PP2BA_HUMAN]
	0.674695	1.80644			0.489986	1.47733		P53701	Cytochrome c-type heme lyase OS=Homo sapiens GN=HCCS PE=1 SV=1 - [CCHL_HUMAN]
1.75248				1.83188				P51812	Ribosomal protein S6 kinase alpha-3 OS=Homo sapiens GN=RPS6KA3 PE=1 SV=1 - [KS6A3_HUMAN]
1.66507				1.66157				Q15067-3	Isoform 3 of Peroxisomal acyl-coenzyme A oxidase 1 OS=Homo sapiens GN=ACOX1 - [ACOX1_HUMAN]
1.49838	0.657176			1.61157	0.591992			P29017	T-cell surface glycoprotein CD1c OS=Homo sapiens GN=CD1C PE=1 SV=2 - [CD1C_HUMAN]
1.81329	0.773756	1.40037		1.64777	0.634912	0.894053		Q13740-2	Isoform 2 of CD166 antigen OS=Homo sapiens GN=ALCAM - [CD166_HUMAN]
1.44197				1.39571				Q9Y230	RuvB-like 2 OS=Homo sapiens GN=RUVBL2 PE=1 SV=3 - [RUVB2_HUMAN]
	0.555034				0.44065			Q969T7-2	Isoform 2 of 7-methylguanosine phosphate-specific 5'-nucleotidase OS=Homo sapiens GN=NT5C3B - [5NT3B_HUMAN]
2.06783	0.571516			1.488	0.595025			P49257	Protein ERGIC-53 OS=Homo sapiens GN=LMAN1 PE=1 SV=2 - [LMAN1_HUMAN]
1.27957	0.763516	0.770449	0.707336	1.22673	0.603554	1.42901	0.760668	P22102	Trifunctional purine biosynthetic protein adenosine-3 OS=Homo sapiens GN=GART PE=1 SV=1 - [PUR2_HUMAN]
								Q15631	Translin OS=Homo sapiens GN=TSN PE=1 SV=1 - [TSN_HUMAN]
	0.65563				0.620827	2.21941		Q9NSD9	Phenylalanine--tRNA ligase beta subunit OS=Homo sapiens GN=FARSB PE=1 SV=3 - [SYFB_HUMAN]
	0.60142				0.564033			Q9P0M6	Core histone macro-H2A.2 OS=Homo sapiens GN=H2AFY2 PE=1 SV=3 - [H2AW_HUMAN]
1.58524	0.683812	1.13095	1.16248	1.49318	0.61713	0.704301	0.958749	Q13459-2	Isoform Short of Unconventional myosin-IXb OS=Homo sapiens GN=MYO9B - [MYO9B_HUMAN]
1.38704	0.681107	0.868559		1.62502	0.459035	0.644732		P09769	Tyrosine-protein kinase Fgr OS=Homo sapiens GN=FGR PE=1 SV=2 - [FGR_HUMAN]
1.47287	0.695279			1.39492	0.64586			O43586-2	Isoform 2 of Proline-serine-threonine phosphatase-interacting protein 1 OS=Homo sapiens GN=PSTPIP1 - [PPIP1_HUMAN]
								Q3KQV9	UDP-N-acetylhexosamine pyrophosphorylase-like protein 1 OS=Homo sapiens GN=UAP1L1 PE=1 SV=2 - [UAP1L_HUMAN]
								Q9NRN7	L-aminoadipate-semialdehyde dehydrogenase-phosphopantetheinyl transferase OS=Homo sapiens GN=AASDHPPT PE=1 SV=2 - [ADPPT_HUMAN]
	0.655461				0.591055			Q9BVG4	Protein PBDC1 OS=Homo sapiens GN=PBDC1 PE=1 SV=1 - [PBDC1_HUMAN]
1.54874	0.684738			1.27551	0.64675			Q9H3K2	Growth hormone-inducible transmembrane protein OS=Homo sapiens GN=GHITM PE=1 SV=2 - [GHITM_HUMAN]
1.52018	0.680763			1.18187	0.649861			Q6UW68	Transmembrane protein 205 OS=Homo sapiens GN=TMEM205 PE=1 SV=1 - [TM205_HUMAN]
1.43471	0.66081	1.28679		1.28032	0.554727	1.57823		O15355	Protein phosphatase 1G OS=Homo sapiens GN=PPM1G PE=1 SV=1 - [PPM1G_HUMAN]
	0.582765	1.17702			0.39707			Q12849	G-rich sequence factor 1 OS=Homo sapiens GN=GRSF1 PE=1 SV=3 - [GRSF1_HUMAN]
1.7474	0.69126	0.499948		1.68163	0.543169	0.496398		O75131	Copine-3 OS=Homo sapiens GN=CPNE3 PE=1 SV=1 - [CPNE3_HUMAN]
1.6921				1.63568				Q7Z434	Mitochondrial antiviral-signaling protein OS=Homo sapiens GN=MAVS PE=1 SV=2 - [MAVS_HUMAN]
1.57452	0.68859			1.59611	0.6268	1.04765		Q9UIA0	Cytohesin-4 OS=Homo sapiens GN=CYTH4 PE=2 SV=1 - [CYH4_HUMAN]
1.77202		1.02966		1.60839		0.873119		P52888	Thimet oligopeptidase OS=Homo sapiens GN=THOP1 PE=1 SV=2 - [THOP1_HUMAN]
1.89816	0.581501			1.97478	0.651762			O43837	Isocitrate dehydrogenase [NAD] subunit beta, mitochondrial OS=Homo sapiens GN=IDH3B PE=1 SV=2 - [IDH3B_HUMAN]
1.73868				1.65181				Q96PK6	RNA-binding protein 14 OS=Homo sapiens GN=RBM14 PE=1 SV=2 - [RBM14_HUMAN]
								O75940	Survival of motor neuron-related-splicing factor 30 OS=Homo sapiens GN=SMNDC1 PE=1 SV=1 - [SPF30_HUMAN]
5.06804				3.14544				Q13907	Isopentenyl-diphosphate Delta-isomerase 1 OS=Homo sapiens GN=IDI1 PE=1 SV=2 - [IDI1_HUMAN]
1.76758	0.644861			1.72423	0.598322	0.903664		Q13283	Ras GTPase-activating protein-binding protein 1 OS=Homo sapiens GN=G3BP1 PE=1 SV=1 - [G3BP1_HUMAN]
1.51649				1.69305				Q13951	Core-binding factor subunit beta OS=Homo sapiens GN=CBFB PE=1 SV=2 - [PEBB_HUMAN]
1.66246	0.737721	0.768991		1.69197	0.637247	0.370776		P53992	Protein transport protein Sec24C OS=Homo sapiens GN=SEC24C PE=1 SV=3 - [SC24C_HUMAN]
	0.674481				0.621517			Q86U42-2	Isoform 2 of Polyadenylate-binding protein 2 OS=Homo sapiens GN=PABPN1 - [PABP2_HUMAN]
1.74194				1.67019				Q16795	NADH dehydrogenase [ubiquinone] 1 alpha subcomplex subunit 9, mitochondrial OS=Homo sapiens GN=NDUFA9 PE=1 SV=2 - [NDUA9_HUMAN]
1.5142	0.681848			1.45705	0.617503			Q86TU7	Histone-lysine N-methyltransferase setd3 OS=Homo sapiens GN=SETD3 PE=1 SV=1 - [SETD3_HUMAN]
	0.629274	1.28186			0.498769	0.757228		Q99829	Copine-1 OS=Homo sapiens GN=CPNE1 PE=1 SV=1 - [CPNE1_HUMAN]
1.39949	0.697761			1.38187	0.583613			P35610	Sterol O-acyltransferase 1 OS=Homo sapiens GN=SOAT1 PE=1 SV=3 - [SOAT1_HUMAN]
1.64946				1.54406				Q15382	GTP-binding protein Rheb OS=Homo sapiens GN=RHEB PE=1 SV=1 - [RHEB_HUMAN]
1.30039	0.644554			1.44048	0.4978			Q14738-3	Isoform Delta-3 of Serine/threonine-protein phosphatase 2A 56 kDa regulatory subunit delta isoform OS=Homo sapiens GN=PPP2R5D - [2A5D_HUMAN]
1.62815	0.612398			1.48078	0.543696			Q13488	V-type proton ATPase 116 kDa subunit a isoform 3 OS=Homo sapiens GN=TCIRG1 PE=1 SV=3 - [VPP3_HUMAN]
	0.661626				0.570793			P26440-2	Isoform 2 of Isovaleryl-CoA dehydrogenase, mitochondrial OS=Homo sapiens GN=IVD - [IVD_HUMAN]
1.45419				1.4861				Q9BTT0-3	Isoform 3 of Acidic leucine-rich nuclear phosphoprotein 32 family member E OS=Homo sapiens GN=ANP32E - [AN32E_HUMAN]
1.3662	0.721849			1.46401	0.655993			P46379-4	Isoform 4 of Large proline-rich protein BAG6 OS=Homo sapiens GN=BAG6 - [BAG6_HUMAN]
1.58752	0.587762			1.84269	0.595869			Q9BVC6	Transmembrane protein 109 OS=Homo sapiens GN=TMEM109 PE=1 SV=1 - [TM109_HUMAN]
1.5808	0.653476			1.45132	0.576369			P11279	Lysosome-associated membrane glycoprotein 1 OS=Homo sapiens GN=LAMP1 PE=1 SV=3 - [LAMP1_HUMAN]
1.33981	0.658924			1.28559	0.600835			P08574	Cytochrome c1, heme protein, mitochondrial OS=Homo sapiens GN=CYC1 PE=1 SV=3 - [CY1_HUMAN]
	0.687731	0.571436			0.593088	0.833594		Q13084	39S ribosomal protein L28, mitochondrial OS=Homo sapiens GN=MRPL28 PE=1 SV=4 - [RM28_HUMAN]
	0.620802	0.499068			0.594828	0.624838		Q8IY67	Ribonucleoprotein PTB-binding 1 OS=Homo sapiens GN=RAVER1 PE=1 SV=1 - [RAVR1_HUMAN]
1.54289				1.53873				Q9NPJ3-2	Isoform 2 of Acyl-coenzyme A thioesterase 13 OS=Homo sapiens GN=ACOT13 - [ACO13_HUMAN]
	0.773753				0.669733			Q04941	Proteolipid protein 2 OS=Homo sapiens GN=PLP2 PE=1 SV=1 - [PLP2_HUMAN]
2.32222	0.607003			2.75377	0.557141			Q96M27	Protein PRRC1 OS=Homo sapiens GN=PRRC1 PE=1 SV=1 - [PRRC1_HUMAN]
1.5205	0.58158			1.4081	0.547316			O43237	Cytoplasmic dynein 1 light intermediate chain 2 OS=Homo sapiens GN=DYNC1LI2 PE=1 SV=1 - [DC1L2_HUMAN]
1.75121	0.799804			1.39487	0.628558			O15173	Membrane-associated progesterone receptor component 2 OS=Homo sapiens GN=PGRMC2 PE=1 SV=1 - [PGRC2_HUMAN]
1.48713				1.40436				Q9BUL8	Programmed cell death protein 10 OS=Homo sapiens GN=PDCD10 PE=1 SV=1 - [PDC10_HUMAN]
								O00743-2	Isoform 2 of Serine/threonine-protein phosphatase 6 catalytic subunit OS=Homo sapiens GN=PPP6C - [PPP6_HUMAN]
1.6155	0.588267			2.05682	0.594452			P60033	CD81 antigen OS=Homo sapiens GN=CD81 PE=1 SV=1 - [CD81_HUMAN]
1.54459	0.589686			1.54217	0.531221			Q9HD20-2	Isoform B of Probable cation-transporting ATPase 13A1 OS=Homo sapiens GN=ATP13A1 - [AT131_HUMAN]
		1.42951				1.06186		O43493-2	Isoform TGN46 of Trans-Golgi network integral membrane protein 2 OS=Homo sapiens GN=TGOLN2 - [TGON2_HUMAN]
								P08579	U2 small nuclear ribonucleoprotein B'' OS=Homo sapiens GN=SNRPB2 PE=1 SV=1 - [RU2B_HUMAN]
1.51423	0.636177			1.59098	0.582959			Q9NQL2-2	Isoform 2 of Ras-related GTP-binding protein D OS=Homo sapiens GN=RRAGD - [RRAGD_HUMAN]
	0.636819	0.422905			0.587902	0.230061		P12931	Proto-oncogene tyrosine-protein kinase Src OS=Homo sapiens GN=SRC PE=1 SV=3 - [SRC_HUMAN]
	0.684986				0.582696			P33240-2	Isoform 2 of Cleavage stimulation factor subunit 2 OS=Homo sapiens GN=CSTF2 - [CSTF2_HUMAN]
								Q9H672-2	Isoform 2 of Ankyrin repeat and SOCS box protein 7 OS=Homo sapiens GN=ASB7 - [ASB7_HUMAN]
2.10482	0.697078			1.85037	0.574856			Q9Y3E5	Peptidyl-tRNA hydrolase 2, mitochondrial OS=Homo sapiens GN=PTRH2 PE=1 SV=1 - [PTH2_HUMAN]
	0.620995	0.66241			0.500683	1.03938		O75431	Metaxin-2 OS=Homo sapiens GN=MTX2 PE=1 SV=1 - [MTX2_HUMAN]
1.91223	0.554156	0.684605		1.95822	0.539977	0.38916		P07099	Epoxide hydrolase 1 OS=Homo sapiens GN=EPHX1 PE=1 SV=1 - [HYEP_HUMAN]
1.50863	0.705124			1.52068	0.616899			Q9HC35-2	Isoform 2 of Echinoderm microtubule-associated protein-like 4 OS=Homo sapiens GN=EML4 - [EMAL4_HUMAN]
1.49212				1.25937				Q9Y265	RuvB-like 1 OS=Homo sapiens GN=RUVBL1 PE=1 SV=1 - [RUVB1_HUMAN]
1.71319				1.58493				P17152	Transmembrane protein 11, mitochondrial OS=Homo sapiens GN=TMEM11 PE=1 SV=1 - [TMM11_HUMAN]
	0.679126				0.605874			O95168-2	Isoform 2 of NADH dehydrogenase [ubiquinone] 1 beta subcomplex subunit 4 OS=Homo sapiens GN=NDUFB4 - [NDUB4_HUMAN]
1.63519	0.686079			1.30431	0.569783	0.194445	1.4682	Q08170	Serine/arginine-rich splicing factor 4 OS=Homo sapiens GN=SRSF4 PE=1 SV=2 - [SRSF4_HUMAN]
1.62217	0.657435	0.72556		1.51019	0.620976	0.714621		O43747	AP-1 complex subunit gamma-1 OS=Homo sapiens GN=AP1G1 PE=1 SV=5 - [AP1G1_HUMAN]
1.71481	0.730029	0.690941		1.75539	0.565241	0.5423		Q8TDZ2	Protein-methionine sulfoxide oxidase MICAL1 OS=Homo sapiens GN=MICAL1 PE=1 SV=2 - [MICA1_HUMAN]
1.5876				1.45161				P28799-3	Isoform 3 of Granulins OS=Homo sapiens GN=GRN - [GRN_HUMAN]
	0.803986				0.608961			P10124	Serglycin OS=Homo sapiens GN=SRGN PE=1 SV=3 - [SRGN_HUMAN]
	0.633652				0.613847			Q9UNE7-2	Isoform 2 of E3 ubiquitin-protein ligase CHIP OS=Homo sapiens GN=STUB1 - [CHIP_HUMAN]
		2.08309						Q9H3S4	Thiamin pyrophosphokinase 1 OS=Homo sapiens GN=TPK1 PE=1 SV=1 - [TPK1_HUMAN]
	0.491645				0.579337	2.08889		Q9H8Y8	Golgi reassembly-stacking protein 2 OS=Homo sapiens GN=GORASP2 PE=1 SV=3 - [GORS2_HUMAN]
1.57266	0.662538	0.857294		1.59087	0.590243	0.536157		Q13586	Stromal interaction molecule 1 OS=Homo sapiens GN=STIM1 PE=1 SV=3 - [STIM1_HUMAN]
1.57703	0.531829			1.59635	0.587113	0.924451		Q13438-8	Isoform 8 of Protein OS-9 OS=Homo sapiens GN=OS9 - [OS9_HUMAN]
1.57701				1.29635				Q8N983-4	Isoform 4 of 39S ribosomal protein L43, mitochondrial OS=Homo sapiens GN=MRPL43 - [RM43_HUMAN]
	0.565128				0.542127	0.0634261		P61272	60S ribosomal protein L35a OS=Macaca fascicularis GN=RPL35A PE=3 SV=1 - [RL35A_MACFA]
	0.636495				0.576767			O15382	Branched-chain-amino-acid aminotransferase, mitochondrial OS=Homo sapiens GN=BCAT2 PE=1 SV=2 - [BCAT2_HUMAN]
	0.703137				0.621793			P29728-2	Isoform p69 of 2'-5'-oligoadenylate synthase 2 OS=Homo sapiens GN=OAS2 - [OAS2_HUMAN]
2.28508				1.9655				P20592	Interferon-induced GTP-binding protein Mx2 OS=Homo sapiens GN=MX2 PE=1 SV=1 - [MX2_HUMAN]
1.51078		0.630725		1.43515				Q9NSE4	Isoleucine--tRNA ligase, mitochondrial OS=Homo sapiens GN=IARS2 PE=1 SV=2 - [SYIM_HUMAN]
1.52675	0.504512			1.60045	0.56758			O43583	Density-regulated protein OS=Homo sapiens GN=DENR PE=1 SV=2 - [DENR_HUMAN]
1.55603	0.57267	0.864469	1.15433	1.60468	0.692398	0.575293	0.678308	P20292	Arachidonate 5-lipoxygenase-activating protein OS=Homo sapiens GN=ALOX5AP PE=1 SV=2 - [AL5AP_HUMAN]
						1.32614		O95865	N(G),N(G)-dimethylarginine dimethylaminohydrolase 2 OS=Homo sapiens GN=DDAH2 PE=1 SV=1 - [DDAH2_HUMAN]
1.76059				1.60069				O43760	Synaptogyrin-2 OS=Homo sapiens GN=SYNGR2 PE=1 SV=1 - [SNG2_HUMAN]
0.973422	0.698711			1.40449	0.61308			Q9H1E5	Thioredoxin-related transmembrane protein 4 OS=Homo sapiens GN=TMX4 PE=1 SV=1 - [TMX4_HUMAN]
1.38584	0.59958			1.40688	0.62502			Q9FS88	2-methylacyl-CoA dehydrogenase, mitochondrial OS=Solanum tuberosum GN=2MBCD PE=1 SV=2 - [MBCD_SOLTU]
1.45969	0.67833			1.4531	0.626301	1.06478		O75695	Protein XRP2 OS=Homo sapiens GN=RP2 PE=1 SV=4 - [XRP2_HUMAN]
								Q9BVJ7	Dual specificity protein phosphatase 23 OS=Homo sapiens GN=DUSP23 PE=1 SV=1 - [DUS23_HUMAN]
1.45696				1.42708				Q9NX46	Poly(ADP-ribose) glycohydrolase ARH3 OS=Homo sapiens GN=ADPRHL2 PE=1 SV=1 - [ARHL2_HUMAN]
	0.729097	0.553535			0.466029			Q9HBI1-3	Isoform 3 of Beta-parvin OS=Homo sapiens GN=PARVB - [PARVB_HUMAN]
								Q08J23	tRNA (cytosine(34)-C(5))-methyltransferase OS=Homo sapiens GN=NSUN2 PE=1 SV=2 - [NSUN2_HUMAN]
								Q96BN8	Ubiquitin thioesterase otulin OS=Homo sapiens GN=FAM105B PE=1 SV=3 - [OTUL_HUMAN]
1.36347				1.43138				Q9Y295	Developmentally-regulated GTP-binding protein 1 OS=Homo sapiens GN=DRG1 PE=1 SV=1 - [DRG1_HUMAN]
	0.635425				0.595601			Q86XP3	ATP-dependent RNA helicase DDX42 OS=Homo sapiens GN=DDX42 PE=1 SV=1 - [DDX42_HUMAN]
	0.65166				0.669585			P51553	Isocitrate dehydrogenase [NAD] subunit gamma, mitochondrial OS=Homo sapiens GN=IDH3G PE=1 SV=1 - [IDH3G_HUMAN]
	0.704319				0.629195			Q9Y6E2	Basic leucine zipper and W2 domain-containing protein 2 OS=Homo sapiens GN=BZW2 PE=1 SV=1 - [BZW2_HUMAN]
								O75190-2	Isoform B of DnaJ homolog subfamily B member 6 OS=Homo sapiens GN=DNAJB6 - [DNJB6_HUMAN]
1.76224	0.641268	0.337146		1.61423	0.495901	0.795384		Q9H269	Vacuolar protein sorting-associated protein 16 homolog OS=Homo sapiens GN=VPS16 PE=1 SV=2 - [VPS16_HUMAN]
1.4879	0.581124			1.46048	0.580482			Q8NHJ6-2	Isoform 2 of Leukocyte immunoglobulin-like receptor subfamily B member 4 OS=Homo sapiens GN=LILRB4 - [LIRB4_HUMAN]
1.39788	0.592484	0.759169		1.79138	0.506161	0.430522		Q12765-3	Isoform 3 of Secernin-1 OS=Homo sapiens GN=SCRN1 - [SCRN1_HUMAN]
1.36144	0.651932			1.38112	0.585464			Q0VD18	Phospholysine phosphohistidine inorganic pyrophosphate phosphatase OS=Bos taurus GN=LHPP PE=1 SV=1 - [LHPP_BOVIN]
	0.700615				0.615303			Q9Y336	Sialic acid-binding Ig-like lectin 9 OS=Homo sapiens GN=SIGLEC9 PE=1 SV=2 - [SIGL9_HUMAN]
	0.59505				0.595944			P23258	Tubulin gamma-1 chain OS=Homo sapiens GN=TUBG1 PE=1 SV=2 - [TBG1_HUMAN]
	0.589078				0.465424			O95810	Serum deprivation-response protein OS=Homo sapiens GN=SDPR PE=1 SV=3 - [SDPR_HUMAN]
								Q9Y296	Trafficking protein particle complex subunit 4 OS=Homo sapiens GN=TRAPPC4 PE=1 SV=1 - [TPPC4_HUMAN]
1.44556	0.566744			1.49589	0.423223			A1L0T0	Acetolactate synthase-like protein OS=Homo sapiens GN=ILVBL PE=1 SV=2 - [ILVBL_HUMAN]
1.62839	0.675106			1.44091	0.559925			P15848-2	Isoform 2 of Arylsulfatase B OS=Homo sapiens GN=ARSB - [ARSB_HUMAN]
1.2695				1.45006				P50579	Methionine aminopeptidase 2 OS=Homo sapiens GN=METAP2 PE=1 SV=1 - [MAP2_HUMAN]
	0.579663				0.554864			Q04446	1,4-alpha-glucan-branching enzyme OS=Homo sapiens GN=GBE1 PE=1 SV=3 - [GLGB_HUMAN]
1.55185	0.637148	0.889658		1.4542	0.545059	1.47389		Q14956-2	Isoform 2 of Transmembrane glycoprotein NMB OS=Homo sapiens GN=GPNMB - [GPNMB_HUMAN]
3.99938				1.5579				P79171	Aminopeptidase N OS=Felis catus GN=ANPEP PE=1 SV=3 - [AMPN_FELCA]
1.50253	0.724617			1.45875	0.606365			Q15393	Splicing factor 3B subunit 3 OS=Homo sapiens GN=SF3B3 PE=1 SV=4 - [SF3B3_HUMAN]
1.42019	0.590568			1.48027	0.505114			Q01433-2	Isoform Ex1A-2-3 of AMP deaminase 2 OS=Homo sapiens GN=AMPD2 - [AMPD2_HUMAN]
	0.639636				0.658713			O75475-3	Isoform 3 of PC4 and SFRS1-interacting protein OS=Homo sapiens GN=PSIP1 - [PSIP1_HUMAN]
	0.736939				0.714712			Q99704-3	Isoform 3 of Docking protein 1 OS=Homo sapiens GN=DOK1 - [DOK1_HUMAN]
								Q9Y5K5-2	Isoform 2 of Ubiquitin carboxyl-terminal hydrolase isozyme L5 OS=Homo sapiens GN=UCHL5 - [UCHL5_HUMAN]
1.54211	0.583293			1.54225	0.551174			Q9UNL2	Translocon-associated protein subunit gamma OS=Homo sapiens GN=SSR3 PE=1 SV=1 - [SSRG_HUMAN]
1.93192	0.622378			1.63174	0.610438			P61619	Protein transport protein Sec61 subunit alpha isoform 1 OS=Homo sapiens GN=SEC61A1 PE=1 SV=2 - [S61A1_HUMAN]
								P09234	U1 small nuclear ribonucleoprotein C OS=Homo sapiens GN=SNRPC PE=1 SV=1 - [RU1C_HUMAN]
1.80031	0.697639	0.549885		1.80064	0.636027	0.644992		Q96P48-5	Isoform 5 of Arf-GAP with Rho-GAP domain, ANK repeat and PH domain-containing protein 1 OS=Homo sapiens GN=ARAP1 - [ARAP1_HUMAN]
	0.679803				0.804947			P27338	Amine oxidase [flavin-containing] B OS=Homo sapiens GN=MAOB PE=1 SV=3 - [AOFB_HUMAN]
	0.696556	0.869084			0.62999	0.89149		Q9UBW5-2	Isoform 2 of Bridging integrator 2 OS=Homo sapiens GN=BIN2 - [BIN2_HUMAN]
		1.93975				1.03506		Q92520	Protein FAM3C OS=Homo sapiens GN=FAM3C PE=1 SV=1 - [FAM3C_HUMAN]
	0.892796				0.65225			O60488-2	Isoform Short of Long-chain-fatty-acid--CoA ligase 4 OS=Homo sapiens GN=ACSL4 - [ACSL4_HUMAN]
								P34741	Syndecan-2 OS=Homo sapiens GN=SDC2 PE=1 SV=2 - [SDC2_HUMAN]
1.69751				1.44778				A0AVT1-2	Isoform 2 of Ubiquitin-like modifier-activating enzyme 6 OS=Homo sapiens GN=UBA6 - [UBA6_HUMAN]
1.49585	0.700561			1.31184	0.570368			Q9UQB8-3	Isoform 3 of Brain-specific angiogenesis inhibitor 1-associated protein 2 OS=Homo sapiens GN=BAIAP2 - [BAIP2_HUMAN]
1.60892				1.43607				Q92974-3	Isoform 3 of Rho guanine nucleotide exchange factor 2 OS=Homo sapiens GN=ARHGEF2 - [ARHG2_HUMAN]
1.47299	0.668224			1.41327	0.579976	0.630535		Q93084-4	Isoform SERCA3G of Sarcoplasmic/endoplasmic reticulum calcium ATPase 3 OS=Homo sapiens GN=ATP2A3 - [AT2A3_HUMAN]
	0.81507				0.679681			P34810-2	Isoform Short of Macrosialin OS=Homo sapiens GN=CD68 - [CD68_HUMAN]
	0.736597				0.601506			P46063	ATP-dependent DNA helicase Q1 OS=Homo sapiens GN=RECQL PE=1 SV=3 - [RECQ1_HUMAN]
1.51962	0.582021			1.63043	0.59489			Q9H3P7	Golgi resident protein GCP60 OS=Homo sapiens GN=ACBD3 PE=1 SV=4 - [GCP60_HUMAN]
1.73473	0.637626			1.41642	0.583957			Q9BXP5-5	Isoform 5 of Serrate RNA effector molecule homolog OS=Homo sapiens GN=SRRT - [SRRT_HUMAN]
	0.688065				0.629821			Q9HD33-2	Isoform 2 of 39S ribosomal protein L47, mitochondrial OS=Homo sapiens GN=MRPL47 - [RM47_HUMAN]
	0.616556				0.511313	0.814703		Q96JJ3	Engulfment and cell motility protein 2 OS=Homo sapiens GN=ELMO2 PE=1 SV=2 - [ELMO2_HUMAN]
	0.746574				0.587013			Q13123	Protein Red OS=Homo sapiens GN=IK PE=1 SV=3 - [RED_HUMAN]
	0.642935				0.571128			Q7Z5L9-2	Isoform 2 of Interferon regulatory factor 2-binding protein 2 OS=Homo sapiens GN=IRF2BP2 - [I2BP2_HUMAN]
1.83602				1.79075				P07738	Bisphosphoglycerate mutase OS=Homo sapiens GN=BPGM PE=1 SV=2 - [PMGE_HUMAN]
								Q9Y5Z4	Heme-binding protein 2 OS=Homo sapiens GN=HEBP2 PE=1 SV=1 - [HEBP2_HUMAN]
		0.869264				0.913398		P40327	26S protease regulatory subunit 4 homolog OS=Saccharomyces cerevisiae (strain ATCC 204508 / S288c) GN=RPT2 PE=1 SV=3 - [PRS4_YEAST]
1.48584	0.653484			1.34795	0.565012			P27694	Replication protein A 70 kDa DNA-binding subunit OS=Homo sapiens GN=RPA1 PE=1 SV=2 - [RFA1_HUMAN]
								Q7Z7N9	Transmembrane protein 179B OS=Homo sapiens GN=TMEM179B PE=1 SV=1 - [T179B_HUMAN]
1.88368	0.596116			1.78053	0.545398			P09874	Poly [ADP-ribose] polymerase 1 OS=Homo sapiens GN=PARP1 PE=1 SV=4 - [PARP1_HUMAN]
	0.780607				0.701955			P49589-2	Isoform 2 of Cysteine--tRNA ligase, cytoplasmic OS=Homo sapiens GN=CARS - [SYCC_HUMAN]
1.34671				1.5413				Q96GS4	Uncharacterized protein C17orf59 OS=Homo sapiens GN=C17orf59 PE=1 SV=2 - [CQ059_HUMAN]
1.46916	0.684757			1.54299	0.556577			P23610	Factor VIII intron 22 protein OS=Homo sapiens GN=F8A1 PE=1 SV=2 - [F8I2_HUMAN]
								Q14318	Peptidyl-prolyl cis-trans isomerase FKBP8 OS=Homo sapiens GN=FKBP8 PE=1 SV=2 - [FKBP8_HUMAN]
		1.12226						Q52LJ0	Protein FAM98B OS=Homo sapiens GN=FAM98B PE=1 SV=1 - [FA98B_HUMAN]
1.62992	0.654133	1.57805	0.388157	1.54003	0.558041	1.00724	0.704241	P78344-2	Isoform 2 of Eukaryotic translation initiation factor 4 gamma 2 OS=Homo sapiens GN=EIF4G2 - [IF4G2_HUMAN]
1.63122				1.66183				Q9Y6Y8-2	Isoform 2 of SEC23-interacting protein OS=Homo sapiens GN=SEC23IP - [S23IP_HUMAN]
1.36273				1.40198				Q5VWZ2-2	Isoform 2 of Lysophospholipase-like protein 1 OS=Homo sapiens GN=LYPLAL1 - [LYPL1_HUMAN]
1.55229	0.592499			1.64539	0.536984			Q9BVK6	Transmembrane emp24 domain-containing protein 9 OS=Homo sapiens GN=TMED9 PE=1 SV=2 - [TMED9_HUMAN]
2.02258				2.32741		0.502993		Q9BXK5	Bcl-2-like protein 13 OS=Homo sapiens GN=BCL2L13 PE=1 SV=1 - [B2L13_HUMAN]
1.72663				1.58119				Q9H061-2	Isoform 2 of Transmembrane protein 126A OS=Homo sapiens GN=TMEM126A - [T126A_HUMAN]
1.43141				1.49349				P56181-2	Isoform 2 of NADH dehydrogenase [ubiquinone] flavoprotein 3, mitochondrial OS=Homo sapiens GN=NDUFV3 - [NDUV3_HUMAN]
								O60869-2	Isoform 2 of Endothelial differentiation-related factor 1 OS=Homo sapiens GN=EDF1 - [EDF1_HUMAN]
1.52793	0.629023			1.36725	0.600521	0.636963		Q3KQU3-3	Isoform 3 of MAP7 domain-containing protein 1 OS=Homo sapiens GN=MAP7D1 - [MA7D1_HUMAN]
1.68387	0.704556			1.59851	0.519069	0.224583		Q9UKV3-5	Isoform 4 of Apoptotic chromatin condensation inducer in the nucleus OS=Homo sapiens GN=ACIN1 - [ACINU_HUMAN]
1.74282				1.94867				Q6P587	Acylpyruvase FAHD1, mitochondrial OS=Homo sapiens GN=FAHD1 PE=1 SV=2 - [FAHD1_HUMAN]
	0.629399				0.569014			P80303	Nucleobindin-2 OS=Homo sapiens GN=NUCB2 PE=1 SV=2 - [NUCB2_HUMAN]
1.63813	0.658822			1.66528	0.568542			Q6P996	Pyridoxal-dependent decarboxylase domain-containing protein 1 OS=Homo sapiens GN=PDXDC1 PE=1 SV=2 - [PDXD1_HUMAN]
								Q99470	Stromal cell-derived factor 2 OS=Homo sapiens GN=SDF2 PE=1 SV=2 - [SDF2_HUMAN]
		0.531305				0.740409		Q13057	Bifunctional coenzyme A synthase OS=Homo sapiens GN=COASY PE=1 SV=4 - [COASY_HUMAN]
1.22242	0.625837	1.115		1.22363	0.586577	0.927073		P11172	Uridine 5'-monophosphate synthase OS=Homo sapiens GN=UMPS PE=1 SV=1 - [UMPS_HUMAN]
1.87478	0.56979			2.07144	0.545661			P10619	Lysosomal protective protein OS=Homo sapiens GN=CTSA PE=1 SV=2 - [PPGB_HUMAN]
								O76071	Probable cytosolic iron-sulfur protein assembly protein CIAO1 OS=Homo sapiens GN=CIAO1 PE=1 SV=1 - [CIAO1_HUMAN]
1.54995	0.590655	0.866077		1.45246	0.58735	1.33626		P13473	Lysosome-associated membrane glycoprotein 2 OS=Homo sapiens GN=LAMP2 PE=1 SV=2 - [LAMP2_HUMAN]
	0.643335				0.594435			P43034	Platelet-activating factor acetylhydrolase IB subunit alpha OS=Homo sapiens GN=PAFAH1B1 PE=1 SV=2 - [LIS1_HUMAN]
1.72565				1.74619				P62253	Ubiquitin-conjugating enzyme E2 G1 OS=Homo sapiens GN=UBE2G1 PE=1 SV=3 - [UB2G1_HUMAN]
	0.653434				0.564721			Q06210-2	Isoform 2 of Glutamine--fructose-6-phosphate aminotransferase [isomerizing] 1 OS=Homo sapiens GN=GFPT1 - [GFPT1_HUMAN]
1.55211				1.63295				O95249-2	Isoform 2 of Golgi SNAP receptor complex member 1 OS=Homo sapiens GN=GOSR1 - [GOSR1_HUMAN]
1.57485	0.692942			1.46252	0.662594			Q9Y2W2	WW domain-binding protein 11 OS=Homo sapiens GN=WBP11 PE=1 SV=1 - [WBP11_HUMAN]
1.78993		0.447533		1.49583		0.772058		P30520	Adenylosuccinate synthetase isozyme 2 OS=Homo sapiens GN=ADSS PE=1 SV=3 - [PURA2_HUMAN]
2.20004	0.613754	0.626438		2.16471	0.622746	0.440822		Q27J81-2	Isoform 2 of Inverted formin-2 OS=Homo sapiens GN=INF2 - [INF2_HUMAN]
	0.677062	0.844767			0.584315	0.987576		P13645	Keratin, type I cytoskeletal 10 OS=Homo sapiens GN=KRT10 PE=1 SV=6 - [K1C10_HUMAN]
	0.777712				0.714721			P39900	Macrophage metalloelastase OS=Homo sapiens GN=MMP12 PE=1 SV=1 - [MMP12_HUMAN]
		0.651621				0.508829		O95747	Serine/threonine-protein kinase OSR1 OS=Homo sapiens GN=OXSR1 PE=1 SV=1 - [OXSR1_HUMAN]
1.59804	0.685469			1.58075	0.625384			Q9P107	GEM-interacting protein OS=Homo sapiens GN=GMIP PE=1 SV=2 - [GMIP_HUMAN]
1.60407	0.679819			1.85574	0.611502	0.764052		P06280	Alpha-galactosidase A OS=Homo sapiens GN=GLA PE=1 SV=1 - [AGAL_HUMAN]
1.59386				1.38821				O14964-2	Isoform 2 of Hepatocyte growth factor-regulated tyrosine kinase substrate OS=Homo sapiens GN=HGS - [HGS_HUMAN]
1.5592				1.66583				P15374	Ubiquitin carboxyl-terminal hydrolase isozyme L3 OS=Homo sapiens GN=UCHL3 PE=1 SV=1 - [UCHL3_HUMAN]
	0.603104				0.622195			Q7L591-2	Isoform 2 of Docking protein 3 OS=Homo sapiens GN=DOK3 - [DOK3_HUMAN]
1.62574				1.72383				Q9Y4W6	AFG3-like protein 2 OS=Homo sapiens GN=AFG3L2 PE=1 SV=2 - [AFG32_HUMAN]
1.91919	0.616918			1.83835	0.588767			Q13557-8	Isoform Delta 6 of Calcium/calmodulin-dependent protein kinase type II subunit delta OS=Homo sapiens GN=CAMK2D - [KCC2D_HUMAN]
	0.66008				0.714133			Q9GZZ9-2	Isoform 2 of Ubiquitin-like modifier-activating enzyme 5 OS=Homo sapiens GN=UBA5 - [UBA5_HUMAN]
								Q5SVS4	Kidney mitochondrial carrier protein 1 OS=Homo sapiens GN=SLC25A30 PE=2 SV=1 - [KMCP1_HUMAN]
1.84101	0.704677			1.66881	0.616736			P60521	Gamma-aminobutyric acid receptor-associated protein-like 2 OS=Mus musculus GN=Gabarapl2 PE=1 SV=1 - [GBRL2_MOUSE]
1.49116				1.50849				Q9H307	Pinin OS=Homo sapiens GN=PNN PE=1 SV=4 - [PININ_HUMAN]
	0.616126				0.520514			P36551	Coproporphyrinogen-III oxidase, mitochondrial OS=Homo sapiens GN=CPOX PE=1 SV=3 - [HEM6_HUMAN]
								A6NGZ7	Putative protein unc-93 homolog B1-like protein OS=Homo sapiens PE=5 SV=3 - [U93BL_HUMAN]
	1.11641				0.955693			P09913	Interferon-induced protein with tetratricopeptide repeats 2 OS=Homo sapiens GN=IFIT2 PE=1 SV=1 - [IFIT2_HUMAN]
		0.456742						Q02318	Sterol 26-hydroxylase, mitochondrial OS=Homo sapiens GN=CYP27A1 PE=1 SV=1 - [CP27A_HUMAN]
	0.674346				0.543585			Q9Y580	RNA-binding protein 7 OS=Homo sapiens GN=RBM7 PE=1 SV=1 - [RBM7_HUMAN]
	0.707828				0.621815			Q9PUE4	Coatomer subunit gamma-2 OS=Danio rerio GN=copg2 PE=2 SV=2 - [COPG2_DANRE]
	0.796319				0.572527			Q08752	Peptidyl-prolyl cis-trans isomerase D OS=Homo sapiens GN=PPID PE=1 SV=3 - [PPID_HUMAN]
	0.88599				0.682961			Q9Y6W5-2	Isoform 2 of Wiskott-Aldrich syndrome protein family member 2 OS=Homo sapiens GN=WASF2 - [WASF2_HUMAN]
						1.27895		Q86W92-4	Isoform 4 of Liprin-beta-1 OS=Homo sapiens GN=PPFIBP1 - [LIPB1_HUMAN]
	0.609534				0.553376			Q14978-3	Isoform 3 of Nucleolar and coiled-body phosphoprotein 1 OS=Homo sapiens GN=NOLC1 - [NOLC1_HUMAN]
1.49148	0.594768			1.69068	0.561102	0.812942		P61289	Proteasome activator complex subunit 3 OS=Homo sapiens GN=PSME3 PE=1 SV=1 - [PSME3_HUMAN]
	0.738194				0.597885			Q5UCC4-2	Isoform 2 of ER membrane protein complex subunit 10 OS=Homo sapiens GN=EMC10 - [EMC10_HUMAN]
								Q6YP21-3	Isoform 3 of Kynurenine--oxoglutarate transaminase 3 OS=Homo sapiens GN=CCBL2 - [KAT3_HUMAN]
1.51886	0.571726			1.66665	0.57933	1.3206		Q05519-2	Isoform 2 of Serine/arginine-rich splicing factor 11 OS=Homo sapiens GN=SRSF11 - [SRS11_HUMAN]
1.60898	0.56132	0.943497		1.54	0.630225	1.85255		Q93009	Ubiquitin carboxyl-terminal hydrolase 7 OS=Homo sapiens GN=USP7 PE=1 SV=2 - [UBP7_HUMAN]
	0.618642				0.572847			B9E9J3	50S ribosomal protein L23 OS=Macrococcus caseolyticus (strain JCSC5402) GN=rplW PE=3 SV=1 - [RL23_MACCJ]
	0.69905				0.562926			Q12797-10	Isoform 10 of Aspartyl/asparaginyl beta-hydroxylase OS=Homo sapiens GN=ASPH - [ASPH_HUMAN]
	0.748027	0.61851			0.487836			P13807-2	Isoform 2 of Glycogen [starch] synthase, muscle OS=Homo sapiens GN=GYS1 - [GYS1_HUMAN]
	0.766133				0.593009			P55327-2	Isoform 2 of Tumor protein D52 OS=Homo sapiens GN=TPD52 - [TPD52_HUMAN]
		1.12225						Q6P4A8	Phospholipase B-like 1 OS=Homo sapiens GN=PLBD1 PE=1 SV=2 - [PLBL1_HUMAN]
								P51452	Dual specificity protein phosphatase 3 OS=Homo sapiens GN=DUSP3 PE=1 SV=1 - [DUS3_HUMAN]
2.92395				2.64379				Q6ZVH7	Espin-like protein OS=Homo sapiens GN=ESPNL PE=2 SV=3 - [ESPNL_HUMAN]
1.65952				1.21773				Q96FZ7	Charged multivesicular body protein 6 OS=Homo sapiens GN=CHMP6 PE=1 SV=3 - [CHMP6_HUMAN]
1.66358	0.645963	0.571622		1.58315	0.545863			O14974-5	Isoform 5 of Protein phosphatase 1 regulatory subunit 12A OS=Homo sapiens GN=PPP1R12A - [MYPT1_HUMAN]
						0.785791		O95999	B-cell lymphoma/leukemia 10 OS=Homo sapiens GN=BCL10 PE=1 SV=1 - [BCL10_HUMAN]
	0.773788				0.769394			Q9Y3Y2-4	Isoform 3 of Chromatin target of PRMT1 protein OS=Homo sapiens GN=CHTOP - [CHTOP_HUMAN]
	0.767203				0.624659			Q9NWV8-3	Isoform 3 of BRISC and BRCA1-A complex member 1 OS=Homo sapiens GN=BABAM1 - [BABA1_HUMAN]
1.11816				2.53059				Q6A7V7	Biotin synthase OS=Propionibacterium acnes (strain KPA171202 / DSM 16379) GN=bioB PE=3 SV=2 - [BIOB_PROAC]
		1.00892				1.55268		Q9H0W9-3	Isoform 3 of Ester hydrolase C11orf54 OS=Homo sapiens GN=C11orf54 - [CK054_HUMAN]
		0.48422						Q9BSL1	Ubiquitin-associated domain-containing protein 1 OS=Homo sapiens GN=UBAC1 PE=1 SV=1 - [UBAC1_HUMAN]
								P0C6E5	Putative high mobility group protein B3-like protein OS=Homo sapiens PE=5 SV=1 - [HMG3M_HUMAN]
1.58505	0.640794			1.77224	0.618311			P08962-3	Isoform 3 of CD63 antigen OS=Homo sapiens GN=CD63 - [CD63_HUMAN]
1.61598	0.611753			1.54964	0.527481			P25098	Beta-adrenergic receptor kinase 1 OS=Homo sapiens GN=ADRBK1 PE=1 SV=2 - [ARBK1_HUMAN]
	0.667839				0.562756			O76094-2	Isoform 2 of Signal recognition particle subunit SRP72 OS=Homo sapiens GN=SRP72 - [SRP72_HUMAN]
	0.660457				0.596792			P51608	Methyl-CpG-binding protein 2 OS=Homo sapiens GN=MECP2 PE=1 SV=1 - [MECP2_HUMAN]
	0.637432				0.583932			Q9UNK0	Syntaxin-8 OS=Homo sapiens GN=STX8 PE=1 SV=2 - [STX8_HUMAN]
								P19256-2	Isoform 2 of Lymphocyte function-associated antigen 3 OS=Homo sapiens GN=CD58 - [LFA3_HUMAN]
1.54971	0.672564			1.4121	0.556582			P04839	Cytochrome b-245 heavy chain OS=Homo sapiens GN=CYBB PE=1 SV=2 - [CY24B_HUMAN]
								Q9NRW3	DNA dC->dU-editing enzyme APOBEC-3C OS=Homo sapiens GN=APOBEC3C PE=1 SV=2 - [ABC3C_HUMAN]
1.321				1.40134				Q5RCF3	Cullin-2 OS=Pongo abelii GN=CUL2 PE=2 SV=1 - [CUL2_PONAB]
1.49747		0.956565		1.63371				O14920-4	Isoform 4 of Inhibitor of nuclear factor kappa-B kinase subunit beta OS=Homo sapiens GN=IKBKB - [IKKB_HUMAN]
1.26554				1.20595				O43567	E3 ubiquitin-protein ligase RNF13 OS=Homo sapiens GN=RNF13 PE=1 SV=1 - [RNF13_HUMAN]
								Q9BT23	LIM domain-containing protein 2 OS=Homo sapiens GN=LIMD2 PE=1 SV=1 - [LIMD2_HUMAN]
1.35191				1.11972				P56167	Major pollen allergen Pha a 5.4 (Fragment) OS=Phalaris aquatica PE=1 SV=1 - [MPA54_PHAAQ]
1.71756	0.615538	0.997633		1.52552	0.527749	1.40176		O75643	U5 small nuclear ribonucleoprotein 200 kDa helicase OS=Homo sapiens GN=SNRNP200 PE=1 SV=2 - [U520_HUMAN]
1.35305	0.644512			1.1435	0.621805			Q7Z4V5-2	Isoform 2 of Hepatoma-derived growth factor-related protein 2 OS=Homo sapiens GN=HDGFRP2 - [HDGR2_HUMAN]
1.57788				1.52386				Q53H82	Beta-lactamase-like protein 2 OS=Homo sapiens GN=LACTB2 PE=1 SV=2 - [LACB2_HUMAN]
1.45113				1.39759				P49662-2	Isoform 2 of Caspase-4 OS=Homo sapiens GN=CASP4 - [CASP4_HUMAN]
						0.765544		P09543-2	Isoform CNPI of 2',3'-cyclic-nucleotide 3'-phosphodiesterase OS=Homo sapiens GN=CNP - [CN37_HUMAN]
		1.06918				0.682487		Q9Y4G6	Talin-2 OS=Homo sapiens GN=TLN2 PE=1 SV=4 - [TLN2_HUMAN]
								Q6P1L8	39S ribosomal protein L14, mitochondrial OS=Homo sapiens GN=MRPL14 PE=1 SV=1 - [RM14_HUMAN]
								O15212	Prefoldin subunit 6 OS=Homo sapiens GN=PFDN6 PE=1 SV=1 - [PFD6_HUMAN]
								Q6G554	Chaperone protein DnaK OS=Bartonella henselae (strain ATCC 49882 / Houston 1) GN=dnaK PE=3 SV=1 - [DNAK_BARHE]
1.53934				1.60367				Q9Y512	Sorting and assembly machinery component 50 homolog OS=Homo sapiens GN=SAMM50 PE=1 SV=3 - [SAM50_HUMAN]
								Q9NUQ8-2	Isoform 2 of ATP-binding cassette sub-family F member 3 OS=Homo sapiens GN=ABCF3 - [ABCF3_HUMAN]
1.44173	0.62288			1.40291	0.584359	0.819251		Q5T1M5-2	Isoform 2 of FK506-binding protein 15 OS=Homo sapiens GN=FKBP15 - [FKB15_HUMAN]
								P55210-4	Isoform 4 of Caspase-7 OS=Homo sapiens GN=CASP7 - [CASP7_HUMAN]
1.76323	0.561498			1.41721	0.606547	0.226101		P53007	Tricarboxylate transport protein, mitochondrial OS=Homo sapiens GN=SLC25A1 PE=1 SV=2 - [TXTP_HUMAN]
	0.633227				0.620743			P61009	Signal peptidase complex subunit 3 OS=Homo sapiens GN=SPCS3 PE=1 SV=1 - [SPCS3_HUMAN]
1.63931	0.723985			1.35769	0.634171			Q8IYB3-2	Isoform 2 of Serine/arginine repetitive matrix protein 1 OS=Homo sapiens GN=SRRM1 - [SRRM1_HUMAN]
1.71498	0.546871	0.65743		1.75116	0.603548	1.05756		Q8N766-4	Isoform 4 of ER membrane protein complex subunit 1 OS=Homo sapiens GN=EMC1 - [EMC1_HUMAN]
	0.66792				0.568857			O00567	Nucleolar protein 56 OS=Homo sapiens GN=NOP56 PE=1 SV=4 - [NOP56_HUMAN]
								Q9BSH4	Translational activator of cytochrome c oxidase 1 OS=Homo sapiens GN=TACO1 PE=1 SV=1 - [TACO1_HUMAN]
1.77767	0.678967	1.19377	1.17489	1.59153	0.582171	0.954881	1.28434	Q63HN8	E3 ubiquitin-protein ligase RNF213 OS=Homo sapiens GN=RNF213 PE=1 SV=3 - [RN213_HUMAN]
1.69801	0.589727			1.83849	0.558356			P36405	ADP-ribosylation factor-like protein 3 OS=Homo sapiens GN=ARL3 PE=1 SV=2 - [ARL3_HUMAN]
1.61214				1.66017				O14656	Torsin-1A OS=Homo sapiens GN=TOR1A PE=1 SV=1 - [TOR1A_HUMAN]
1.85901				1.43983				P02647	Apolipoprotein A-I OS=Homo sapiens GN=APOA1 PE=1 SV=1 - [APOA1_HUMAN]
2.08127	0.659324			1.63647	0.600475			Q96RU3-4	Isoform 4 of Formin-binding protein 1 OS=Homo sapiens GN=FNBP1 - [FNBP1_HUMAN]
								Q6P5L7	Arginine and glutamate-rich protein 1-A OS=Danio rerio GN=arglu1a PE=2 SV=1 - [ARGLA_DANRE]
1.77008				1.79746				P33121-2	Isoform 2 of Long-chain-fatty-acid--CoA ligase 1 OS=Homo sapiens GN=ACSL1 - [ACSL1_HUMAN]
	0.61733				0.600723			Q9NR56-3	Isoform 3 of Muscleblind-like protein 1 OS=Homo sapiens GN=MBNL1 - [MBNL1_HUMAN]
1.83973				1.53902				Q10589-2	Isoform 2 of Bone marrow stromal antigen 2 OS=Homo sapiens GN=BST2 - [BST2_HUMAN]
1.54542	0.767401			1.39565	0.532683			Q9NZC2-2	Isoform 2 of Triggering receptor expressed on myeloid cells 2 OS=Homo sapiens GN=TREM2 - [TREM2_HUMAN]
		0.594989				0.594599		Q9Y478	5'-AMP-activated protein kinase subunit beta-1 OS=Homo sapiens GN=PRKAB1 PE=1 SV=4 - [AAKB1_HUMAN]
		0.537594				0.358879		Q53H12	Acylglycerol kinase, mitochondrial OS=Homo sapiens GN=AGK PE=1 SV=2 - [AGK_HUMAN]
1.58637	0.686438			1.36509	0.620229			Q9GZU8	Protein FAM192A OS=Homo sapiens GN=FAM192A PE=1 SV=1 - [F192A_HUMAN]
1.74566				2.05922				P61353	60S ribosomal protein L27 OS=Homo sapiens GN=RPL27 PE=1 SV=2 - [RL27_HUMAN]
	0.606664				0.572076			Q15428	Splicing factor 3A subunit 2 OS=Homo sapiens GN=SF3A2 PE=1 SV=2 - [SF3A2_HUMAN]
								Q9UMX5	Neudesin OS=Homo sapiens GN=NENF PE=1 SV=1 - [NENF_HUMAN]
	0.802938				0.6368			Q16799	Reticulon-1 OS=Homo sapiens GN=RTN1 PE=1 SV=1 - [RTN1_HUMAN]
1.76299	1.24299			1.47137	0.489054			O43823	A-kinase anchor protein 8 OS=Homo sapiens GN=AKAP8 PE=1 SV=1 - [AKAP8_HUMAN]
1.51477				1.26875				Q9UHB9-4	Isoform 4 of Signal recognition particle subunit SRP68 OS=Homo sapiens GN=SRP68 - [SRP68_HUMAN]
1.69576	0.63567			1.75254	0.652324			P42229-2	Isoform 2 of Signal transducer and activator of transcription 5A OS=Homo sapiens GN=STAT5A - [STA5A_HUMAN]
	0.733184				0.63079			Q8N1F7-2	Isoform 2 of Nuclear pore complex protein Nup93 OS=Homo sapiens GN=NUP93 - [NUP93_HUMAN]
	0.759734				0.651319			Q9ESZ8-5	Isoform 5 of General transcription factor II-I OS=Mus musculus GN=Gtf2i - [GTF2I_MOUSE]
2.21322				1.98242		1.22974		P21399	Cytoplasmic aconitate hydratase OS=Homo sapiens GN=ACO1 PE=1 SV=3 - [ACOC_HUMAN]
	0.749288				0.358007			Q06124-2	Isoform 2 of Tyrosine-protein phosphatase non-receptor type 11 OS=Homo sapiens GN=PTPN11 - [PTN11_HUMAN]
	0.555071				0.521875			Q10713	Mitochondrial-processing peptidase subunit alpha OS=Homo sapiens GN=PMPCA PE=1 SV=2 - [MPPA_HUMAN]
								P26232-3	Isoform 3 of Catenin alpha-2 OS=Homo sapiens GN=CTNNA2 - [CTNA2_HUMAN]
1.79194				1.62918				O94776	Metastasis-associated protein MTA2 OS=Homo sapiens GN=MTA2 PE=1 SV=1 - [MTA2_HUMAN]
1.49219				1.43726				O35864	COP9 signalosome complex subunit 5 OS=Mus musculus GN=Cops5 PE=1 SV=3 - [CSN5_MOUSE]
1.3867				1.71862		1.06036		Q9Y2X3	Nucleolar protein 58 OS=Homo sapiens GN=NOP58 PE=1 SV=1 - [NOP58_HUMAN]
1.26854				1.35907				Q15427	Splicing factor 3B subunit 4 OS=Homo sapiens GN=SF3B4 PE=1 SV=1 - [SF3B4_HUMAN]
	0.64321	0.549521			0.435291	0.584475		P28288-2	Isoform 2 of ATP-binding cassette sub-family D member 3 OS=Homo sapiens GN=ABCD3 - [ABCD3_HUMAN]
	0.645685				0.563291			O43670-2	Isoform 2 of Zinc finger protein 207 OS=Homo sapiens GN=ZNF207 - [ZN207_HUMAN]
1.24624				1.35535				Q9NPL8	Complex I assembly factor TIMMDC1, mitochondrial OS=Homo sapiens GN=TIMMDC1 PE=1 SV=2 - [TIDC1_HUMAN]
								Q96HC4-3	Isoform 3 of PDZ and LIM domain protein 5 OS=Homo sapiens GN=PDLIM5 - [PDLI5_HUMAN]
1.41872				1.5565				Q14344	Guanine nucleotide-binding protein subunit alpha-13 OS=Homo sapiens GN=GNA13 PE=1 SV=2 - [GNA13_HUMAN]
1.95247	0.559898			1.81573	0.480957			P30038-2	Isoform 2 of Delta-1-pyrroline-5-carboxylate dehydrogenase, mitochondrial OS=Homo sapiens GN=ALDH4A1 - [AL4A1_HUMAN]
								Q92530	Proteasome inhibitor PI31 subunit OS=Homo sapiens GN=PSMF1 PE=1 SV=2 - [PSMF1_HUMAN]
1.53083				1.41788				O96005	Cleft lip and palate transmembrane protein 1 OS=Homo sapiens GN=CLPTM1 PE=1 SV=1 - [CLPT1_HUMAN]
1.41115	0.942371			1.33718	0.426217			Q9NZ01	Very-long-chain enoyl-CoA reductase OS=Homo sapiens GN=TECR PE=1 SV=1 - [TECR_HUMAN]
								Q9H497-3	Isoform 3 of Torsin-3A OS=Homo sapiens GN=TOR3A - [TOR3A_HUMAN]
1.66764				1.70309				Q8N1G4	Leucine-rich repeat-containing protein 47 OS=Homo sapiens GN=LRRC47 PE=1 SV=1 - [LRC47_HUMAN]
								Q9UJS0	Calcium-binding mitochondrial carrier protein Aralar2 OS=Homo sapiens GN=SLC25A13 PE=1 SV=2 - [CMC2_HUMAN]
		0.867264				0.527592		Q6P6C2-3	Isoform 3 of RNA demethylase ALKBH5 OS=Homo sapiens GN=ALKBH5 - [ALKB5_HUMAN]
1.66775				1.45592				Q7L5D6-2	Isoform 2 of Golgi to ER traffic protein 4 homolog OS=Homo sapiens GN=GET4 - [GET4_HUMAN]
2.44552				1.41192				O75746	Calcium-binding mitochondrial carrier protein Aralar1 OS=Homo sapiens GN=SLC25A12 PE=1 SV=2 - [CMC1_HUMAN]
1.63483				1.40775				Q9NX76	CKLF-like MARVEL transmembrane domain-containing protein 6 OS=Homo sapiens GN=CMTM6 PE=1 SV=1 - [CKLF6_HUMAN]
	0.687975				0.631181			Q7L0Y3	Mitochondrial ribonuclease P protein 1 OS=Homo sapiens GN=TRMT10C PE=1 SV=2 - [MRRP1_HUMAN]
1.48122				1.26589				Q96H20-2	Isoform 2 of Vacuolar-sorting protein SNF8 OS=Homo sapiens GN=SNF8 - [SNF8_HUMAN]
1.70099				1.73562				Q9NQ75-3	Isoform 3 of Cas scaffolding protein family member 4 OS=Homo sapiens GN=CASS4 - [CASS4_HUMAN]
1.57534	0.634211			1.53539	0.519199			Q9NPH3	Interleukin-1 receptor accessory protein OS=Homo sapiens GN=IL1RAP PE=1 SV=2 - [IL1AP_HUMAN]
1.62223	0.689833			1.59779	0.536147			Q5SNT6	WASH complex subunit FAM21B OS=Homo sapiens GN=FAM21B PE=2 SV=2 - [FA21B_HUMAN]
	0.714436				0.619033			Q13242	Serine/arginine-rich splicing factor 9 OS=Homo sapiens GN=SRSF9 PE=1 SV=1 - [SRSF9_HUMAN]
	0.673257				0.664664			Q99961	Endophilin-A2 OS=Homo sapiens GN=SH3GL1 PE=1 SV=1 - [SH3G1_HUMAN]
		0.9128				0.59236		Q8NB37-3	Isoform 3 of Parkinson disease 7 domain-containing protein 1 OS=Homo sapiens GN=PDDC1 - [PDDC1_HUMAN]
1.59204				1.55725			1.09755	Q13576	Ras GTPase-activating-like protein IQGAP2 OS=Homo sapiens GN=IQGAP2 PE=1 SV=4 - [IQGA2_HUMAN]
[truncated: 476 more rows]

## Sheet: sign. reg. proteins
Accession	Description	GOBP name	GOMF name	BPE vs. ut	Bet v 1+LPS vs. ut
Q15172-2	Interferon-induced protein with tetratricopeptide repeats 3 OS=Homo sapiens GN=IFIT3 PE=1 SV=1 - [IFIT3_HUMAN]	biological regulation;cell surface receptor linked signaling pathway;cellular process;cellular response to chemical stimulus;cellular response to cytokine stimulus;cellular response to interferon-alpha;cellular response to organic substance;cellular response to stimulus;cellular response to type I interferon;cytokine-mediated signaling pathway;defense response;defense response to virus;immune eff…	binding;identical protein binding;protein binding	1.75416	1.3055
Q460N5-4	Cytochrome c-type heme lyase OS=Homo sapiens GN=HCCS PE=1 SV=1 - [CCHL_HUMAN]	anatomical structure morphogenesis;developmental process;metabolic process;organ morphogenesis;oxidation-reduction process	binding;carbon-sulfur lyase activity;catalytic activity;cation binding;holocytochrome-c synthase activity;ion binding;lyase activity;metal ion binding	1.77749	1.31641
Q9GZR7	Protein PRRC1 OS=Homo sapiens GN=PRRC1 PE=1 SV=1 - [PRRC1_HUMAN]			1.24146	1.34615
Q8IXQ6-3	Protein FAM114A2 OS=Homo sapiens GN=FAM114A2 PE=1 SV=4 - [F1142_HUMAN]		binding;nucleotide binding;purine nucleotide binding	1.50417	1.35806
P19105	Interferon-induced GTP-binding protein Mx1 OS=Homo sapiens GN=MX1 PE=1 SV=4 - [MX1_HUMAN]	apoptosis;biological regulation;cell death;cell surface receptor linked signaling pathway;cellular process;cellular response to chemical stimulus;cellular response to cytokine stimulus;cellular response to organic substance;cellular response to stimulus;cellular response to type I interferon;cytokine-mediated signaling pathway;death;defense response;defense response to virus;immune effector proce…	binding;catalytic activity;GTP binding;GTPase activity;guanyl nucleotide binding;guanyl ribonucleotide binding;hydrolase activity;hydrolase activity, acting on acid anhydrides;hydrolase activity, acting on acid anhydrides, in phosphorus-containing anhydrides;nucleoside-triphosphatase activity;nucleotide binding;purine nucleotide binding;purine ribonucleoside triphosphate binding;purine ribonucleo…	1.5206	1.37454
P14735-2	DnaJ homolog subfamily A member 2 OS=Homo sapiens GN=DNAJA2 PE=1 SV=1 - [DNJA2_HUMAN]	biological regulation;cellular macromolecule metabolic process;cellular metabolic process;cellular process;cellular protein metabolic process;macromolecule metabolic process;metabolic process;positive regulation of biological process;positive regulation of cell proliferation;positive regulation of cellular process;primary metabolic process;protein folding;protein metabolic process;protein refoldi…	adenyl nucleotide binding;adenyl ribonucleotide binding;ATP binding;binding;cation binding;chaperone binding;ion binding;metal ion binding;nucleotide binding;protein binding;purine nucleotide binding;purine ribonucleoside triphosphate binding;purine ribonucleotide binding;ribonucleotide binding;unfolded protein binding	1.27381	1.41841
Q9NXJ5	Isoform 4 of ATP synthase subunit f, mitochondrial OS=Homo sapiens GN=ATP5J2 - [ATPK_HUMAN]BPE	ATP biosynthetic process;ATP metabolic process;ATP synthesis coupled proton transport;biosynthetic process;cation transport;cellular biosynthetic process;cellular metabolic process;cellular nitrogen compound biosynthetic process;cellular nitrogen compound metabolic process;cellular process;electron transport chain;energy coupled proton transport, down electrochemical gradient;establishment of loc…	transmembrane transporter activity;transporter activity	1.66449	1.4538
Q8TD16	E3 ubiquitin/ISG15 ligase TRIM25 OS=Homo sapiens GN=TRIM25 PE=1 SV=2 - [TRI25_HUMAN]	biological regulation;biosynthetic process;cell surface receptor linked signaling pathway;cellular biosynthetic process;cellular macromolecule biosynthetic process;cellular macromolecule metabolic process;cellular metabolic process;cellular nitrogen compound metabolic process;cellular process;cellular protein metabolic process;cellular response to chemical stimulus;cellular response to cytokine s…	acid-amino acid ligase activity;binding;catalytic activity;cation binding;ion binding;ligase activity;ligase activity, forming carbon-nitrogen bonds;metal ion binding;nucleic acid binding transcription factor activity;sequence-specific DNA binding transcription factor activity;transition metal ion binding;zinc ion binding	1.27404	1.25464
P10398	Calmodulin OS=Danio rerio GN=calm1a PE=2 SV=3 - [CALM_DANRE]		binding;calcium ion binding;cation binding;ion binding;metal ion binding	1.24598	1.25613
Q92538	Interferon-induced protein with tetratricopeptide repeats 3 OS=Homo sapiens GN=IFIT3 PE=1 SV=1 - [IFIT3_HUMAN]	biological regulation;cell surface receptor linked signaling pathway;cellular process;cellular response to chemical stimulus;cellular response to cytokine stimulus;cellular response to interferon-alpha;cellular response to organic substance;cellular response to stimulus;cellular response to type I interferon;cytokine-mediated signaling pathway;defense response;defense response to virus;immune eff…	binding;identical protein binding;protein binding	1.75416	1.3055
P84243	Cytochrome c-type heme lyase OS=Homo sapiens GN=HCCS PE=1 SV=1 - [CCHL_HUMAN]	anatomical structure morphogenesis;developmental process;metabolic process;organ morphogenesis;oxidation-reduction process	binding;carbon-sulfur lyase activity;catalytic activity;cation binding;holocytochrome-c synthase activity;ion binding;lyase activity;metal ion binding	1.77749	1.31641
P27105	Protein PRRC1 OS=Homo sapiens GN=PRRC1 PE=1 SV=1 - [PRRC1_HUMAN]			1.24146	1.34615
Q8WWP7	Protein FAM114A2 OS=Homo sapiens GN=FAM114A2 PE=1 SV=4 - [F1142_HUMAN]		binding;nucleotide binding;purine nucleotide binding	1.50417	1.35806
P68431	Interferon-induced GTP-binding protein Mx1 OS=Homo sapiens GN=MX1 PE=1 SV=4 - [MX1_HUMAN]	apoptosis;biological regulation;cell death;cell surface receptor linked signaling pathway;cellular process;cellular response to chemical stimulus;cellular response to cytokine stimulus;cellular response to organic substance;cellular response to stimulus;cellular response to type I interferon;cytokine-mediated signaling pathway;death;defense response;defense response to virus;immune effector proce…	binding;catalytic activity;GTP binding;GTPase activity;guanyl nucleotide binding;guanyl ribonucleotide binding;hydrolase activity;hydrolase activity, acting on acid anhydrides;hydrolase activity, acting on acid anhydrides, in phosphorus-containing anhydrides;nucleoside-triphosphatase activity;nucleotide binding;purine nucleotide binding;purine ribonucleoside triphosphate binding;purine ribonucleo…	1.5206	1.37454
Q71DI3	DnaJ homolog subfamily A member 2 OS=Homo sapiens GN=DNAJA2 PE=1 SV=1 - [DNJA2_HUMAN]	biological regulation;cellular macromolecule metabolic process;cellular metabolic process;cellular process;cellular protein metabolic process;macromolecule metabolic process;metabolic process;positive regulation of biological process;positive regulation of cell proliferation;positive regulation of cellular process;primary metabolic process;protein folding;protein metabolic process;protein refoldi…	adenyl nucleotide binding;adenyl ribonucleotide binding;ATP binding;binding;cation binding;chaperone binding;ion binding;metal ion binding;nucleotide binding;protein binding;purine nucleotide binding;purine ribonucleoside triphosphate binding;purine ribonucleotide binding;ribonucleotide binding;unfolded protein binding	1.27381	1.41841
Q8NDH3-5	Isoform 4 of ATP synthase subunit f, mitochondrial OS=Homo sapiens GN=ATP5J2 - [ATPK_HUMAN]	ATP biosynthetic process;ATP metabolic process;ATP synthesis coupled proton transport;biosynthetic process;cation transport;cellular biosynthetic process;cellular metabolic process;cellular nitrogen compound biosynthetic process;cellular nitrogen compound metabolic process;cellular process;electron transport chain;energy coupled proton transport, down electrochemical gradient;establishment of loc…	transmembrane transporter activity;transporter activity	1.66449	1.4538
Q9NVP1	Isoform 2 of Hydroxysteroid dehydrogenase-like protein 2 OS=Homo sapiens GN=HSDL2 - [HSDL2_HUMAN]		catalytic activity;oxidoreductase activity	1.37863	1.48575
Q16777	Ubiquitin-like protein ISG15 OS=Homo sapiens GN=ISG15 PE=1 SV=5 - [ISG15_HUMAN]	biological regulation;biosynthetic process;catabolic process;cell surface receptor linked signaling pathway;cellular biosynthetic process;cellular catabolic process;cellular macromolecule biosynthetic process;cellular macromolecule catabolic process;cellular macromolecule metabolic process;cellular metabolic process;cellular nitrogen compound metabolic process;cellular process;cellular protein me…	protein tag	1.83536	1.54059
Q9NZZ3-2	MOB kinase activator 3C OS=Homo sapiens GN=MOB3C PE=2 SV=1 - [MOB3C_HUMAN]		binding;cation binding;ion binding;metal ion binding	1.9718	1.60215
Q96A00	Probable aminopeptidase NPEPL1 OS=Homo sapiens GN=NPEPL1 PE=1 SV=3 - [PEPL1_HUMAN]		aminopeptidase activity;binding;catalytic activity;cation binding;exopeptidase activity;hydrolase activity;ion binding;manganese ion binding;metal ion binding;metalloexopeptidase activity;metallopeptidase activity;peptidase activity;peptidase activity, acting on L-amino acid peptides;transition metal ion binding	1.61224	1.64518
Q08623	Isoform 2 of Sorcin OS=Homo sapiens GN=SRI - [SORCN_HUMAN]	anatomical structure development;biological regulation;calcium ion transport;cation transport;cellular chemical homeostasis;cellular homeostasis;cellular ion homeostasis;cellular process;cellular response to stimulus;chemical homeostasis;cytoplasmic sequestering of protein;cytoplasmic sequestering of transcription factor;developmental process;divalent inorganic cation transport;divalent metal ion…	binding;calcium channel regulator activity;calcium ion binding;calcium-dependent cysteine-type endopeptidase activity;catalytic activity;cation binding;channel regulator activity;cysteine-type endopeptidase activity;cysteine-type peptidase activity;endopeptidase activity;enzyme binding;hydrolase activity;ion binding;ion channel binding;metal ion binding;peptidase activity;peptidase activity, acti…	1.43498	1.66133
O75506	S-phase kinase-associated protein 1 OS=Homo sapiens GN=SKP1 PE=1 SV=2 - [SKP1_HUMAN]	activation of immune response;activation of innate immune response;anaphase-promoting complex-dependent proteasomal ubiquitin-dependent protein catabolic process;biological regulation;catabolic process;cell cycle;cell cycle process;cell surface receptor linked signaling pathway;cellular catabolic process;cellular component organization;cellular component organization at cellular level;cellular co…	acid-amino acid ligase activity;catalytic activity;ligase activity;ligase activity, forming carbon-nitrogen bonds;small conjugating protein ligase activity;ubiquitin-protein ligase activity	1.39722	1.68832
P40616	Isoform 2 of E3 ubiquitin-protein ligase HUWE1 OS=Homo sapiens GN=HUWE1 - [HUWE1_HUMAN]	base-excision repair;cell differentiation;cellular component organization;cellular component organization at cellular level;cellular component organization or biogenesis;cellular component organization or biogenesis at cellular level;cellular developmental process;cellular macromolecule metabolic process;cellular metabolic process;cellular nitrogen compound metabolic process;cellular process;cell…	acid-amino acid ligase activity;binding;catalytic activity;DNA binding;ligase activity;ligase activity, forming carbon-nitrogen bonds;nucleic acid binding;small conjugating protein ligase activity;ubiquitin-protein ligase activity	1.31168	1.75077
Q9BY32-3	Interferon-induced protein with tetratricopeptide repeats 1 OS=Homo sapiens GN=IFIT1 PE=1 SV=2 - [IFIT1_HUMAN]	biological regulation;cell surface receptor linked signaling pathway;cellular process;cellular response to chemical stimulus;cellular response to cytokine stimulus;cellular response to dsRNA;cellular response to exogenous dsRNA;cellular response to organic substance;cellular response to stimulus;cellular response to type I interferon;cytokine-mediated signaling pathway;defense response;defense re…	binding;nucleic acid binding;RNA binding	2.23172	1.7989
O14874	SLAM family member 8 OS=Homo sapiens GN=SLAMF8 PE=1 SV=1 - [SLAF8_HUMAN]	biological regulation;cation homeostasis;cellular cation homeostasis;cellular chemical homeostasis;cellular homeostasis;cellular ion homeostasis;cellular monovalent inorganic cation homeostasis;cellular process;cellular response to chemical stimulus;cellular response to drug;cellular response to stimulus;chemical homeostasis;defense response;defense response to bacterium;homeostatic process;intra…	receptor activity	1.67012	0.834897
P20292	A-kinase anchor protein 8 OS=Homo sapiens GN=AKAP8 PE=1 SV=1 - [AKAP8_HUMAN]	biological regulation;cell cycle phase;cell cycle process;cellular component organization;cellular component organization at cellular level;cellular component organization or biogenesis;cellular component organization or biogenesis at cellular level;cellular macromolecule metabolic process;cellular metabolic process;cellular nitrogen compound metabolic process;cellular process;cellular response t…	binding;cation binding;DNA binding;double-stranded DNA binding;ion binding;metal ion binding;nucleic acid binding;structure-specific DNA binding;transition metal ion binding;zinc ion binding	1.57319	0.885399
P61201	Copine-1 OS=Homo sapiens GN=CPNE1 PE=1 SV=1 - [CPNE1_HUMAN]	biological regulation;biosynthetic process;cellular biosynthetic process;cellular lipid metabolic process;cellular metabolic process;cellular process;cellular response to calcium ion;cellular response to chemical stimulus;cellular response to inorganic substance;cellular response to metal ion;cellular response to stimulus;establishment of localization;glycerolipid biosynthetic process;glycerolipi…	binding;calcium ion binding;calcium-dependent phospholipid binding;catalytic activity;cation binding;endopeptidase activity;hydrolase activity;identical protein binding;ion binding;lipid binding;metal ion binding;NF-kappaB binding;peptidase activity;peptidase activity, acting on L-amino acid peptides;phosphatidylserine binding;phospholipid binding;protein binding;protein dimerization activity;pro…	1.38257	0.890054
P48163	Acyl carrier protein, mitochondrial OS=Homo sapiens GN=NDUFAB1 PE=1 SV=3 - [ACPM_HUMAN]	biosynthetic process;carboxylic acid biosynthetic process;carboxylic acid metabolic process;cellular biosynthetic process;cellular ketone metabolic process;cellular lipid metabolic process;cellular macromolecule metabolic process;cellular metabolic process;cellular process;cellular protein metabolic process;electron transport chain;fatty acid biosynthetic process;fatty acid metabolic process;gene…	acyl carrier activity;binding;calcium ion binding;carboxylic acid binding;catalytic activity;cation binding;fatty acid binding;ion binding;lipid binding;metal ion binding;monocarboxylic acid binding;NADH dehydrogenase (quinone) activity;NADH dehydrogenase (ubiquinone) activity;NADH dehydrogenase activity;oxidoreductase activity;oxidoreductase activity, acting on NADH or NADPH;oxidoreductase activ…	1.41827	0.903657
Q9H269-2	Beta-actin-like protein 2 OS=Homo sapiens GN=ACTBL2 PE=1 SV=2 - [ACTBL_HUMAN]		adenyl nucleotide binding;adenyl ribonucleotide binding;ATP binding;binding;nucleotide binding;purine nucleotide binding;purine ribonucleoside triphosphate binding;purine ribonucleotide binding;ribonucleotide binding	1.33083	0.921118
P49756	Nucleoprotein TPR OS=Homo sapiens GN=TPR PE=1 SV=3 - [TPR_HUMAN]	biological regulation;biosynthetic process;carbohydrate metabolic process;carbohydrate transport;cell cycle;cell cycle checkpoint;cell cycle phase;cell cycle process;cell division;cell surface receptor linked signaling pathway;cellular biosynthetic process;cellular component disassembly;cellular component disassembly at cellular level;cellular component organization;cellular component organizatio…	binding;chromatin binding;cytoskeletal protein binding;dynein complex binding;enzyme binding;heat shock protein binding;identical protein binding;kinase binding;mitogen-activated protein kinase binding;mRNA binding;nucleic acid binding;nucleocytoplasmic transporter activity;protein binding;protein complex binding;protein dimerization activity;protein homodimerization activity;protein kinase bindi…	1.31433	0.925374
Q9BRR9-4	28S ribosomal protein S31, mitochondrial OS=Homo sapiens GN=MRPS31 PE=1 SV=3 - [RT31_HUMAN]	biosynthetic process;cellular biosynthetic process;cellular component disassembly;cellular component disassembly at cellular level;cellular component organization;cellular component organization at cellular level;cellular component organization or biogenesis;cellular component organization or biogenesis at cellular level;cellular macromolecular complex disassembly;cellular macromolecular complex …	binding;protein binding;protein domain specific binding;structural constituent of ribosome;structural molecule activity	1.60154	0.936759
Q9H9C1-2	Isoform 2 of Dolichyl-diphosphooligosaccharide--protein glycosyltransferase subunit 2 OS=Homo sapiens GN=RPN2 - [RPN2_HUMAN]	aging;biosynthetic process;carbohydrate metabolic process;cellular biosynthetic process;cellular carbohydrate metabolic process;cellular macromolecule biosynthetic process;cellular macromolecule metabolic process;cellular metabolic process;cellular process;cellular protein metabolic process;cotranslational protein targeting to membrane;developmental process;establishment of localization;establish…	binding;catalytic activity;ribonucleoprotein binding;ribosome binding;transferase activity;transferase activity, transferring glycosyl groups	1.31958	0.960136
Q9UHD2	Tyrosine-protein kinase BTK OS=Homo sapiens GN=BTK PE=1 SV=3 - [BTK_HUMAN]	activation of immune response;activation of innate immune response;adaptive immune response;amine transport;anatomical structure development;antigen receptor-mediated signaling pathway;B cell activation;B cell receptor signaling pathway;biological regulation;biosynthetic process;calcium-mediated signaling;cell activation;cell differentiation;cell maturation;cell surface receptor linked signaling …	adenyl nucleotide binding;adenyl ribonucleotide binding;ATP binding;binding;catalytic activity;cation binding;identical protein binding;ion binding;kinase activity;lipid binding;metal ion binding;non-membrane spanning protein tyrosine kinase activity;nucleotide binding;phosphatidylinositol binding;phosphatidylinositol-3,4,5-trisphosphate binding;phospholipid binding;phosphotransferase activity, a…	1.35072	0.966134
Q9ULE6	HLA class II histocompatibility antigen, DM beta chain OS=Homo sapiens GN=HLA-DMB PE=1 SV=1 - [DMB_HUMAN]	antigen processing and presentation;antigen processing and presentation of exogenous antigen;antigen processing and presentation of exogenous peptide antigen;antigen processing and presentation of exogenous peptide antigen via MHC class II;antigen processing and presentation of peptide antigen;antigen processing and presentation of peptide antigen via MHC class II;antigen processing and presentat…	antigen binding;binding;MHC class II protein complex binding;MHC protein complex binding	1.32387	0.966175
O14976	Ragulator complex protein LAMTOR2 OS=Homo sapiens GN=LAMTOR2 PE=1 SV=1 - [LTOR2_HUMAN]	activation of MAPKK activity;activation of protein kinase activity;biological regulation;cell growth;cellular localization;cellular macromolecule localization;cellular macromolecule metabolic process;cellular metabolic process;cellular process;cellular protein localization;cellular protein metabolic process;cellular response to acid;cellular response to amine stimulus;cellular response to amino a…		1.30863	0.967727
Q01432-6	Isoform 3 of Tyrosine-protein kinase HCK OS=Homo sapiens GN=HCK - [HCK_HUMAN]	activation of immune response;activation of innate immune response;anatomical structure development;biological adhesion;biological regulation;cell adhesion;cell differentiation;cell migration;cell motility;cell surface receptor linked signaling pathway;cellular component movement;cellular component organization;cellular component organization or biogenesis;cellular developmental process;cellular …	adenyl nucleotide binding;adenyl ribonucleotide binding;ATP binding;binding;catalytic activity;kinase activity;non-membrane spanning protein tyrosine kinase activity;nucleotide binding;phosphotransferase activity, alcohol group as acceptor;protein binding;protein kinase activity;protein tyrosine kinase activity;purine nucleotide binding;purine ribonucleoside triphosphate binding;purine ribonucleo…	1.25906	0.996188
Q9NU22	Thimet oligopeptidase OS=Homo sapiens GN=THOP1 PE=1 SV=2 - [THOP1_HUMAN]	biological regulation;cellular metabolic process;cellular process;cellular response to stimulus;intracellular signal transduction;metabolic process;peptide metabolic process;regulation of biological process;regulation of cellular process;response to stimulus;signal transduction	binding;catalytic activity;cation binding;endopeptidase activity;hydrolase activity;ion binding;metal ion binding;metalloendopeptidase activity;metallopeptidase activity;peptidase activity;peptidase activity, acting on L-amino acid peptides;peptide binding	1.27728	1.02986
P04179	Microtubule-associated proteins 1A/1B light chain 3 beta 2 OS=Homo sapiens GN=MAP1LC3B2 PE=2 SV=1 - [MP3B2_HUMAN]	autophagic vacuole assembly;autophagy;catabolic process;cell communication;cellular catabolic process;cellular component assembly;cellular component assembly at cellular level;cellular component organization;cellular component organization at cellular level;cellular component organization or biogenesis;cellular component organization or biogenesis at cellular level;cellular metabolic process;cell…	binding;cytoskeletal protein binding;microtubule binding;protein binding;tubulin binding	1.27156	1.05131
P20039	Isoform 2 of CD166 antigen OS=Homo sapiens GN=ALCAM - [CD166_HUMAN]	axon guidance;biological adhesion;biological regulation;cell adhesion;cellular process;cellular response to stimulus;chemotaxis;locomotion;motor axon guidance;regulation of biological process;regulation of cellular process;response to chemical stimulus;response to external stimulus;response to stimulus;signal transduction;taxis	binding;protein binding;receptor binding	1.24809	1.07821
P42224	Peptidyl-tRNA hydrolase 2, mitochondrial OS=Homo sapiens GN=PTRH2 PE=1 SV=1 - [PTH2_HUMAN]	apoptosis;biological regulation;cell death;cellular process;death;metabolic process;negative regulation of anoikis;negative regulation of apoptosis;negative regulation of biological process;negative regulation of cell death;negative regulation of cellular process;negative regulation of gene expression;negative regulation of macromolecule metabolic process;negative regulation of metabolic process;…	aminoacyl-tRNA hydrolase activity;carboxylic ester hydrolase activity;catalytic activity;hydrolase activity;hydrolase activity, acting on ester bonds	1.24374	1.07877
O14933-2	40S ribosomal protein S28 OS=Homo sapiens GN=RPS28 PE=1 SV=1 - [RS28_HUMAN]	biosynthetic process;catabolic process;cellular biosynthetic process;cellular catabolic process;cellular component biogenesis;cellular component biogenesis at cellular level;cellular component disassembly;cellular component disassembly at cellular level;cellular component organization;cellular component organization at cellular level;cellular component organization or biogenesis;cellular componen…	structural constituent of ribosome;structural molecule activity	1.33266	1.09343
P01903	Non-histone chromosomal protein HMG-17 OS=Homo sapiens GN=HMGN2 PE=1 SV=3 - [HMGN2_HUMAN]		binding;DNA binding;nucleic acid binding	1.42882	1.1048
P43490	Isoform 2 of 3-hydroxyisobutyryl-CoA hydrolase, mitochondrial OS=Homo sapiens GN=HIBCH - [HIBCH_HUMAN]	amine catabolic process;amine metabolic process;branched chain family amino acid catabolic process;branched chain family amino acid metabolic process;carboxylic acid catabolic process;carboxylic acid metabolic process;catabolic process;cellular amine metabolic process;cellular amino acid catabolic process;cellular amino acid metabolic process;cellular catabolic process;cellular ketone metabolic p…	3-hydroxyisobutyryl-CoA hydrolase activity;catalytic activity;CoA hydrolase activity;hydrolase activity;hydrolase activity, acting on ester bonds;thiolester hydrolase activity	1.33162	1.11452
P20591	Coatomer subunit epsilon OS=Homo sapiens GN=COPE PE=1 SV=3 - [COPE_HUMAN]	cellular component organization;cellular component organization at cellular level;cellular component organization or biogenesis;cellular component organization or biogenesis at cellular level;cellular process;COPI coating of Golgi vesicle;ER to Golgi vesicle-mediated transport;establishment of localization;establishment of localization in cell;establishment of protein localization;Golgi transport…	structural molecule activity	1.26963	1.11681
O14879	MARCKS-related protein OS=Homo sapiens GN=MARCKSL1 PE=1 SV=2 - [MRP_HUMAN]	biological regulation;positive regulation of biological process;positive regulation of cell proliferation;positive regulation of cellular process;regulation of biological process;regulation of cell proliferation;regulation of cellular process		1.37298	1.16681
Q96RQ9	Fatty aldehyde dehydrogenase OS=Homo sapiens GN=ALDH3A2 PE=1 SV=1 - [AL3A2_HUMAN]	alcohol metabolic process;anatomical structure development;cellular aldehyde metabolic process;cellular lipid metabolic process;cellular metabolic process;cellular process;central nervous system development;developmental process;epidermis development;isoprenoid metabolic process;lipid metabolic process;metabolic process;oxidation-reduction process;peripheral nervous system development;phytol meta…	3-chloroallyl aldehyde dehydrogenase activity;aldehyde dehydrogenase (NAD) activity;aldehyde dehydrogenase [NAD(P)+] activity;catalytic activity;long-chain-alcohol oxidase activity;long-chain-aldehyde dehydrogenase activity;oxidoreductase activity;oxidoreductase activity, acting on CH-OH group of donors;oxidoreductase activity, acting on the aldehyde or oxo group of donors;oxidoreductase activity…	1.34168	1.19854
Q7Z2W4-2	Isoform 2 of Transmembrane and coiled-coil domain-containing protein 1 OS=Homo sapiens GN=TMCO1 - [TMCO1_HUMAN]			1.30603	1.20459
Q13501-2	Heat shock protein HSP 90-beta OS=Homo sapiens GN=HSP90AB1 PE=1 SV=4 - [HS90B_HUMAN]	anatomical structure development;axon guidance;biological regulation;cellular macromolecule metabolic process;cellular metabolic process;cellular process;cellular protein metabolic process;cellular response to chemical stimulus;cellular response to cytokine stimulus;cellular response to heat;cellular response to interleukin-4;cellular response to organic substance;cellular response to stimulus;ce…	adenyl nucleotide binding;adenyl ribonucleotide binding;antigen binding;ATP binding;binding;double-stranded RNA binding;enzyme binding;enzyme regulator activity;kinase binding;MHC class II protein complex binding;MHC protein complex binding;nitric-oxide synthase regulator activity;nucleic acid binding;nucleotide binding;protein binding;protein domain specific binding;purine nucleotide binding;pur…	1.44787	1.23613
Q03169	Isoform 2 of UPF0505 protein C16orf62 OS=Homo sapiens GN=C16orf62 - [CP062_HUMAN]	cellular process;establishment of localization;establishment of localization in cell;establishment of protein localization;Golgi to plasma membrane transport;Golgi vesicle transport;intracellular transport;post-Golgi vesicle-mediated transport;protein transport;transport;vesicle-mediated transport		0.710477	0.635413
Q13077-2	Proto-oncogene tyrosine-protein kinase Src OS=Homo sapiens GN=SRC PE=1 SV=3 - [SRC_HUMAN]	actin cytoskeleton organization;actin filament bundle assembly;actin filament organization;actin filament-based process;activation of immune response;activation of innate immune response;activation of protein kinase activity;activation of protein kinase B activity;adherens junction organization;anatomical structure development;anatomical structure homeostasis;anatomical structure morphogenesis;ax…	adenyl nucleotide binding;adenyl ribonucleotide binding;ATP binding;binding;binding, bridging;catalytic activity;cation binding;enzyme binding;ephrin receptor binding;growth factor receptor binding;heme binding;hormone receptor binding;integrin binding;ion binding;ion channel binding;iron ion binding;kinase activity;metal ion binding;non-membrane spanning protein tyrosine kinase activity;nucleoti…	0.802439	0.649587
P19525-2	Integrin beta-1 OS=Homo sapiens GN=ITGB1 PE=1 SV=2 - [ITB1_HUMAN]	actin cytoskeleton organization;actin filament-based process;actomyosin structure organization;anatomical structure homeostasis;anatomical structure morphogenesis;associative learning;axon extension;axon guidance;B cell activation;B cell differentiation;behavior;biological adhesion;biological regulation;blood coagulation;blood vessel endothelial cell migration;calcium ion homeostasis;calcium-inde…	actin binding;binding;cation binding;cell adhesion molecule binding;cytoskeletal protein binding;enzyme binding;ion binding;metal ion binding;peptide binding;protease binding;protein binding;protein dimerization activity;protein heterodimerization activity;receptor activity;viral receptor activity	0.789666	0.693437
Q99683	Mannose-1-phosphate guanyltransferase alpha OS=Homo sapiens GN=GMPPA PE=1 SV=1 - [GMPPA_HUMAN]	alcohol biosynthetic process;alcohol metabolic process;biosynthetic process;carbohydrate biosynthetic process;carbohydrate metabolic process;cellular biosynthetic process;cellular carbohydrate biosynthetic process;cellular carbohydrate metabolic process;cellular macromolecule metabolic process;cellular metabolic process;cellular nitrogen compound metabolic process;cellular process;cellular protei…	catalytic activity;nucleotidyltransferase activity;transferase activity;transferase activity, transferring phosphorus-containing groups	0.812829	0.705879
P54619-2	Histone H2A type 2-C OS=Homo sapiens GN=HIST2H2AC PE=1 SV=4 - [H2A2C_HUMAN]		binding;DNA binding;nucleic acid binding	0.79766	0.717563
Q6L8Q7-2	Isoform 2 of Tyrosine-protein phosphatase non-receptor type 12 OS=Homo sapiens GN=PTPN12 - [PTN12_HUMAN]	cellular macromolecule metabolic process;cellular metabolic process;cellular process;cellular protein metabolic process;dephosphorylation;macromolecule metabolic process;macromolecule modification;metabolic process;peptidyl-tyrosine dephosphorylation;phosphate-containing compound metabolic process;phosphorus metabolic process;primary metabolic process;protein dephosphorylation;protein metabolic p…	binding;catalytic activity;hydrolase activity;hydrolase activity, acting on ester bonds;non-membrane spanning protein tyrosine phosphatase activity;phosphatase activity;phosphoprotein phosphatase activity;phosphoric ester hydrolase activity;protein binding;protein domain specific binding;protein tyrosine phosphatase activity;SH3 domain binding	0.788519	0.727574
Q5Y7A7	Mitochondrial carnitine/acylcarnitine carrier protein OS=Homo sapiens GN=SLC25A20 PE=1 SV=1 - [MCAT_HUMAN]	amine transport;amino acid transmembrane transport;amino acid transport;betaine transport;carboxylic acid transport;carnitine shuttle;carnitine transport;cation transport;cellular lipid metabolic process;cellular metabolic process;cellular process;establishment of localization;establishment of localization in cell;fatty acid transport;intracellular lipid transport;intracellular transport;ion tran…		0.650974	0.736554
P79483	Haloacid dehalogenase-like hydrolase domain-containing protein 2 OS=Homo sapiens GN=HDHD2 PE=1 SV=1 - [HDHD2_HUMAN]		binding;cation binding;enzyme binding;ion binding;metal ion binding;protein binding	0.818506	0.790152
P09601	Isoform 2 of Nuclear autoantigenic sperm protein OS=Homo sapiens GN=NASP - [NASP_HUMAN]	anatomical structure development;ATP-dependent chromatin remodeling;biosynthetic process;blastocyst development;cell cycle;cell proliferation;cellular biosynthetic process;cellular component assembly;cellular component assembly at cellular level;cellular component organization;cellular component organization at cellular level;cellular component organization or biogenesis;cellular component organi…	binding;heat shock protein binding;Hsp90 protein binding;protein binding;protein complex binding	0.701532	0.837052
P32455	Protein S100-A12 OS=Homo sapiens GN=S100A12 PE=1 SV=2 - [S10AC_HUMAN]	biological regulation;cell activation;cell chemotaxis;cell killing;cell migration;cell motility;cellular component movement;cellular metabolic process;cellular process;cellular response to chemical stimulus;cellular response to stimulus;chemotaxis;cytokine secretion;defense response;defense response to bacterium;defense response to fungus;establishment of localization;establishment of localizatio…	binding;calcium ion binding;cation binding;copper ion binding;ion binding;metal ion binding;protein binding;RAGE receptor binding;receptor binding;transition metal ion binding;zinc ion binding	0.70821	0.868715
Q96PP8-2	Small nuclear ribonucleoprotein Sm D3 OS=Homo sapiens GN=SNRPD3 PE=1 SV=1 - [SMD3_HUMAN]	biosynthetic process;cellular biosynthetic process;cellular component assembly;cellular component assembly at cellular level;cellular component organization;cellular component organization at cellular level;cellular component organization or biogenesis;cellular component organization or biogenesis at cellular level;cellular macromolecular complex assembly;cellular macromolecular complex subunit o…	binding;enzyme binding;histone pre-mRNA DCP binding;nucleic acid binding;protein binding;RNA binding	0.809482	0.868862
P01909	Isoform 3 of Short coiled-coil protein OS=Homo sapiens GN=SCOC - [SCOC_HUMAN]	biological regulation;positive regulation of autophagy;positive regulation of biological process;positive regulation of catabolic process;positive regulation of cell communication;positive regulation of cellular catabolic process;positive regulation of cellular metabolic process;positive regulation of cellular process;positive regulation of macroautophagy;positive regulation of metabolic process;…		0.819291	0.882376
P12931	FYVE, RhoGEF and PH domain-containing protein 2 OS=Homo sapiens GN=FGD2 PE=2 SV=1 - [FGD2_HUMAN]	actin cytoskeleton organization;actin filament-based process;biological regulation;cell projection assembly;cell projection organization;cell surface receptor linked signaling pathway;cellular component assembly;cellular component assembly at cellular level;cellular component organization;cellular component organization at cellular level;cellular component organization or biogenesis;cellular comp…	binding;cation binding;enzyme binding;enzyme regulator activity;GTPase binding;GTPase regulator activity;guanyl-nucleotide exchange factor activity;ion binding;metal ion binding;nucleoside-triphosphatase regulator activity;protein binding;Ras guanyl-nucleotide exchange factor activity;Rho guanyl-nucleotide exchange factor activity;small GTPase binding;small GTPase regulator activity	0.812906	0.901641
A1L0T0	Isoform 2 of Lysosomal acid lipase/cholesteryl ester hydrolase OS=Homo sapiens GN=LIPA - [LICH_HUMAN]	anatomical structure development;anatomical structure homeostasis;anatomical structure morphogenesis;biological regulation;catabolic process;cell morphogenesis;cell proliferation;cellular component morphogenesis;cellular component organization;cellular component organization or biogenesis;cellular developmental process;cellular process;cytokine production;defense response;developmental process;ho…	carboxylic ester hydrolase activity;catalytic activity;hydrolase activity;hydrolase activity, acting on ester bonds;lipase activity;sterol esterase activity	0.797414	0.910567
Q9H008	Bifunctional ATP-dependent dihydroxyacetone kinase/FAD-AMP lyase (cyclizing) OS=Homo sapiens GN=DAK PE=1 SV=2 - [DHAK_HUMAN]	alcohol metabolic process;alditol metabolic process;biological regulation;carbohydrate metabolic process;carbohydrate phosphorylation;cellular carbohydrate metabolic process;cellular metabolic process;cellular process;defense response;fructose metabolic process;glycerol metabolic process;hexose metabolic process;immune response;immune system process;innate immune response;metabolic process;monosa…	adenyl nucleotide binding;adenyl ribonucleotide binding;ATP binding;binding;catalytic activity;cation binding;cyclase activity;FAD-AMP lyase (cyclizing) activity;glycerone kinase activity;ion binding;kinase activity;lyase activity;metal ion binding;nucleotide binding;phosphorus-oxygen lyase activity;phosphotransferase activity, alcohol group as acceptor;purine nucleotide binding;purine ribonucleo…	0.817844	0.923229
O00506	Isoform 2 of Caspase recruitment domain-containing protein 9 OS=Homo sapiens GN=CARD9 - [CARD9_HUMAN]	activation of immune response;activation of innate immune response;biological regulation;cell surface receptor linked signaling pathway;cellular process;cellular response to stimulus;cytoplasmic pattern recognition receptor signaling pathway;defense response;defense response to bacterium;defense response to Gram-positive bacterium;defense response to virus;immune effector process;immune response;…	binding;CARD domain binding;identical protein binding;protein binding;protein dimerization activity;protein domain specific binding;protein homodimerization activity	0.740401	0.927945
Q9UBF2	Actin-related protein 3 OS=Homo sapiens GN=ACTR3 PE=1 SV=3 - [ARP3_HUMAN]	actin cytoskeleton organization;actin filament organization;actin filament-based process;actin nucleation;anatomical structure morphogenesis;Arp2/3 complex-mediated actin nucleation;asymmetric cell division;axon guidance;biological regulation;cell cycle cytokinesis;cell cycle process;cell division;cell part morphogenesis;cell projection morphogenesis;cell projection organization;cell surface rece…	adenyl nucleotide binding;adenyl ribonucleotide binding;ATP binding;binding;nucleotide binding;purine nucleotide binding;purine ribonucleoside triphosphate binding;purine ribonucleotide binding;ribonucleotide binding;structural constituent of cytoskeleton;structural molecule activity	0.810781	0.956639
Q6P2E9-2	Inosine triphosphate pyrophosphatase OS=Homo sapiens GN=ITPA PE=1 SV=2 - [ITPA_HUMAN]	catabolic process;cellular catabolic process;cellular component organization;cellular component organization at cellular level;cellular component organization or biogenesis;cellular component organization or biogenesis at cellular level;cellular metabolic process;cellular nitrogen compound catabolic process;cellular nitrogen compound metabolic process;cellular process;chromosome organization;deox…	binding;catalytic activity;cation binding;dITP diphosphatase activity;hydrolase activity;hydrolase activity, acting on acid anhydrides;hydrolase activity, acting on acid anhydrides, in phosphorus-containing anhydrides;ion binding;metal ion binding;nucleoside-triphosphate diphosphatase activity;nucleotide binding;pyrophosphatase activity	0.72436	0.998767
P19838-3	Protein phosphatase 1 regulatory subunit 14B OS=Homo sapiens GN=PPP1R14B PE=1 SV=3 - [PP14B_HUMAN]	biological regulation;defense response;immune response;immune system process;innate immune response;regulation of biological process;regulation of cellular metabolic process;regulation of cellular process;regulation of metabolic process;regulation of phosphate metabolic process;regulation of phosphorus metabolic process;regulation of phosphorylation;response to stimulus;response to stress	enzyme inhibitor activity;enzyme regulator activity;phosphatase inhibitor activity;phosphatase regulator activity;protein phosphatase inhibitor activity;protein phosphatase regulator activity	0.751156	1.01788
P52630-4	Isoform 3 of Cleavage and polyadenylation specificity factor subunit 6 OS=Homo sapiens GN=CPSF6 - [CPSF6_HUMAN]	cellular component assembly;cellular component organization;cellular component organization or biogenesis;cellular macromolecule metabolic process;cellular metabolic process;cellular nitrogen compound metabolic process;cellular process;macromolecular complex assembly;macromolecular complex subunit organization;macromolecule metabolic process;metabolic process;mRNA 3'-end processing;mRNA metabolic…	binding;mRNA binding;nucleic acid binding;nucleotide binding;RNA binding	0.736463	1.0318
P02787	Isoform 3 of Acyl-coenzyme A thioesterase 9, mitochondrial OS=Homo sapiens GN=ACOT9 - [ACOT9_HUMAN]	acyl-CoA metabolic process;cellular metabolic process;cellular process;coenzyme metabolic process;cofactor metabolic process;metabolic process;thioester metabolic process	acetyl-CoA hydrolase activity;carboxylic ester hydrolase activity;catalytic activity;CoA hydrolase activity;hydrolase activity;hydrolase activity, acting on ester bonds;thiolester hydrolase activity	0.793494	1.13821
Q8NI35-5	Y-box-binding protein 3 OS=Homo sapiens GN=YBX3 PE=1 SV=4 - [YBOX3_HUMAN]	3'-UTR-mediated mRNA stabilization;anatomical structure development;biological regulation;cellular hyperosmotic response;cellular macromolecule metabolic process;cellular metabolic process;cellular nitrogen compound metabolic process;cellular process;cellular response to abiotic stimulus;cellular response to chemical stimulus;cellular response to cytokine stimulus;cellular response to organic sub…	binding;DNA binding;double-stranded DNA binding;enzyme binding;GTPase binding;mRNA 3'-UTR binding;mRNA binding;nucleic acid binding;nucleic acid binding transcription factor activity;protein binding;protein binding transcription factor activity;Ras GTPase binding;regulatory region DNA binding;regulatory region nucleic acid binding;Rho GTPase binding;RNA binding;RNA polymerase II regulatory region…	0.772201	1.13884
Q8N3D4	Microtubule-associated protein 1A OS=Homo sapiens GN=MAP1A PE=1 SV=6 - [MAP1A_HUMAN]	biological regulation;cellular component organization;cellular component organization at cellular level;cellular component organization or biogenesis;cellular component organization or biogenesis at cellular level;cellular process;cytoskeleton organization;microtubule cytoskeleton organization;microtubule-based process;multicellular organismal process;neurological system process;organelle organiz…	structural molecule activity	1.02896	0.562424
P62491	MOB kinase activator 3A OS=Homo sapiens GN=MOB3A PE=1 SV=1 - [MOB3A_HUMAN]		binding;cation binding;ion binding;metal ion binding	1.03922	0.68269
Q99471	Phospholipase A-2-activating protein OS=Homo sapiens GN=PLAA PE=1 SV=2 - [PLAP_HUMAN]	biological regulation;cellular lipid metabolic process;cellular metabolic process;cellular process;cellular response to stimulus;defense response;inflammatory response;lipid metabolic process;metabolic process;organophosphate metabolic process;phospholipid metabolic process;primary metabolic process;regulation of biological process;regulation of cellular process;response to stimulus;response to s…	enzyme activator activity;enzyme regulator activity;lipase activator activity;phospholipase A2 activator activity;phospholipase activator activity	0.840785	0.697713
P80217	Isoform 2 of Adenylyl cyclase-associated protein 1 OS=Homo sapiens GN=CAP1 - [CAP1_HUMAN]	actin cytoskeleton organization;actin filament-based process;activation of adenylate cyclase activity;ameboidal cell migration;axon guidance;biological regulation;blood coagulation;cell activation;cell migration;cell motility;cellular component movement;cellular component organization;cellular component organization at cellular level;cellular component organization or biogenesis;cellular componen…		0.94236	0.718182
P07948-2	Isoform 2 of ATP-binding cassette sub-family D member 3 OS=Homo sapiens GN=ABCD3 - [ABCD3_HUMAN]	carboxylic acid catabolic process;carboxylic acid metabolic process;catabolic process;cellular catabolic process;cellular component organization;cellular component organization at cellular level;cellular component organization or biogenesis;cellular component organization or biogenesis at cellular level;cellular ketone metabolic process;cellular lipid catabolic process;cellular lipid metabolic pr…	active transmembrane transporter activity;adenyl nucleotide binding;adenyl ribonucleotide binding;ATP binding;ATPase activity;ATPase activity, coupled;ATPase activity, coupled to movement of substances;ATPase activity, coupled to transmembrane movement of substances;binding;catalytic activity;hydrolase activity;hydrolase activity, acting on acid anhydrides;hydrolase activity, acting on acid anhyd…	0.894001	0.730123
Q9NPQ8-2	Proline synthase co-transcribed bacterial homolog protein OS=Homo sapiens GN=PROSC PE=1 SV=1 - [PROSC_HUMAN]		binding;cofactor binding;pyridoxal phosphate binding;vitamin B6 binding;vitamin binding	0.992892	0.736967
O95295	Translation initiation factor eIF-2B subunit beta OS=Homo sapiens GN=EIF2B2 PE=1 SV=3 - [EI2BB_HUMAN]	anatomical structure development;axon ensheathment;biological regulation;biosynthetic process;cell development;cellular biosynthetic process;cellular developmental process;cellular macromolecule biosynthetic process;cellular macromolecule metabolic process;cellular metabolic process;cellular process;cellular protein metabolic process;cellular response to stimulus;central nervous system developmen…	adenyl nucleotide binding;adenyl ribonucleotide binding;ATP binding;binding;GTP binding;guanyl nucleotide binding;guanyl ribonucleotide binding;nucleic acid binding;nucleotide binding;purine nucleotide binding;purine ribonucleoside triphosphate binding;purine ribonucleotide binding;ribonucleotide binding;RNA binding;translation factor activity, nucleic acid binding;translation initiation factor a…	0.953524	0.746294
Q96I15-2	Small nuclear ribonucleoprotein F OS=Homo sapiens GN=SNRPF PE=1 SV=1 - [RUXF_HUMAN]	biosynthetic process;cellular biosynthetic process;cellular component assembly;cellular component assembly at cellular level;cellular component organization;cellular component organization at cellular level;cellular component organization or biogenesis;cellular component organization or biogenesis at cellular level;cellular macromolecular complex assembly;cellular macromolecular complex subunit o…	binding;nucleic acid binding;RNA binding	1.05107	0.755612
P32246	Endophilin-B1 OS=Homo sapiens GN=SH3GLB1 PE=1 SV=1 - [SHLB1_HUMAN]	apoptosis;autophagic cell death;biological regulation;catabolic process;cell communication;cell death;cellular catabolic process;cellular component assembly;cellular component organization;cellular component organization or biogenesis;cellular macromolecule metabolic process;cellular membrane organization;cellular metabolic process;cellular process;cellular response to amino acid starvation;cellu…	binding;identical protein binding;lipid binding;protein binding;protein dimerization activity;protein homodimerization activity	1.02247	0.75591
Q9UIL1-3	Isoform 4 of Catenin delta-1 OS=Homo sapiens GN=CTNND1 - [CTND1_HUMAN]	adherens junction organization;anatomical structure development;biological adhesion;biological regulation;biosynthetic process;brain development;cell adhesion;cell junction assembly;cell junction organization;cell surface receptor linked signaling pathway;cell-cell adhesion;cell-cell junction organization;cellular biosynthetic process;cellular component assembly;cellular component assembly at cel…	binding;cadherin binding;cell adhesion molecule binding;protein binding;receptor binding	0.984941	0.758881
O00330	Isoform 2 of Biogenesis of lysosome-related organelles complex 1 subunit 6 OS=Homo sapiens GN=BLOC1S6 - [BL1S6_HUMAN]	anterograde axon cargo transport;anterograde synaptic vesicle transport;axon cargo transport;biological regulation;blood coagulation;cell differentiation;cell projection organization;cellular component movement;cellular component organization;cellular component organization at cellular level;cellular component organization or biogenesis;cellular component organization or biogenesis at cellular le…	actin binding;actin filament binding;binding;cytoskeletal protein binding;identical protein binding;protein binding;protein dimerization activity;protein homodimerization activity;SNARE binding;syntaxin binding	0.867532	0.759385
P41226	Septin-11 OS=Homo sapiens GN=SEPT11 PE=1 SV=3 - [SEP11_HUMAN]	cell cycle;cell division;cellular component assembly;cellular component organization;cellular component organization or biogenesis;cellular process;macromolecular complex assembly;macromolecular complex subunit organization;protein complex assembly;protein complex subunit organization;protein heterooligomerization;protein oligomerization	binding;GTP binding;guanyl nucleotide binding;guanyl ribonucleotide binding;nucleotide binding;purine nucleotide binding;purine ribonucleoside triphosphate binding;purine ribonucleotide binding;ribonucleotide binding	1.00943	0.765143
P32320	Rho GTPase-activating protein 4 OS=Homo sapiens GN=ARHGAP4 PE=1 SV=2 - [RHG04_HUMAN]	biological regulation;cell surface receptor linked signaling pathway;cellular component organization;cellular component organization at cellular level;cellular component organization or biogenesis;cellular component organization or biogenesis at cellular level;cellular process;cellular response to stimulus;cytoskeleton organization;enzyme linked receptor protein signaling pathway;intracellular si…	binding;binding, bridging;enzyme activator activity;enzyme binding;enzyme regulator activity;GTPase activator activity;GTPase binding;GTPase regulator activity;nucleoside-triphosphatase regulator activity;protein binding;protein binding, bridging;Rac GTPase binding;Ras GTPase binding;Rho GTPase binding;SH3/SH2 adaptor activity;signaling adaptor activity;small GTPase binding	0.929206	0.769462
Q9Y4G6	Leupaxin OS=Homo sapiens GN=LPXN PE=1 SV=1 - [LPXN_HUMAN]	biological adhesion;biological regulation;biosynthetic process;cell adhesion;cellular biosynthetic process;cellular component assembly;cellular component organization;cellular component organization or biogenesis;cellular macromolecule biosynthetic process;cellular macromolecule metabolic process;cellular metabolic process;cellular nitrogen compound metabolic process;cellular process;cellular res…	binding;cation binding;ion binding;metal ion binding;protein binding transcription factor activity;transcription cofactor activity;transcription factor binding transcription factor activity;transition metal ion binding;zinc ion binding	0.986261	0.769464
Q99598	Isoform 2 of Heterogeneous nuclear ribonucleoprotein K OS=Homo sapiens GN=HNRNPK - [HNRPK_HUMAN]	biological regulation;cellular macromolecule metabolic process;cellular metabolic process;cellular nitrogen compound metabolic process;cellular process;cellular response to stimulus;gene expression;macromolecule metabolic process;metabolic process;mRNA metabolic process;mRNA processing;nitrogen compound metabolic process;nuclear mRNA splicing, via spliceosome;nucleic acid metabolic process;nucleo…	binding;core promoter proximal region DNA binding;core promoter proximal region sequence-specific DNA binding;DNA binding;nucleic acid binding;nucleic acid binding transcription factor activity;regulatory region DNA binding;regulatory region nucleic acid binding;RNA binding;RNA polymerase II core promoter proximal region sequence-specific DNA binding;RNA polymerase II core promoter proximal regio…	1.20766	1.24734
O60271-5	Proteasome subunit beta type-1 OS=Homo sapiens GN=PSMB1 PE=1 SV=2 - [PSB1_HUMAN]	activation of immune response;activation of innate immune response;anaphase-promoting complex-dependent proteasomal ubiquitin-dependent protein catabolic process;antigen processing and presentation;antigen processing and presentation of exogenous antigen;antigen processing and presentation of exogenous peptide antigen;antigen processing and presentation of exogenous peptide antigen via MHC class …	catalytic activity;endopeptidase activity;hydrolase activity;peptidase activity;peptidase activity, acting on L-amino acid peptides;threonine-type endopeptidase activity;threonine-type peptidase activity	1.118	1.25189
P80404	Isoform 2 of Ataxin-10 OS=Homo sapiens GN=ATXN10 - [ATX10_HUMAN]	anatomical structure development;cell projection organization;cellular component organization;cellular component organization at cellular level;cellular component organization or biogenesis;cellular component organization or biogenesis at cellular level;cellular process;developmental process;nervous system development;neuron projection development;system development		1.15637	1.26073
Q13535	Isoform 2 of Sarcoplasmic/endoplasmic reticulum calcium ATPase 2 OS=Homo sapiens GN=ATP2A2 - [AT2A2_HUMAN]	anatomical structure development;biological adhesion;biological regulation;blood coagulation;calcium ion homeostasis;calcium ion transmembrane transport;calcium ion transport;calcium-mediated signaling;cation homeostasis;cation transport;cell adhesion;cellular calcium ion homeostasis;cellular cation homeostasis;cellular chemical homeostasis;cellular divalent inorganic cation homeostasis;cellular …	active transmembrane transporter activity;adenyl nucleotide binding;adenyl ribonucleotide binding;ATP binding;ATPase activity;ATPase activity, coupled;ATPase activity, coupled to movement of substances;ATPase activity, coupled to transmembrane movement of ions;ATPase activity, coupled to transmembrane movement of ions, phosphorylative mechanism;ATPase activity, coupled to transmembrane movement o…	1.11435	1.2623
Q9P0S9	Succinyl-CoA ligase [ADP-forming] subunit beta OS=Macrococcus caseolyticus (strain JCSC5402) GN=sucC PE=3 SV=1 - [SUCC_MACCJ]	acetyl-CoA catabolic process;acetyl-CoA metabolic process;catabolic process;cellular catabolic process;cellular metabolic process;cellular process;coenzyme catabolic process;coenzyme metabolic process;cofactor catabolic process;cofactor metabolic process;metabolic process;tricarboxylic acid cycle	acid-thiol ligase activity;adenyl nucleotide binding;adenyl ribonucleotide binding;ATP binding;binding;catalytic activity;cation binding;CoA-ligase activity;ion binding;ligase activity;ligase activity, forming carbon-sulfur bonds;magnesium ion binding;manganese ion binding;metal ion binding;nucleotide binding;purine nucleotide binding;purine ribonucleoside triphosphate binding;purine ribonucleoti…	0.89414	1.26668
P23141	Small nuclear ribonucleoprotein Sm D1 OS=Homo sapiens GN=SNRPD1 PE=1 SV=1 - [SMD1_HUMAN]	biological regulation;cellular component assembly;cellular component assembly at cellular level;cellular component organization;cellular component organization at cellular level;cellular component organization or biogenesis;cellular component organization or biogenesis at cellular level;cellular macromolecular complex assembly;cellular macromolecular complex subunit organization;cellular macromol…	binding;nucleic acid binding;RNA binding	1.21687	1.27499
Q96AB3	Nucleosome assembly protein 1-like 4 OS=Homo sapiens GN=NAP1L4 PE=1 SV=1 - [NP1L4_HUMAN]	cellular component assembly;cellular component assembly at cellular level;cellular component organization;cellular component organization at cellular level;cellular component organization or biogenesis;cellular component organization or biogenesis at cellular level;cellular macromolecular complex assembly;cellular macromolecular complex subunit organization;cellular process;chromatin organization…	binding;protein binding;unfolded protein binding	1.17751	1.27545
P42166	Tartrate-resistant acid phosphatase type 5 OS=Homo sapiens GN=ACP5 PE=1 SV=3 - [PPA5_HUMAN]	anatomical structure homeostasis;anatomical structure morphogenesis;biological regulation;bone morphogenesis;bone resorption;cellular metabolic process;cellular nitrogen compound metabolic process;cellular process;defense response;defense response to bacterium;defense response to Gram-positive bacterium;developmental process;flavin-containing compound metabolic process;heterocycle metabolic proce…	acid phosphatase activity;binding;catalytic activity;cation binding;ferric iron binding;ferrous iron binding;hydrolase activity;hydrolase activity, acting on ester bonds;ion binding;iron ion binding;metal ion binding;phosphatase activity;phosphoric ester hydrolase activity;transition metal ion binding	0.912874	1.29188
P61018	Sialic acid synthase OS=Homo sapiens GN=NANS PE=1 SV=2 - [SIAS_HUMAN]	biosynthetic process;carbohydrate biosynthetic process;carbohydrate metabolic process;cellular biosynthetic process;cellular carbohydrate biosynthetic process;cellular carbohydrate metabolic process;cellular lipid metabolic process;cellular macromolecule biosynthetic process;cellular macromolecule metabolic process;cellular metabolic process;cellular polysaccharide biosynthetic process;cellular p…	catalytic activity;cytidylyltransferase activity;N-acetylneuraminate synthase activity;N-acylneuraminate cytidylyltransferase activity;N-acylneuraminate-9-phosphate synthase activity;nucleotidyltransferase activity;transferase activity;transferase activity, transferring alkyl or aryl (other than methyl) groups;transferase activity, transferring phosphorus-containing groups	0.969113	1.3106
Q14161-7	Spliceosome RNA helicase DDX39B OS=Homo sapiens GN=DDX39B PE=1 SV=1 - [DX39B_HUMAN]	biological regulation;cellular component assembly;cellular component assembly at cellular level;cellular component organization;cellular component organization at cellular level;cellular component organization or biogenesis;cellular component organization or biogenesis at cellular level;cellular macromolecular complex assembly;cellular macromolecular complex subunit organization;cellular macromol…	adenyl nucleotide binding;adenyl ribonucleotide binding;ATP binding;ATPase activity;ATPase activity, coupled;ATP-dependent helicase activity;ATP-dependent protein binding;ATP-dependent RNA helicase activity;binding;catalytic activity;helicase activity;hydrolase activity;hydrolase activity, acting on acid anhydrides;hydrolase activity, acting on acid anhydrides, in phosphorus-containing anhydrides…	1.12104	1.31596
P60891	Isoform Cytoplasmic of Fumarate hydratase, mitochondrial OS=Homo sapiens GN=FH - [FUMH_HUMAN]	acetyl-CoA catabolic process;acetyl-CoA metabolic process;anatomical structure homeostasis;biological regulation;carboxylic acid metabolic process;catabolic process;cellular catabolic process;cellular ketone metabolic process;cellular metabolic process;cellular process;coenzyme catabolic process;coenzyme metabolic process;cofactor catabolic process;cofactor metabolic process;dicarboxylic acid met…	carbon-oxygen lyase activity;catalytic activity;fumarate hydratase activity;hydro-lyase activity;lyase activity	0.97557	1.3254
P63098	Proteasome subunit alpha type-4 OS=Homo sapiens GN=PSMA4 PE=1 SV=1 - [PSA4_HUMAN]	activation of immune response;activation of innate immune response;anaphase-promoting complex-dependent proteasomal ubiquitin-dependent protein catabolic process;antigen processing and presentation;antigen processing and presentation of exogenous antigen;antigen processing and presentation of exogenous peptide antigen;antigen processing and presentation of exogenous peptide antigen via MHC class …	catalytic activity;endopeptidase activity;hydrolase activity;peptidase activity;peptidase activity, acting on L-amino acid peptides;threonine-type endopeptidase activity;threonine-type peptidase activity	1.02101	1.33278
Q96JJ3	60S ribosomal protein L10a OS=Homo sapiens GN=RPL10A PE=1 SV=2 - [RL10A_HUMAN]	anatomical structure morphogenesis;biosynthetic process;catabolic process;cellular biosynthetic process;cellular catabolic process;cellular component disassembly;cellular component disassembly at cellular level;cellular component organization;cellular component organization at cellular level;cellular component organization or biogenesis;cellular component organization or biogenesis at cellular le…	structural constituent of ribosome;structural molecule activity	0.981255	1.34031
Q92804-2	Minor histocompatibility protein HA-1 OS=Homo sapiens GN=HMHA1 PE=1 SV=2 - [HMHA1_HUMAN]	biological regulation;cellular process;cellular response to stimulus;intracellular signal transduction;regulation of biological process;regulation of cellular process;regulation of response to stimulus;regulation of signal transduction;regulation of signaling;regulation of small GTPase mediated signal transduction;response to stimulus;signal transduction;small GTPase mediated signal transduction	binding;cation binding;enzyme activator activity;enzyme regulator activity;GTPase activator activity;GTPase regulator activity;ion binding;metal ion binding;nucleoside-triphosphatase regulator activity	1.19929	1.35137
Q08J23-2	EF-hand domain-containing protein D2 OS=Homo sapiens GN=EFHD2 PE=1 SV=1 - [EFHD2_HUMAN]		binding;calcium ion binding;cation binding;ion binding;metal ion binding	1.03394	1.37586
O00505	Isoform C of Protein CutA OS=Homo sapiens GN=CUTA - [CUTA_HUMAN]	localization;macromolecule localization;protein localization;response to chemical stimulus;response to inorganic substance;response to metal ion;response to stimulus	binding;enzyme binding;protein binding	1.18895	1.3791
Q9H0D6-2	Eukaryotic translation initiation factor 2 subunit 3 OS=Homo sapiens GN=EIF2S3 PE=1 SV=3 - [IF2G_HUMAN]	biosynthetic process;cellular biosynthetic process;cellular macromolecule biosynthetic process;cellular macromolecule metabolic process;cellular metabolic process;cellular process;cellular protein metabolic process;establishment of localization;gene expression;macromolecule biosynthetic process;macromolecule metabolic process;metabolic process;primary metabolic process;protein metabolic process;t…	binding;catalytic activity;GTP binding;GTPase activity;guanyl nucleotide binding;guanyl ribonucleotide binding;hydrolase activity;hydrolase activity, acting on acid anhydrides;hydrolase activity, acting on acid anhydrides, in phosphorus-containing anhydrides;nucleic acid binding;nucleoside-triphosphatase activity;nucleotide binding;purine nucleotide binding;purine ribonucleoside triphosphate bind…	0.881731	1.38715
Q5VIR6-2	Splicing factor, proline- and glutamine-rich OS=Homo sapiens GN=SFPQ PE=1 SV=2 - [SFPQ_HUMAN]	alternative nuclear mRNA splicing, via spliceosome;biological regulation;biosynthetic process;cellular biosynthetic process;cellular component organization;cellular component organization at cellular level;cellular component organization or biogenesis;cellular component organization or biogenesis at cellular level;cellular macromolecule biosynthetic process;cellular macromolecule metabolic proces…	binding;core promoter binding;DNA binding;enzyme binding;histone deacetylase binding;nucleic acid binding;nucleotide binding;protein binding;regulatory region DNA binding;regulatory region nucleic acid binding;sequence-specific DNA binding;transcription regulatory region DNA binding;transcription regulatory region sequence-specific DNA binding	1.04007	1.4017
Q9BXJ9-4	Dynein light chain Tctex-type 1 OS=Homo sapiens GN=DYNLT1 PE=1 SV=1 - [DYLT1_HUMAN]	anatomical structure morphogenesis;biological regulation;cell cycle phase;cell cycle process;cell division;cell part morphogenesis;cell projection morphogenesis;cell projection organization;cellular component morphogenesis;cellular component organization;cellular component organization at cellular level;cellular component organization or biogenesis;cellular component organization or biogenesis at…	binding;catalytic activity;hydrolase activity;hydrolase activity, acting on acid anhydrides;hydrolase activity, acting on acid anhydrides, in phosphorus-containing anhydrides;identical protein binding;motor activity;nucleoside-triphosphatase activity;protein binding;pyrophosphatase activity	0.82712	1.41228
P08397-4	Prelamin-A/C OS=Homo sapiens GN=LMNA PE=1 SV=1 - [LMNA_HUMAN]	anatomical structure development;apoptosis;biological regulation;cardiac cell development;cardiac muscle cell development;cell cycle;cell cycle process;cell death;cell development;cellular component disassembly;cellular component disassembly at cellular level;cellular component disassembly involved in apoptosis;cellular component organization;cellular component organization at cellular level;cell…	structural molecule activity	1.0562	1.48271
Q9GZS3	Rho GDP-dissociation inhibitor 2 OS=Homo sapiens GN=ARHGDIB PE=1 SV=3 - [GDIR2_HUMAN]	actin cytoskeleton organization;actin filament-based process;biological regulation;cellular component movement;cellular component organization;cellular component organization at cellular level;cellular component organization or biogenesis;cellular component organization or biogenesis at cellular level;cellular process;cellular response to stimulus;cytoskeleton organization;developmental process;i…	catalytic activity;enzyme activator activity;enzyme regulator activity;GDP-dissociation inhibitor activity;GTPase activator activity;GTPase activity;GTPase regulator activity;hydrolase activity;hydrolase activity, acting on acid anhydrides;hydrolase activity, acting on acid anhydrides, in phosphorus-containing anhydrides;nucleoside-triphosphatase activity;nucleoside-triphosphatase regulator activ…	0.986858	1.54113
Q9Y4E8-2	Coronin-1A OS=Homo sapiens GN=CORO1A PE=1 SV=4 - [COR1A_HUMAN]	actin cytoskeleton organization;actin filament organization;actin filament-based process;anatomical structure homeostasis;biological adhesion;biological regulation;calcium ion transport;cation transport;cell activation;cell activation involved in immune response;cell adhesion;cell chemotaxis;cell migration;cell motility;cell projection organization;cell-substrate adhesion;cellular component assem…	actin binding;actin filament binding;actin monomer binding;binding;cytoskeletal protein binding;enzyme binding;identical protein binding;kinase binding;myosin binding;myosin heavy chain binding;phosphatidylinositol 3-kinase binding;protein binding;protein C-terminus binding;protein dimerization activity;protein homodimerization activity	1.02284	1.59924
Q9NPH3	Isoform 4 of Heterogeneous nuclear ribonucleoprotein D0 OS=Homo sapiens GN=HNRNPD - [HNRPD_HUMAN]	biological regulation;biosynthetic process;catabolic process;cellular biosynthetic process;cellular catabolic process;cellular macromolecule biosynthetic process;cellular macromolecule catabolic process;cellular macromolecule metabolic process;cellular metabolic process;cellular nitrogen compound metabolic process;cellular process;gene expression;macromolecule biosynthetic process;macromolecule c…	binding;DNA binding;nucleic acid binding;nucleotide binding;RNA binding;sequence-specific DNA binding;telomeric DNA binding	1.02477	1.68258
Q96GX9-3	Isoform A2 of Heterogeneous nuclear ribonucleoproteins A2/B1 OS=Homo sapiens GN=HNRNPA2B1 - [ROA2_HUMAN]	biological regulation;cellular macromolecule metabolic process;cellular metabolic process;cellular nitrogen compound metabolic process;cellular process;establishment of localization;establishment of RNA localization;gene expression;macromolecule metabolic process;metabolic process;mRNA metabolic process;mRNA processing;negative regulation of biological process;negative regulation of biosynthetic …	binding;DNA binding;nucleic acid binding;nucleotide binding;RNA binding;sequence-specific DNA binding;single-stranded DNA binding;single-stranded telomeric DNA binding;structure-specific DNA binding;telomeric DNA binding	1.04193	1.70467
Q9UPN7	Guanine nucleotide-binding protein subunit beta-2-like 1 OS=Bos taurus GN=GNB2L1 PE=2 SV=3 - [GBLP_BOVIN]	anatomical structure morphogenesis;biological regulation;cell cycle;cellular process;developmental process;embryonic morphogenesis;gastrulation;negative regulation of biological process;negative regulation of cell communication;negative regulation of cell growth;negative regulation of cellular component organization;negative regulation of cellular process;negative regulation of endocytosis;negati…	apoptotic protease activator activity;binding;caspase activator activity;caspase regulator activity;channel inhibitor activity;channel regulator activity;enzyme activator activity;enzyme binding;enzyme inhibitor activity;enzyme regulator activity;ion channel inhibitor activity;kinase binding;kinase inhibitor activity;kinase regulator activity;peptidase activator activity;peptidase regulator activ…	1.06103	1.8349
Q0JRZ9-2	Isoform B of Phosphate carrier protein, mitochondrial OS=Homo sapiens GN=SLC25A3 - [MPCP_HUMAN]	anion transport;cellular metabolic process;cellular process;establishment of localization;generation of precursor metabolites and energy;inorganic anion transport;ion transmembrane transport;ion transport;metabolic process;phosphate ion transmembrane transport;phosphate ion transport;transmembrane transport;transport	active transmembrane transporter activity;anion transmembrane transporter activity;binding;inorganic anion transmembrane transporter activity;ion transmembrane transporter activity;phosphate ion carrier activity;phosphate ion transmembrane transporter activity;protein binding;protein complex binding;secondary active transmembrane transporter activity;substrate-specific transmembrane transporter a…	1.04485	1.93592
O75923-15	B-cell receptor-associated protein 31 OS=Homo sapiens GN=BCAP31 PE=1 SV=3 - [BAP31_HUMAN]	antigen processing and presentation;antigen processing and presentation of peptide antigen;antigen processing and presentation of peptide antigen via MHC class I;apoptosis;biological regulation;calcium ion homeostasis;calcium-mediated signaling;calcium-mediated signaling using intracellular calcium source;cation homeostasis;cell death;cellular calcium ion homeostasis;cellular cation homeostasis;c…		0.993032	1.9533
Q7Z3J2	Histone H1.4 OS=Homo sapiens GN=HIST1H1E PE=1 SV=2 - [H14_HUMAN]	cellular component assembly;cellular component assembly at cellular level;cellular component organization;cellular component organization at cellular level;cellular component organization or biogenesis;cellular component organization or biogenesis at cellular level;cellular macromolecular complex assembly;cellular macromolecular complex subunit organization;cellular process;chromatin assembly;chr…	binding;chromatin binding;chromatin DNA binding;DNA binding;nucleic acid binding;structure-specific DNA binding	0.964192	2.33351
Q8IZL8
Q15582
Q9NV70-2
P22894
B2RXH4
P07602
P38571-2
P50897
Q8IUN9-3
Q9UBW5-2
Q12846
Q9H9Q2-2
P21926
O43181
A8MWD9
Q9Y265
O43708-2
P35908
Q9P2T1
Q9Y679-3
Q9Y5B9
P52888
O15357-2
Q6PKG0-3
Q9Y5L0-5
Q9H3S7
Q2VPB7

## Sheet: Results Enrichment
#	Category		Category size	Intersection size	Enrichment factor	P value	Benj. Hoch. FDR
1	GOBP	defense response to virus	20	8	5.375	3.9269e-05	0.21625	top 20 enriched GOBP/GOMF
2	GOBP	type I interferon-mediated signaling pathway	13	6	6.2019	0.0001536	0.21146
3	GOBP	response to type I interferon	13	6	6.2019	0.0001536	0.28195
4	GOBP	cellular response to type I interferon	13	6	6.2019	0.0001536	0.42293
5	GOBP	negative regulation of viral reproduction	9	5	7.4653	0.00019664	0.21658
6	GOBP	negative regulation of reproductive process	10	5	6.7188	0.00036515	0.33514
7	GOBP	negative regulation of viral genome replication	6	4	8.9583	0.00037684	0.29647
8	GOBP	response to interferon-alpha	3	3	13.438	0.00040197	0.22136
9	GOBP	negative regulation of anoikis	3	3	13.438	0.00040197	0.24596
10	GOBP	cellular response to interferon-alpha	3	3	13.438	0.00040197	0.2767
11	GOBP	cellular process	1354	90	0.89319	0.00063	0.3154
12	GOBP	small molecule metabolic process	413	17	0.55312	0.0006516	0.29903
13	GOBP	primary metabolic process	894	51	0.76657	0.00069883	0.29604
14	GOBP	defense response	185	25	1.8159	0.0008122	0.31948
15	GOBP	response to cytokine stimulus	78	14	2.4119	0.00087064	0.31964
16	GOBP	response to other organism	63	12	2.5595	0.0011955	0.41149
17	GOBP	response to virus	39	9	3.101	0.0012576	0.4074
18	GOBP	regulation of anoikis	4	3	10.078	0.0014912	0.45622
19	GOBP	metabolic process	1034	64	0.83172	0.002221	0.64373
20	GOBP	cellular response to cytokine stimulus	68	12	2.3713	0.0022765	0.62683
	GOBP	immune effector process	51	10	2.6348	0.002402	0.62988
	GOBP	cellular metabolic process	951	58	0.81953	0.0029533	0.73926
	GOBP	response to biotic stimulus	90	14	2.0903	0.0032619	0.78102
	GOMF	oxidoreductase activity	141	3	0.2859	0.0033168	1
	GOBP	tissue homeostasis	22	6	3.6648	0.0034342	0.788
	GOBP	amine metabolic process	92	1	0.14606	0.0050947	1
	GOBP	cytokine-mediated signaling pathway	48	9	2.5195	0.0051571	1
	GOMF	holocytochrome-c synthase activity	2	2	13.438	0.0054923	1
	GOBP	symbiont intracellular protein transport in host	2	2	13.438	0.0054923	1
	GOBP	response to vitamin D	2	2	13.438	0.0054923	1
	GOBP	intracellular transport of viral proteins in host cell	2	2	13.438	0.0054923	1
	GOBP	intracellular protein transport in other organism involved in symbiotic interaction	2	2	13.438	0.0054923	1
	GOBP	organic acid metabolic process	151	4	0.35596	0.0057248	1
	GOBP	cellular ketone metabolic process	150	4	0.35833	0.0060559	1
	GOBP	oxoacid metabolic process	149	4	0.36074	0.0064045	1
	GOBP	carboxylic acid metabolic process	149	4	0.36074	0.0064045	1
	GOBP	regulation of protein oligomerization	6	3	6.7188	0.006412	1
	GOBP	regulation of reproductive process	18	5	3.7326	0.0068439	1
	GOBP	multi-organism process	99	14	1.9003	0.0071747	1
	GOBP	catabolic process	327	15	0.6164	0.0073081	1
	GOBP	regulation of viral genome replication	12	4	4.4792	0.0079339	1
	GOBP	cellular amine metabolic process	85	1	0.15809	0.0083318	1
	GOBP	defense response to bacterium	19	5	3.5362	0.0086198	1
	GOBP	nitrogen compound metabolic process	527	29	0.73944	0.008766	1
	GOMF	catalytic activity	651	38	0.78437	0.0092042	1
